# Supplementary material for: Chemotherapeutic drug-triggered AEP-cleaved G3BP1 orchestrates stress granules/nucleoli/mitochondria in osteosarcoma
Source: Bone Res. 2025 Aug 26;13:74. doi: 10.1038/s41413-025-00453-w (PMC12381239; doi:10.1038/s41413-025-00453-w)
Supplement: Supplementary file 2 — Supplement Table [file 41413_2025_453_MOESM2_ESM.xlsx]

## Sheet: Supplementary Table S1
Supplementary Table S1 IP-MS
Accession	Description	Coverage [%]	# Peptides	# PSMs	# Unique Peptides	# AAs	MW [kDa]	calc. pI	Abundances (Grouped): G259	Abundances (Grouped): G310	Abundances (Grouped): IgG	U87IgG
Q9Y4I1	Unconventional myosin-Va OS=Homo sapiens OX=9606 GN=MYO5A PE=1 SV=2	54	99	302	1	1855	215.3	8.48			6.5013e+07	#N/A	#N/A
A0A804HI95	Alpha-actinin-2 OS=Homo sapiens OX=9606 GN=ACTN2 PE=1 SV=1	19	16	78	0	863	100.2	5.54			2.2673e+08	#N/A	#N/A
B3KW67	cDNA FLJ42347 fis, clone UTERU2003399, highly similar to Actin, gamma-enteric smooth muscle OS=Homo sapiens OX=9606 PE=2 SV=1	56	17	287	1	376	41.8	5.48			5.77862e+08	#N/A	#N/A
A0A024QZJ6	Myosin, heavy polypeptide 11, smooth muscle, isoform CRA_b OS=Homo sapiens OX=9606 GN=MYH11 PE=3 SV=1	10	21	148	1	1938	223.4	5.53			2.49798e+07	#N/A	#N/A
O14943	Phosphofructokinase-P (Fragment) OS=Homo sapiens OX=9606 GN=PFK-P PE=2 SV=1	38	11	33	1	412	45.6	8.59			5.9868e+06	#N/A	#N/A
E7EX73	Eukaryotic translation initiation factor 4 gamma 1 OS=Homo sapiens OX=9606 GN=EIF4G1 PE=1 SV=1	13	18	33	1	1436	158.5	5.21			1.37317e+07	#N/A	#N/A
Q5CZ94	Uncharacterized protein DKFZp781M0386 OS=Homo sapiens OX=9606 GN=DKFZp781M0386 PE=2 SV=1	15	3	7	1	234	25	7.27			4.0335e+06	#N/A	#N/A
Q7L2H7	Eukaryotic translation initiation factor 3 subunit M OS=Homo sapiens OX=9606 GN=EIF3M PE=1 SV=1	7	2	4	2	374	42.5	5.63			3.37305e+07	#N/A	#N/A
A0A5C2G1G8	IGL c2999_light_IGKV2-30_IGKJ2 (Fragment) OS=Homo sapiens OX=9606 PE=2 SV=1	33	2	4	1	111	12.2	8			1.96664e+08	#N/A	#N/A
Q9H8D5	cDNA FLJ13732 fis, clone PLACE3000145, moderately similar to TENSIN OS=Homo sapiens OX=9606 PE=2 SV=1	8	2	3	1	261	28.5	8.68			1.86454e+07	#N/A	#N/A
A0A4D6GI82	Catechol-O-methyltransferase (Fragment) OS=Homo sapiens OX=9606 GN=COMT PE=3 SV=1	38	2	3	1	64	6.8	5.17			5.82634e+07	#N/A	#N/A
A0A5C2G374	IGL c3728_light_IGKV4-1_IGKJ1 (Fragment) OS=Homo sapiens OX=9606 PE=2 SV=1	27	3	3	1	113	12.5	6.57			5.84381e+07	#N/A	#N/A
A0A5C2GKM9	IG c184_light_IGKV2D-29_IGKJ5 (Fragment) OS=Homo sapiens OX=9606 PE=2 SV=1	39	3	4	1	112	12.3	7.28				#N/A	#N/A
A0A5C2G3V7	IGL c983_light_IGKV1-9_IGKJ2 (Fragment) OS=Homo sapiens OX=9606 PE=2 SV=1	25	2	2	2	107	11.8	8.44			2.11073e+08	#N/A	#N/A
O75533	Splicing factor 3B subunit 1 OS=Homo sapiens OX=9606 GN=SF3B1 PE=1 SV=3	2	2	3	2	1304	145.7	7.09			1.71349e+08	#N/A	#N/A
Q15645	Pachytene checkpoint protein 2 homolog OS=Homo sapiens OX=9606 GN=TRIP13 PE=1 SV=2	7	3	3	3	432	48.5	6.09			6.90648e+07	#N/A	#N/A
A0A5C2G3L2	IGL c3752_light_IGKV4-1_IGKJ1 (Fragment) OS=Homo sapiens OX=9606 PE=2 SV=1	21	3	3	1	113	12.5	7.12			2.20122e+08	#N/A	#N/A
A0A5C2GFT1	IG c260_heavy_IGHV3-15_IGHD3-9_IGHJ3 (Fragment) OS=Homo sapiens OX=9606 PE=2 SV=1	9	1	2	1	127	13.8	7.94			1.53938e+08	#N/A	#N/A
A0A7I2V3V3	Kinesin-like protein OS=Homo sapiens OX=9606 GN=KIF11 PE=1 SV=1	3	1	2	1	533	60.1	6.06			6.36095e+07	#N/A	#N/A
V9H0B2	MSH2 protein OS=Homo sapiens OX=9606 GN=MSH2 PE=1 SV=1	5	2	2	2	410	45.9	5.62			8.85774e+06	#N/A	#N/A
Q9BVJ7	Dual specificity protein phosphatase 23 OS=Homo sapiens OX=9606 GN=DUSP23 PE=1 SV=1	15	2	2	2	150	16.6	8.21			6.1624e+07	#N/A	#N/A
Q6PID8	Kelch domain-containing protein 10 OS=Homo sapiens OX=9606 GN=KLHDC10 PE=1 SV=1	3	1	1	1	442	49.1	9.38			3.39818e+08	#N/A	#N/A
Q9Y294	Histone chaperone ASF1A OS=Homo sapiens OX=9606 GN=ASF1A PE=1 SV=1	7	1	1	1	204	23	4.41			2.63133e+08	#N/A	#N/A
A0A5C2G026	IGL c1275_light_IGKV4-1_IGKJ2 (Fragment) OS=Homo sapiens OX=9606 PE=2 SV=1	20	3	23	1	113	12.7	8			3.11533e+06	#N/A	#N/A
A0A5C2G364	IGL c2395_light_IGKV2D-29_IGKJ2 (Fragment) OS=Homo sapiens OX=9606 PE=2 SV=1	31	2	2	1	113	12.4	4.83			1.98507e+06	#N/A	#N/A
A0A7S5C0R2	IGH c994_heavy_IGHV1-69_IGHD6-19_IGHJ4 (Fragment) OS=Homo sapiens OX=9606 PE=2 SV=1	12	1	1	1	121	12.8	7.96			9.43596e+06	#N/A	#N/A
A0A5C2FVG1	IGL c889_light_IGKV2D-28_IGKJ2 (Fragment) OS=Homo sapiens OX=9606 PE=2 SV=1	18	2	3	1	112	12.1	7.97			2.80515e+08	#N/A	#N/A
Q4LDX3	Tyrosine-protein kinase OS=Homo sapiens OX=9606 GN=JAK1 PE=2 SV=1	2	2	2	2	1141	131.6	7.61			3.97507e+07	#N/A	#N/A
A0A5C2G561	IGL c3566_light_IGKV4-1_IGKJ2 (Fragment) OS=Homo sapiens OX=9606 PE=2 SV=1	17	2	2	1	113	12.6	6.57			7.49731e+06	#N/A	#N/A
Q53EY4	RAB31, member RAS oncogene family variant (Fragment) OS=Homo sapiens OX=9606 PE=2 SV=1	7	1	1	1	195	21.7	7.06			8.53014e+08	#N/A	#N/A
Q9H074	Polyadenylate-binding protein-interacting protein 1 OS=Homo sapiens OX=9606 GN=PAIP1 PE=1 SV=1	2	1	1	1	479	53.5	4.81			4.41921e+07	#N/A	#N/A
H0Y9D9	Cytoplasmic polyadenylation element-binding protein 2 (Fragment) OS=Homo sapiens OX=9606 GN=CPEB2 PE=1 SV=1	10	1	1	1	167	18.6	7.24			1.60111e+07	#N/A	#N/A
A0A5C2GIF9	IG c146_light_IGKV1-5_IGKJ2 (Fragment) OS=Homo sapiens OX=9606 PE=2 SV=1	23	1	1	1	105	11.4	6.51			6.03161e+06	#N/A	#N/A
A0A5F9ZGM7	Deoxyhypusine hydroxylase (Fragment) OS=Homo sapiens OX=9606 GN=DOHH PE=1 SV=1	7	1	1	1	195	20.8	4.7			3.31248e+08	#N/A	#N/A
P61758	Prefoldin subunit 3 OS=Homo sapiens OX=9606 GN=VBP1 PE=1 SV=4	5	1	2	1	197	22.6	7.11			8.57887e+06	#N/A	#N/A
H7C173	Mitotic-spindle organizing protein 2B (Fragment) OS=Homo sapiens OX=9606 GN=MZT2B PE=1 SV=1	11	1	1	1	122	12.5	10.46			1.96869e+07	#N/A	#N/A
A0A5C2G290	IGL c2065_light_IGKV3-15_IGKJ1 (Fragment) OS=Homo sapiens OX=9606 PE=2 SV=1	23	2	3	1	107	11.6	8.53			2.24696e+08	#N/A	#N/A
Q9Y3A6	Transmembrane emp24 domain-containing protein 5 OS=Homo sapiens OX=9606 GN=TMED5 PE=1 SV=1	5	1	1	1	229	26	4.84			2.7985e+08	#N/A	#N/A
A0A087WYE8	Immunoglobulin heavy variable 1/OR21-1 (non-functional) (Fragment) OS=Homo sapiens OX=9606 GN=IGHV1OR21-1 PE=1 SV=1	9	1	1	1	117	13	8.18			3.32294e+07	#N/A	#N/A
B4E1S3	cDNA FLJ57860, highly similar to Transmembrane protein 109 OS=Homo sapiens OX=9606 PE=2 SV=1	5	1	1	1	234	25	9.54			1.9493e+09	#N/A	#N/A
B2RTS4	Centrosomal protein 170kDa OS=Homo sapiens OX=9606 GN=CEP170 PE=2 SV=1	1	1	1	1	1486	164.5	7.24			7.89701e+06	#N/A	#N/A
A0PJH4	PPP2R3A protein (Fragment) OS=Homo sapiens OX=9606 GN=PPP2R3A PE=2 SV=1	5	1	1	1	263	29.7	8.81			2.51752e+08	#N/A	#N/A
Q8IX04	Ubiquitin-conjugating enzyme E2 variant 3 OS=Homo sapiens OX=9606 GN=UEVLD PE=1 SV=2	3	1	1	1	471	52.2	7.09			9.8059e+06	#N/A	#N/A
B3KY60	cDNA FLJ16777 fis, clone BRHIP2029567, highly similar to Cell division cycle 5-like protein OS=Homo sapiens OX=9606 PE=2 SV=1	1	1	1	1	802	92.2	8.18			1.59922e+07	#N/A	#N/A
A0A5C2GXD6	IG c1623_light_IGKV4-1_IGKJ1 (Fragment) OS=Homo sapiens OX=9606 PE=2 SV=1	14	2	2	1	113	12.5	5.36			2.72489e+08	#N/A	#N/A
Q6IAQ2	Succinate dehydrogenase cytochrome b560 subunit, mitochondrial OS=Homo sapiens OX=9606 GN=SDHC PE=2 SV=1	8	1	2	1	169	18.6	9.69			3.51869e+07	#N/A	#N/A
Q9UKG1	DCC-interacting protein 13-alpha OS=Homo sapiens OX=9606 GN=APPL1 PE=1 SV=1	1	1	1	1	709	79.6	5.41			3.36302e+07	#N/A	#N/A
M4VR43	Apolipoprotein B editing enzyme catalytic polypeptide-like 3F OS=Homo sapiens OX=9606 GN=APOBEC3F PE=2 SV=1	3	1	2	1	373	45	7.23			1.76423e+08	#N/A	#N/A
B4DZI7	Exocyst complex component 2 OS=Homo sapiens OX=9606 PE=2 SV=1	2	1	1	1	519	58.6	6.23				#N/A	#N/A
A0A7P0TAU9	Alkylglycerone-phosphate synthase OS=Homo sapiens OX=9606 GN=AGPS PE=1 SV=1	3	1	1	1	410	46.2	6.98			1.07553e+07	#N/A	#N/A
H3BMV3	Jupiter microtubule-associated homolog 2 (Fragment) OS=Homo sapiens OX=9606 GN=JPT2 PE=1 SV=1	7	1	1	1	190	20.7	8.13			2.68912e+08	#N/A	#N/A
Q9BSJ2	Gamma-tubulin complex component 2 OS=Homo sapiens OX=9606 GN=TUBGCP2 PE=1 SV=2	1	1	1	1	902	102.5	6.84			1.03001e+07	#N/A	#N/A
D3DUP2	non-specific serine/threonine protein kinase OS=Homo sapiens OX=9606 GN=WNK1 PE=3 SV=1	1	1	1	1	2107	222.6	6.43			7.69752e+06	#N/A	#N/A
J3QR68	Haptoglobin (Fragment) OS=Homo sapiens OX=9606 GN=HP PE=1 SV=1	3	1	1	1	404	45	6.58			6.80956e+06	#N/A	#N/A
B4DKG8	cDNA FLJ60634, highly similar to Exosome component 10 OS=Homo sapiens OX=9606 PE=2 SV=1	2	1	1	1	679	77.7	6.65			9.59467e+07	#N/A	#N/A
A0A5C2FUQ0	IGL c748_light_IGKV4-1_IGKJ1 (Fragment) OS=Homo sapiens OX=9606 PE=2 SV=1	11	1	1	1	113	12.6	7.97			3.66277e+06	#N/A	#N/A
A8K3J5	Protein misato homolog 1 OS=Homo sapiens OX=9606 PE=2 SV=1	2	1	1	1	569	61.8	6.11			4.50638e+06	#N/A	#N/A
E7EWK3	RNA helicase (Fragment) OS=Homo sapiens OX=9606 GN=DHX36 PE=1 SV=1	2	1	1	1	797	91.4	7.28			5.93779e+06	#N/A	#N/A
A0A3B3ITK7	Phosphoglucomutase-1 OS=Homo sapiens OX=9606 GN=PGM1 PE=1 SV=1	2	1	1	1	584	63.9	6.76				#N/A	#N/A
Q99569	Plakophilin-4 OS=Homo sapiens OX=9606 GN=PKP4 PE=1 SV=2	1	1	2	1	1192	131.8	8.94			5.9835e+08	#N/A	#N/A
A0A5C2GR42	IG c1866_heavy_IGHV3-23_IGHD2-21_IGHJ4 (Fragment) OS=Homo sapiens OX=9606 PE=2 SV=1	10	1	1	1	124	13.4	7.12			2.82132e+07	#N/A	#N/A
A0A7S5EU92	IGH c570_heavy_IGHV4-39_IGHD3-10_IGHJ5 (Fragment) OS=Homo sapiens OX=9606 PE=2 SV=1	17	1	1	1	122	13.4	9.17			2.08637e+08	#N/A	#N/A
A0A5C2G455	IGL c1083_light_IGKV1-5_IGKJ1 (Fragment) OS=Homo sapiens OX=9606 PE=2 SV=1	24	2	3	1	107	11.9	8.46			5.07476e+08	#N/A	#N/A
Q9UJV9	Probable ATP-dependent RNA helicase DDX41 OS=Homo sapiens OX=9606 GN=DDX41 PE=1 SV=2	2	1	1	1	622	69.8	6.84			3.23507e+07	#N/A	#N/A
Q5VYS8	Terminal uridylyltransferase 7 OS=Homo sapiens OX=9606 GN=TUT7 PE=1 SV=1	1	1	1	1	1495	171.1	6.83			2.06652e+07	#N/A	#N/A
A0A5F9ZHH9	Acetyl-CoA acetyltransferase, mitochondrial OS=Homo sapiens OX=9606 GN=ACAT1 PE=1 SV=1	5	1	1	1	197	20.9	9.39			5.14801e+08	#N/A	#N/A
B4DWZ5	cDNA FLJ53016, highly similar to Mitochondrial carnitine/acylcarnitine carrier protein OS=Homo sapiens OX=9606 PE=2 SV=1	3	1	1	1	251	27.7	9.35			3.28065e+08	#N/A	#N/A
Q9BX95	Sphingosine-1-phosphate phosphatase 1 OS=Homo sapiens OX=9606 GN=SGPP1 PE=1 SV=2	2	1	1	1	441	49.1	8.82			9.2134e+07	#N/A	#N/A
Q86VX4	Structural maintenance of chromosomes protein OS=Homo sapiens OX=9606 GN=SMC3 PE=2 SV=1	1	1	1	1	1217	141.4	7.18			1.77892e+06	#N/A	#N/A
C9IZ01	Elongation factor G, mitochondrial OS=Homo sapiens OX=9606 GN=GFM1 PE=1 SV=1	2	1	1	1	591	66	8.06			1.72685e+07	#N/A	#N/A
R9QDY7	Signal transducer and activator of transcription OS=Homo sapiens OX=9606 GN=STAT2 PE=3 SV=1	1	1	1	1	851	97.9	5.45			2.86412e+07	#N/A	#N/A
A0A0S2Z3B0	Argininosuccinate lyase isoform 3 (Fragment) OS=Homo sapiens OX=9606 GN=ASL PE=2 SV=1	3	1	1	1	359	39.8	6.27			8.70609e+07	#N/A	#N/A
Q53FS4	Lectin, mannose-binding, 1 variant (Fragment) OS=Homo sapiens OX=9606 PE=2 SV=1	2	1	1	1	510	57.5	6.81			7.30467e+07	#N/A	#N/A
A0A5C2GAL3	IGH + IGL c296_heavy_IGHV3-33_IGHD3-3_IGHJ6 (Fragment) OS=Homo sapiens OX=9606 PE=2 SV=1	9	1	1	1	121	13.5	8.28			1.10585e+07	#N/A	#N/A
E9PMI6	Methylosome subunit pICln OS=Homo sapiens OX=9606 GN=CLNS1A PE=1 SV=1	8	1	1	1	167	18.2	4.41			9.34464e+07	#N/A	#N/A
A0A5C2G8K5	IGL c360_light_IGKV6-21_IGKJ3 (Fragment) OS=Homo sapiens OX=9606 PE=2 SV=1	15	1	1	1	107	11.7	7.99			7.20149e+06	#N/A	#N/A
A0A5C2GBT6	IGH + IGL c612_light_IGKV3-15_IGKJ1 (Fragment) OS=Homo sapiens OX=9606 PE=2 SV=1	8	1	1	1	107	11.6	5.91			4.87286e+08	#N/A	#N/A
A0A7S5C2R7	IGH c2757_heavy_IGHV4-39_IGHD3-10_IGHJ3 (Fragment) OS=Homo sapiens OX=9606 PE=2 SV=1	13	1	1	1	122	13.4	8.47			3.95605e+06	#N/A	#N/A
A0A5C2GQ55	IG c1526_heavy_IGHV3-7_IGHD3-3_IGHJ4 (Fragment) OS=Homo sapiens OX=9606 PE=2 SV=1	13	1	1	1	127	14.3	8.41			1.66156e+07	#N/A	#N/A
A0A087WWI4	Hypoxia up-regulated protein 1 OS=Homo sapiens OX=9606 GN=HYOU1 PE=1 SV=1	1	1	1	1	677	75.1	5.66			1.12937e+08	#N/A	#N/A
E7EWE1	Ubiquitin-like modifier-activating enzyme 5 OS=Homo sapiens OX=9606 GN=UBA5 PE=1 SV=1	7	1	1	1	347	38.7	5.47			1.11776e+07	#N/A	#N/A
E5RHG9	Cytochrome b-c1 complex subunit 7 OS=Homo sapiens OX=9606 GN=UQCRB PE=1 SV=1	9	1	1	1	76	9.2	8.12			7.19075e+06	#N/A	#N/A
A0A8Q3WKH1	Sorbin and SH3 domain-containing protein 2 OS=Homo sapiens OX=9606 GN=SORBS2 PE=1 SV=1	1	1	1	1	1200	134.9	8.25			5.15893e+07	#N/A	#N/A
B4DH13	cDNA FLJ57973, highly similar to Focal adhesion kinase 1 OS=Homo sapiens OX=9606 PE=2 SV=1	1	1	1	1	750	84.4	6.58			3.89442e+09	#N/A	#N/A
B4DQ37	Sorting nexin-17 OS=Homo sapiens OX=9606 PE=2 SV=1	2	1	1	1	450	50.8	8.03			6.25427e+08	#N/A	#N/A
A0A024RBJ3	Anaphase promoting complex subunit 7, isoform CRA_b OS=Homo sapiens OX=9606 GN=ANAPC7 PE=4 SV=1	2	1	1	1	599	66.8	5.64				#N/A	#N/A
A0A0B4J2D5	Putative glutamine amidotransferase-like class 1 domain-containing protein 3B, mitochondrial OS=Homo sapiens OX=9606 GN=GATD3B PE=5 SV=1	3	1	1	1	268	28.1	8.27			7.67533e+07	#N/A	#N/A
A0A5C2GF22	IG c1325_heavy_IGHV1-18_IGHD5-18_IGHJ4 (Fragment) OS=Homo sapiens OX=9606 PE=2 SV=1	11	1	1	1	124	13.6	7.28			3.41742e+07	#N/A	#N/A
A0A5C2GND9	IG c1166_light_IGKV1-8_IGKJ4 (Fragment) OS=Homo sapiens OX=9606 PE=2 SV=1	10	1	1	1	108	11.7	9.6			2.0221e+08	#N/A	#N/A
A0A1B0GVA9	Ryanodine receptor 3 (Fragment) OS=Homo sapiens OX=9606 GN=RYR3 PE=4 SV=1	21	1	1	1	33	3.9	4.55			5.75143e+06	#N/A	#N/A
Q13158	FAS-associated death domain protein OS=Homo sapiens OX=9606 GN=FADD PE=1 SV=1	6	1	1	1	208	23.3	5.69			3.76578e+08	#N/A	#N/A
A0A8Q3SI00	Caspase-1 OS=Homo sapiens OX=9606 GN=CASP1 PE=1 SV=1	3	1	1	1	336	37.2	5.58			2.96768e+08	#N/A	#N/A
Q5UCD9	KIR3DL1 OS=Homo sapiens OX=9606 GN=KIR3DL1 PE=1 SV=1	9	1	1	1	444	48.9	8.73			3.88518e+06	#N/A	#N/A
A0A087WX59	Proteasomal ubiquitin receptor ADRM1 OS=Homo sapiens OX=9606 GN=ADRM1 PE=1 SV=1	2	1	1	1	368	37.5	4.83			9.03803e+06	#N/A	#N/A
Q96RS6	NudC domain-containing protein 1 OS=Homo sapiens OX=9606 GN=NUDCD1 PE=1 SV=2	1	1	1	1	583	66.7	5.11			6.43561e+07	#N/A	#N/A
H0YGY9	tRNA 2'-phosphotransferase 1 (Fragment) OS=Homo sapiens OX=9606 GN=TRPT1 PE=1 SV=1	6	1	1	1	115	12.4	8.35			3.7981e+07	#N/A	#N/A
Q9UMQ3	Homeobox protein BarH-like 2 OS=Homo sapiens OX=9606 GN=BARX2 PE=1 SV=3	5	1	4	1	279	31.2	8.4			7.2343e+06	#N/A	#N/A
A0A087WUG8	Tubulin polyglutamylase TTLL11 (Fragment) OS=Homo sapiens OX=9606 GN=TTLL11 PE=4 SV=1	12	1	1	1	66	7.6	9.72			3.41703e+06	#N/A	#N/A
A0A5C2G3Y2	IGL c3882_light_IGKV1-5_IGKJ5 (Fragment) OS=Homo sapiens OX=9606 PE=2 SV=1	11	1	1	1	103	11.2	8.51			1.88512e+06	#N/A	#N/A
Q2I096	Cortactin-binding protein 2 OS=Homo sapiens OX=9606 GN=CTTNBP2 PE=4 SV=1	1	1	1	1	1663	181	8			5.01011e+07	#N/A	#N/A
P13984	General transcription factor IIF subunit 2 OS=Homo sapiens OX=9606 GN=GTF2F2 PE=1 SV=2	4	1	1	1	249	28.4	9.23			4.75004e+06	#N/A	#N/A
A0A5C2GY72	IG c1853_light_IGLV4-60_IGLJ2 (Fragment) OS=Homo sapiens OX=9606 PE=2 SV=1	15	2	2	2	111	11.9	7.99		8.16857e+08	5.03972e+08	#N/A	#N/A
A0A5C2FX14	IGL c680_light_IGKV1-39_IGKJ2 (Fragment) OS=Homo sapiens OX=9606 PE=2 SV=1	14	1	1	1	107	11.8	8.44		5.33589e+08	1.23861e+08	#N/A	#N/A
A0A5C2GI81	IG c346_heavy_IGHV4-34_IGHD3-22_IGHJ4 (Fragment) OS=Homo sapiens OX=9606 PE=2 SV=1	9	1	1	1	124	14	9.2		4.72054e+08	2.00503e+08	#N/A	#N/A
Q9H9J2	39S ribosomal protein L44, mitochondrial OS=Homo sapiens OX=9606 GN=MRPL44 PE=1 SV=1	2	1	2	1	332	37.5	8.4		3.19851e+08	6.82994e+07	#N/A	#N/A
A0A5C2G5G0	IGH c236_heavy__IGHV2-5_IGHD3-16_IGHJ3 (Fragment) OS=Homo sapiens OX=9606 PE=2 SV=1	5	1	1	1	129	14.1	7.28		2.20309e+08	1.32756e+08	#N/A	#N/A
D6RE99	Adenosine 5'-monophosphoramidase HINT1 OS=Homo sapiens OX=9606 GN=HINT1 PE=1 SV=1	26	1	1	1	78	8.6	5.39		1.37874e+08	5.78847e+07	#N/A	#N/A
A0A5C2FWU2	IGL c656_light_IGKV1-27_IGKJ4 (Fragment) OS=Homo sapiens OX=9606 PE=2 SV=1	34	2	5	1	107	11.5	8.46		1.20537e+08	1.8217e+07	#N/A	#N/A
A0A5C2G7I4	IGH c572_heavy__IGHV3-21_IGHD5-18_IGHJ5 (Fragment) OS=Homo sapiens OX=9606 PE=2 SV=1	25	2	4	1	118	12.7	5.4		9.534e+07	5.70268e+06	#N/A	#N/A
P18754	Regulator of chromosome condensation OS=Homo sapiens OX=9606 GN=RCC1 PE=1 SV=1	2	1	1	1	421	44.9	7.52		8.02167e+07	1.89271e+08	#N/A	#N/A
Q8WZ19	BTB/POZ domain-containing adapter for CUL3-mediated RhoA degradation protein 1 OS=Homo sapiens OX=9606 GN=KCTD13 PE=1 SV=1	2	1	1	1	329	36.3	7.23		6.9977e+07	7.21157e+07	#N/A	#N/A
B2MUD5	Neutrophil elastase (Fragment) OS=Homo sapiens OX=9606 GN=ELA2 PE=4 SV=1	5	1	1	1	192	20.6	8.9		6.90569e+07	3.74254e+08	#N/A	#N/A
Q86WW8	Cytochrome c oxidase assembly factor 5 OS=Homo sapiens OX=9606 GN=COA5 PE=1 SV=1	11	1	1	1	74	8.4	8.68		6.08054e+07	3.17734e+07	#N/A	#N/A
Q13185	Chromobox protein homolog 3 OS=Homo sapiens OX=9606 GN=CBX3 PE=1 SV=4	9	1	1	1	183	20.8	5.33		5.60164e+07	5.60886e+07	#N/A	#N/A
B4E318	BRCA2 and CDKN1A-interacting protein OS=Homo sapiens OX=9606 PE=2 SV=1	9	1	1	1	262	29.8	4.75		5.55112e+07	2.51577e+07	#N/A	#N/A
C9J164	Ras-associated and pleckstrin homology domains-containing protein 1 OS=Homo sapiens OX=9606 GN=RAPH1 PE=1 SV=1	2	1	1	1	594	67.1	5.94		5.09826e+07	5.86256e+07	#N/A	#N/A
Q9HBH5	Retinol dehydrogenase 14 OS=Homo sapiens OX=9606 GN=RDH14 PE=1 SV=1	2	1	1	1	336	36.8	8.79		5.07752e+07	8.6915e+08	#N/A	#N/A
B2R791	U4/U6 small nuclear ribonucleoprotein Prp3 OS=Homo sapiens OX=9606 PE=2 SV=1	1	1	1	1	683	77.5	9.5		4.82937e+07	1.31147e+07	#N/A	#N/A
Q53SB2	ribose-5-phosphate isomerase (Fragment) OS=Homo sapiens OX=9606 GN=RPIA PE=3 SV=1	32	1	1	1	60	6.5	9.57		4.82028e+07	2.0258e+07	#N/A	#N/A
A0A5F9ZH72	Adenosine kinase OS=Homo sapiens OX=9606 GN=ADK PE=1 SV=1	6	1	1	1	229	25.9	6.99		4.72768e+07	1.695e+07	#N/A	#N/A
B4DST5	cDNA FLJ58078, highly similar to Tyrosine-protein phosphatase non-receptortype 23 OS=Homo sapiens OX=9606 PE=2 SV=1	1	1	1	1	1510	164.5	6.92		4.71238e+07	1.32858e+07	#N/A	#N/A
A0A5C2GLX3	IG c515_heavy_IGHV1-69_IGHD2-15_IGHJ3 (Fragment) OS=Homo sapiens OX=9606 PE=2 SV=1	9	1	1	1	123	13.1	7.12		4.59066e+07	2.60753e+06	#N/A	#N/A
Q59H09	Promyelocytic leukemia protein isoform 11 variant (Fragment) OS=Homo sapiens OX=9606 PE=2 SV=1	3	2	2	2	571	63.1	7.55		3.69344e+07	7.29594e+06	#N/A	#N/A
A0A5C2GEK6	IGH + IGL c309_heavy_IGHV1-2_IGHD7-27_IGHJ4 (Fragment) OS=Homo sapiens OX=9606 PE=2 SV=1	16	1	1	1	118	13	5.99		3.6676e+07	2.32712e+07	#N/A	#N/A
A0A5C2GVS5	IG c933_light_IGKV3-15_IGKJ2 (Fragment) OS=Homo sapiens OX=9606 PE=2 SV=1	31	3	4	1	109	11.9	9.29		3.52108e+07	5.5043e+06	#N/A	#N/A
E9PMH5	Baculoviral IAP repeat-containing protein 2 OS=Homo sapiens OX=9606 GN=BIRC2 PE=1 SV=1	2	1	1	1	597	67.5	6.32		3.36875e+07		#N/A	#N/A
A0A8V8TNF0	Vacuolar protein sorting-associated protein 45 OS=Homo sapiens OX=9606 GN=VPS45 PE=4 SV=1	3	1	1	1	399	45.9	5.94		3.06003e+07	7.30981e+06	#N/A	#N/A
B4E3M6	cDNA FLJ55446, highly similar to Superkiller viralicidic activity 2-like 2 OS=Homo sapiens OX=9606 PE=2 SV=1	1	1	2	1	941	106.7	7.14		3.03017e+07	3.16894e+07	#N/A	#N/A
X6RLX0	ELKS/Rab6-interacting/CAST family member 1 OS=Homo sapiens OX=9606 GN=ERC1 PE=1 SV=1	1	1	1	1	1120	128.4	5.97		3.01914e+07	5.42893e+06	#N/A	#N/A
O14562	Ubiquitin domain-containing protein UBFD1 OS=Homo sapiens OX=9606 GN=UBFD1 PE=1 SV=2	4	1	1	1	309	33.4	5.77		2.78102e+07	2.90337e+06	#N/A	#N/A
A0A4W9A917	Immunoglobulin heavy constant gamma 3 (Fragment) OS=Homo sapiens OX=9606 GN=IGHG3 PE=1 SV=1	26	8	49	1	377	41.3	7.9		2.59651e+07	1.23889e+07	#N/A	#N/A
A0A2X0SFL9	SYDE1 (Fragment) OS=Homo sapiens OX=9606 GN=SYDE1 PE=4 SV=1	2	1	1	1	737	80	8.43		2.401e+07	6.08058e+06	#N/A	#N/A
A0A5C2G5V9	IGH c356_heavy__IGHV3-43_IGHD3-9_IGHJ3 (Fragment) OS=Homo sapiens OX=9606 PE=2 SV=1	16	1	1	1	119	12.8	5.39		2.18538e+07	5.12769e+06	#N/A	#N/A
B7Z381	cDNA FLJ55066, highly similar to LAS1-like protein OS=Homo sapiens OX=9606 PE=2 SV=1	7	1	1	1	197	21.9	9.57		2.06083e+07	5.9896e+06	#N/A	#N/A
Q8WVY7	Ubiquitin-like domain-containing CTD phosphatase 1 OS=Homo sapiens OX=9606 GN=UBLCP1 PE=1 SV=2	3	1	1	1	318	36.8	6.46		1.96874e+07	8.50904e+06	#N/A	#N/A
P62070	Ras-related protein R-Ras2 OS=Homo sapiens OX=9606 GN=RRAS2 PE=1 SV=1	11	2	3	1	204	23.4	6.01		1.8867e+07	2.07279e+09	#N/A	#N/A
Q9Y277	Voltage-dependent anion-selective channel protein 3 OS=Homo sapiens OX=9606 GN=VDAC3 PE=1 SV=1	15	3	4	2	283	30.6	8.66		1.8314e+07	3.55032e+06	#N/A	#N/A
Q9BY89	Uncharacterized protein KIAA1671 OS=Homo sapiens OX=9606 GN=KIAA1671 PE=1 SV=2	1	1	1	1	1806	196.6	8.47		1.60217e+07	7.42268e+06	#N/A	#N/A
A0A5C2G2D7	IGL c2606_light_IGKV2-30_IGKJ1 (Fragment) OS=Homo sapiens OX=9606 PE=2 SV=1	6	1	2	1	112	12.4	7.99		1.59024e+07	5.85467e+06	#N/A	#N/A
B3KRG8	Lipase OS=Homo sapiens OX=9606 PE=2 SV=1	3	1	1	1	399	45.3	6.83		1.5497e+07	9.57497e+06	#N/A	#N/A
A0A5C2G5A9	IGH c176_heavy__IGHV3-21_IGHD3-16_IGHJ5 (Fragment) OS=Homo sapiens OX=9606 PE=2 SV=1	15	1	1	1	124	13.5	7.28		1.54906e+07	8.31494e+06	#N/A	#N/A
A0A5C2GYV6	IG c1827_heavy_IGHV1-69_IGHD3-3_IGHJ6 (Fragment) OS=Homo sapiens OX=9606 PE=2 SV=1	11	1	1	1	127	13.6	7.28		1.44804e+07	925313	#N/A	#N/A
A0A024RDP8	Multifunctional fusion protein OS=Homo sapiens OX=9606 GN=KATNAL1 PE=3 SV=1	2	1	1	1	490	55.4	6.74		1.37995e+07	1.83563e+06	#N/A	#N/A
P55000	Secreted Ly-6/uPAR-related protein 1 OS=Homo sapiens OX=9606 GN=SLURP1 PE=1 SV=2	24	1	1	1	103	11.2	5.33		1.36773e+07	8.5171e+06	#N/A	#N/A
A0A1X9I444	MHC class I antigen (Fragment) OS=Homo sapiens OX=9606 GN=HLA-B PE=3 SV=1	8	1	2	1	181	21	5.97		1.31147e+07	2.92565e+07	#N/A	#N/A
A0A5C2FWS8	IGL c365_light_IGKV1D-39_IGKJ2 (Fragment) OS=Homo sapiens OX=9606 PE=2 SV=1	24	2	3	1	107	11.8	8.47		1.28091e+07	6.01801e+06	#N/A	#N/A
A0A5C2GUJ0	IG c177_heavy_IGHV5-51_IGHD2-2_IGHJ4 (Fragment) OS=Homo sapiens OX=9606 PE=2 SV=1	10	1	1	1	119	13.3	7.28		1.26283e+07		#N/A	#N/A
A0A7S5C1W3	IGH c2347_heavy_IGHV4-34_IGHD4-17_IGHJ4 (Fragment) OS=Homo sapiens OX=9606 PE=2 SV=1	6	1	1	1	124	13.7	8.75		1.26101e+07		#N/A	#N/A
D6RGZ2	THO complex subunit 3 OS=Homo sapiens OX=9606 GN=THOC3 PE=1 SV=1	8	1	1	1	105	11.1	10.15		1.22662e+07	4.25013e+06	#N/A	#N/A
Q5JXT2	Nucleolar protein 56 (Fragment) OS=Homo sapiens OX=9606 GN=NOP56 PE=1 SV=1	7	2	2	2	281	31.2	7.77		1.19912e+07	4.01301e+06	#N/A	#N/A
A0A5C2GJ51	IG c360_light_IGKV3-20_IGKJ2 (Fragment) OS=Homo sapiens OX=9606 PE=2 SV=1	17	1	1	1	108	11.7	6.51		1.17444e+07	9.64632e+06	#N/A	#N/A
A0A7S5EY07	IGH c3104_heavy_IGHV1-69_IGHD3-22_IGHJ4 (Fragment) OS=Homo sapiens OX=9606 PE=2 SV=1	9	1	1	1	127	14	7.12		1.16901e+07		#N/A	#N/A
J3KNE1	CDKN2A-interacting protein OS=Homo sapiens OX=9606 GN=CDKN2AIP PE=1 SV=1	7	1	1	1	126	14	6.79		1.12271e+07	1.88343e+06	#N/A	#N/A
P05386	60S acidic ribosomal protein P1 OS=Homo sapiens OX=9606 GN=RPLP1 PE=1 SV=1	52	2	7	1	114	11.5	4.32		1.08215e+07	2.09159e+06	#N/A	#N/A
A0A5C2GFW1	IGL c289_light_IGLV3-25_IGLJ3 (Fragment) OS=Homo sapiens OX=9606 PE=2 SV=1	10	1	1	1	107	11.5	4.65		1.04267e+07	4.07567e+06	#N/A	#N/A
Q96LW7	Caspase recruitment domain-containing protein 19 OS=Homo sapiens OX=9606 GN=CARD19 PE=1 SV=1	4	1	1	1	228	25.6	9.2		1.03195e+07	7.34699e+06	#N/A	#N/A
A0A5C2GPZ9	IG c1475_heavy_IGHV3-53_IGHD5-12_IGHJ3 (Fragment) OS=Homo sapiens OX=9606 PE=2 SV=1	34	3	4	1	120	13.1	8.47		1.02759e+07	3.30074e+06	#N/A	#N/A
Q9H0C8	Integrin-linked kinase-associated serine/threonine phosphatase 2C OS=Homo sapiens OX=9606 GN=ILKAP PE=1 SV=1	2	1	1	1	392	42.9	7.09		1.01953e+07	6.61679e+06	#N/A	#N/A
K7ELB8	Pleckstrin homology domain-containing family F member 1 (Fragment) OS=Homo sapiens OX=9606 GN=PLEKHF1 PE=1 SV=1	8	1	2	1	128	14.5	9.13		1.00944e+07		#N/A	#N/A
Q01081	Splicing factor U2AF 35 kDa subunit OS=Homo sapiens OX=9606 GN=U2AF1 PE=1 SV=3	5	1	1	1	240	27.9	8.81		9.84306e+06	4.46682e+06	#N/A	#N/A
C9J7S5	Dol-P-Man:Man(5)GlcNAc(2)-PP-Dol alpha-1,3-mannosyltransferase OS=Homo sapiens OX=9606 GN=ALG3 PE=1 SV=1	3	1	1	1	398	45.7	9.28		9.50454e+06	1.43143e+07	#N/A	#N/A
Q6P0M3	TTC7A protein (Fragment) OS=Homo sapiens OX=9606 GN=TTC7A PE=2 SV=1	2	1	1	1	686	76.9	6.27		9.34547e+06	1.83686e+06	#N/A	#N/A
Q08AM6	Protein VAC14 homolog OS=Homo sapiens OX=9606 GN=VAC14 PE=1 SV=1	1	1	1	1	782	87.9	6.13		8.55044e+06		#N/A	#N/A
A0A5C2GA97	IGL c322_light_IGKV1-5_IGKJ2 (Fragment) OS=Homo sapiens OX=9606 PE=2 SV=1	17	1	1	1	107	11.8	9.1		8.36069e+06	7.00872e+06	#N/A	#N/A
B2R761	Sterol carrier protein 2 OS=Homo sapiens OX=9606 PE=2 SV=1	4	2	3	2	547	59	7.05		7.85556e+06	1.11487e+06	#N/A	#N/A
A0A3B3ISV9	ERI1 exoribonuclease 3 OS=Homo sapiens OX=9606 GN=ERI3 PE=1 SV=1	2	1	2	1	315	34.7	7.47		7.70122e+06		#N/A	#N/A
Q8WUH6	Transmembrane protein 263 OS=Homo sapiens OX=9606 GN=TMEM263 PE=1 SV=1	9	1	1	1	116	11.7	9.32		7.47766e+06	1.43079e+06	#N/A	#N/A
A0A5C2GRG0	IG c1788_heavy_IGHV1-46_IGHD5-18_IGHJ3 (Fragment) OS=Homo sapiens OX=9606 PE=2 SV=1	9	1	1	1	120	13.1	8.84		7.47648e+06	1.86454e+07	#N/A	#N/A
O14976	Cyclin-G-associated kinase OS=Homo sapiens OX=9606 GN=GAK PE=1 SV=2	1	1	1	1	1311	143.1	5.73		7.46018e+06	3.40474e+06	#N/A	#N/A
P52823	Stanniocalcin-1 OS=Homo sapiens OX=9606 GN=STC1 PE=1 SV=1	4	1	1	1	247	27.6	7.99		7.29006e+06	2.92675e+06	#N/A	#N/A
A6NDF3	Protein PBDC1 OS=Homo sapiens OX=9606 GN=PBDC1 PE=1 SV=2	5	1	1	1	232	26.6	9.36		7.26307e+06		#N/A	#N/A
I3L531	Cytosolic Fe-S cluster assembly factor NUBP1 (Fragment) OS=Homo sapiens OX=9606 GN=NUBP1 PE=1 SV=1	4	1	1	1	168	17.9	5.72		7.22732e+06		#N/A	#N/A
A0A5C2G642	IGH c436_heavy__IGHV1-18_IGHD2-8_IGHJ5 (Fragment) OS=Homo sapiens OX=9606 PE=2 SV=1	11	1	1	1	123	13.3	5.01		7.18546e+06	1.66504e+06	#N/A	#N/A
H0YIY4	Gephyrin (Fragment) OS=Homo sapiens OX=9606 GN=GPHN PE=4 SV=1	13	1	1	1	60	6.9	10.24		7.15723e+06	3.33538e+06	#N/A	#N/A
A0A7S5C1Q2	IGH c2242_heavy_IGHV3-21_IGHD3-9_IGHJ6 (Fragment) OS=Homo sapiens OX=9606 PE=2 SV=1	14	1	1	1	130	14.5	8.43		6.96004e+06		#N/A	#N/A
Q8WUN4	FAM40A protein (Fragment) OS=Homo sapiens OX=9606 GN=FAM40A PE=2 SV=1	2	1	1	1	447	51.6	7.75		6.88588e+06	1.61134e+06	#N/A	#N/A
Q99653	Calcineurin B homologous protein 1 OS=Homo sapiens OX=9606 GN=CHP1 PE=1 SV=3	4	1	2	1	195	22.4	5.1		6.77889e+06	7.93002e+06	#N/A	#N/A
B3KMS0	Condensin complex subunit 1 OS=Homo sapiens OX=9606 PE=2 SV=1	1	2	2	2	1401	157.1	6.61		6.70296e+06		#N/A	#N/A
K7EIR0	WD repeat-containing protein 18 OS=Homo sapiens OX=9606 GN=WDR18 PE=1 SV=1	2	1	1	1	409	44.8	6.89		6.50173e+06	1.57783e+06	#N/A	#N/A
A0A024R7S3	Clathrin light chain OS=Homo sapiens OX=9606 GN=CLTB PE=3 SV=1	5	1	1	1	211	23.2	4.69		6.45773e+06	4.95374e+07	#N/A	#N/A
Q5JXM0	Ribosomal RNA-processing protein 43 OS=Homo sapiens OX=9606 GN=DKFZp564C0482 PE=4 SV=1	4	1	3	1	248	27.1	5.53		5.87816e+06	4.37544e+06	#N/A	#N/A
A8K4T9	cDNA FLJ77421, highly similar to Homo sapiens autoantigen p542 mRNA OS=Homo sapiens OX=9606 PE=2 SV=1	3	1	1	1	291	30.4	9.47		5.73468e+06		#N/A	#N/A
A0A5C2G736	IGL c254_light_IGKV3-15_IGKJ2 (Fragment) OS=Homo sapiens OX=9606 PE=2 SV=1	15	1	1	1	107	11.6	7.96		5.64107e+06	1.37563e+06	#N/A	#N/A
B7Z321	Exocyst complex component Sec8 OS=Homo sapiens OX=9606 PE=2 SV=1	1	1	2	1	873	99	6.52		5.59001e+06	3.01066e+06	#N/A	#N/A
Q8N209	cDNA FLJ36380 fis, clone THYMU2008383 OS=Homo sapiens OX=9606 PE=2 SV=1	2	1	1	1	543	59.3	7.96		5.51389e+06	4.58023e+06	#N/A	#N/A
A0A5C2GL10	IG c245_heavy_IGHV4-34_IGHD5-24_IGHJ4 (Fragment) OS=Homo sapiens OX=9606 PE=2 SV=1	18	1	1	1	120	13	8.85		5.43184e+06		#N/A	#N/A
A0A5C2GQK0	IG c1685_heavy_IGHV1-2_IGHD3-10_IGHJ4 (Fragment) OS=Homo sapiens OX=9606 PE=2 SV=1	12	1	1	1	118	13	6.52		5.31951e+06		#N/A	#N/A
Q9NQG5	Regulation of nuclear pre-mRNA domain-containing protein 1B OS=Homo sapiens OX=9606 GN=RPRD1B PE=1 SV=1	4	1	1	1	326	36.9	5.97		5.23901e+06	4.61216e+06	#N/A	#N/A
Q1L838	GTBP-ALT OS=Homo sapiens OX=9606 GN=GTBP PE=4 SV=1	1	1	1	1	1068	121	8.22		5.14501e+06		#N/A	#N/A
A0A3B3ISX3	Translation initiation factor eIF-2B subunit epsilon OS=Homo sapiens OX=9606 GN=EIF2B5 PE=1 SV=1	4	1	1	1	530	58.3	6.61		5.02129e+06		#N/A	#N/A
P02656	Apolipoprotein C-III OS=Homo sapiens OX=9606 GN=APOC3 PE=1 SV=1	16	1	1	1	99	10.8	5.41		5.00048e+06	1.13952e+06	#N/A	#N/A
Q2M389	WASH complex subunit 4 OS=Homo sapiens OX=9606 GN=WASHC4 PE=1 SV=2	1	1	1	1	1173	136.3	7.44		4.96233e+06		#N/A	#N/A
A0A5C2GTF2	IG c1780_heavy_IGHV4-39_IGHD3-3_IGHJ3 (Fragment) OS=Homo sapiens OX=9606 PE=2 SV=1	5	1	1	1	128	14.1	10.07		4.95809e+06	2.12051e+06	#N/A	#N/A
Q562M3	Actin-like protein (Fragment) OS=Homo sapiens OX=9606 GN=ACT PE=4 SV=1	57	3	30	1	103	11.5	6.68		4.80977e+06		#N/A	#N/A
A0A5C2FYN0	IGL c367_light_IGLV1-44_IGLJ3 (Fragment) OS=Homo sapiens OX=9606 PE=2 SV=1	13	1	1	1	110	11.6	6		4.70575e+06	5.28976e+06	#N/A	#N/A
A0A7S5EXQ2	IGH c1998_heavy_IGHV3-7_IGHD3-16_IGHJ3 (Fragment) OS=Homo sapiens OX=9606 PE=2 SV=1	25	2	2	1	121	13.4	7.97		4.69605e+06	6.91327e+06	#N/A	#N/A
B4E147	cDNA FLJ50342, highly similar to Myosin-5A (Fragment) OS=Homo sapiens OX=9606 PE=2 SV=1	52	48	135	1	904	105.5	9.47		4.63216e+06	1.14725e+06	#N/A	#N/A
P21817	Ryanodine receptor 1 OS=Homo sapiens OX=9606 GN=RYR1 PE=1 SV=3	0	1	1	1	5038	564.8	5.3		4.51473e+06	1.42158e+06	#N/A	#N/A
O75460	Serine/threonine-protein kinase/endoribonuclease IRE1 OS=Homo sapiens OX=9606 GN=ERN1 PE=1 SV=2	1	1	1	1	977	109.7	6.42		4.50889e+06	7.35507e+06	#N/A	#N/A
A0A5C2FZ39	IGL c1944_light_IGKV1-39_IGKJ4 (Fragment) OS=Homo sapiens OX=9606 PE=2 SV=1	17	1	1	1	107	11.5	7.97		4.50292e+06		#N/A	#N/A
B5MD00	Mitochondrial import receptor subunit TOM7 homolog OS=Homo sapiens OX=9606 GN=TOMM7 PE=1 SV=1	33	1	2	1	51	5.7	5.77		4.30782e+06	4.34494e+07	#N/A	#N/A
Q59EC0	Adenosine deaminase, RNA-specific isoform ADAR-a variant (Fragment) OS=Homo sapiens OX=9606 PE=2 SV=1	2	2	2	2	1244	137.7	8.48		4.2881e+06	2.94485e+06	#N/A	#N/A
Q92520	Protein FAM3C OS=Homo sapiens OX=9606 GN=FAM3C PE=1 SV=1	11	2	2	2	227	24.7	8.29		4.2392e+06		#N/A	#N/A
A0A2R8Y5Q8	Tubulin-specific chaperone E OS=Homo sapiens OX=9606 GN=TBCE PE=1 SV=1	2	1	1	1	549	61.8	6.24		4.20245e+06		#N/A	#N/A
Q9Y3D0	Cytosolic iron-sulfur assembly component 2B OS=Homo sapiens OX=9606 GN=CIAO2B PE=1 SV=1	13	1	1	1	163	17.7	5.19		4.11485e+06	5.5621e+06	#N/A	#N/A
A0A5C2GUY4	IG c1345_light_IGKV1-5_IGKJ1 (Fragment) OS=Homo sapiens OX=9606 PE=2 SV=1	17	2	3	1	107	11.8	8.85		4.09818e+06	3.58027e+06	#N/A	#N/A
A0A5C2G629	IGL c3137_light_IGKV2D-29_IGKJ2 (Fragment) OS=Homo sapiens OX=9606 PE=2 SV=1	33	2	4	1	113	12.3	5.34		4.07954e+06		#N/A	#N/A
Q6ZV90	cDNA FLJ42877 fis, clone BRHIP2029393, highly similar to Homo sapiens COBW-like protein OS=Homo sapiens OX=9606 PE=2 SV=1	7	1	1	1	176	20.4	6.14		4.03425e+06	4.14386e+06	#N/A	#N/A
B4E3J6	cDNA FLJ54293 OS=Homo sapiens OX=9606 PE=2 SV=1	4	1	2	1	223	26.6	9.54		3.90899e+06	1.92357e+06	#N/A	#N/A
P26583	High mobility group protein B2 OS=Homo sapiens OX=9606 GN=HMGB2 PE=1 SV=2	5	1	1	1	209	24	7.81		3.87595e+06		#N/A	#N/A
H3BRJ9	Cholesteryl ester transfer protein OS=Homo sapiens OX=9606 GN=CETP PE=1 SV=1	2	1	1	1	428	47.9	5.53		3.85959e+06	1.20233e+06	#N/A	#N/A
Q53GY9	Cation-dependent mannose-6-phosphate receptor variant (Fragment) OS=Homo sapiens OX=9606 PE=2 SV=1	5	1	1	1	277	31	5.83		3.8545e+06	1.10147e+06	#N/A	#N/A
A0A5C2GQK3	IG c304_light_IGKV4-1_IGKJ2 (Fragment) OS=Homo sapiens OX=9606 PE=2 SV=1	14	2	2	1	113	12.6	7.91		3.80878e+06		#N/A	#N/A
K7EM09	Transmembrane protein 205 (Fragment) OS=Homo sapiens OX=9606 GN=TMEM205 PE=1 SV=1	14	1	2	1	120	13.4	8.1		3.76198e+06		#N/A	#N/A
A0A125QYY8	IBM-B1 light chain variable region (Fragment) OS=Homo sapiens OX=9606 PE=2 SV=1	12	1	1	1	112	12.2	8.5		3.7274e+06	1.53366e+06	#N/A	#N/A
Q8N884	Cyclic GMP-AMP synthase OS=Homo sapiens OX=9606 GN=CGAS PE=1 SV=2	1	1	2	1	522	58.8	9.48		3.7221e+06		#N/A	#N/A
Q96QR8	Transcriptional activator protein Pur-beta OS=Homo sapiens OX=9606 GN=PURB PE=1 SV=3	7	2	2	2	312	33.2	5.43		3.70999e+06	1.88581e+07	#N/A	#N/A
A6NDU8	RAB7A-interacting MON1-CCZ1 complex subunit 1 OS=Homo sapiens OX=9606 GN=RIMOC1 PE=1 SV=1	5	1	2	1	294	33.6	5.26		3.68133e+06	2.42097e+07	#N/A	#N/A
A0A7S5BXY9	IGH c1253_heavy_IGHV1-69_IGHD3-10_IGHJ4 (Fragment) OS=Homo sapiens OX=9606 PE=2 SV=1	11	1	1	1	120	12.9	9.47		3.64132e+06	1.13715e+07	#N/A	#N/A
A0A5C2GR14	IG c1317_light_IGKV2-28_IGKJ3 (Fragment) OS=Homo sapiens OX=9606 PE=2 SV=1	18	2	3	1	112	12.1	7.99		3.55655e+06	1.5649e+06	#N/A	#N/A
A0A2R8Y8A7	Sorting nexin-27 OS=Homo sapiens OX=9606 GN=SNX27 PE=1 SV=1	2	1	1	1	407	46.6	6.65		3.54439e+06	3.38765e+06	#N/A	#N/A
F6WIT2	Serine/threonine-protein phosphatase 2A activator OS=Homo sapiens OX=9606 GN=PTPA PE=1 SV=1	3	1	1	1	288	32.9	6.93		3.46264e+06	1.18301e+07	#N/A	#N/A
A0AVT1	Ubiquitin-like modifier-activating enzyme 6 OS=Homo sapiens OX=9606 GN=UBA6 PE=1 SV=1	1	1	1	1	1052	117.9	6.14		3.41836e+06		#N/A	#N/A
Q0IIM8	TBC1 domain family member 8B OS=Homo sapiens OX=9606 GN=TBC1D8B PE=1 SV=2	2	3	5	2	1120	128.6	5.95		3.38812e+06		#N/A	#N/A
A0A5C2GR40	IG c1668_heavy_IGHV1-69_IGHD3-3_IGHJ4 (Fragment) OS=Homo sapiens OX=9606 PE=2 SV=1	9	1	1	1	121	13.1	8.91		3.37395e+06	1.62152e+06	#N/A	#N/A
A0A5C2GAB1	IGH + IGL c25_light_IGLV3-1_IGLJ2 (Fragment) OS=Homo sapiens OX=9606 PE=2 SV=1	9	1	1	1	106	11.6	5.34		3.33309e+06	5.98996e+06	#N/A	#N/A
Q6T4R5	Actin remodeling regulator NHS OS=Homo sapiens OX=9606 GN=NHS PE=1 SV=2	1	1	2	1	1651	179	6.86		3.31579e+06		#N/A	#N/A
Q16864	V-type proton ATPase subunit F OS=Homo sapiens OX=9606 GN=ATP6V1F PE=1 SV=2	8	1	1	1	119	13.4	5.52		3.30554e+06	1.27014e+06	#N/A	#N/A
Q5URX0	beta-N-acetylhexosaminidase OS=Homo sapiens OX=9606 GN=HEXB PE=1 SV=1	6	2	2	2	331	38.2	6.44		3.29154e+06	3.98793e+06	#N/A	#N/A
D6RI06	ubiquitinyl hydrolase 1 (Fragment) OS=Homo sapiens OX=9606 GN=OTUD4 PE=1 SV=1	2	1	1	1	372	42.1	7.55		3.23749e+06		#N/A	#N/A
A0A8V8TQB1	Nuclear pore complex protein Nup88 OS=Homo sapiens OX=9606 GN=NUP88 PE=4 SV=1	2	1	1	1	712	80.3	5.86		3.19344e+06	1.34042e+06	#N/A	#N/A
Q7Z2T5	TRMT1-like protein OS=Homo sapiens OX=9606 GN=TRMT1L PE=1 SV=2	1	1	1	1	733	81.7	7.88		3.16319e+06	1.99659e+06	#N/A	#N/A
A0A5C2G0Q9	IGL c2831_light_IGKV1D-39_IGKJ4 (Fragment) OS=Homo sapiens OX=9606 PE=2 SV=1	24	2	5	1	107	11.6	9.13		3.15837e+06	1.75586e+06	#N/A	#N/A
Q9Y371	Endophilin-B1 OS=Homo sapiens OX=9606 GN=SH3GLB1 PE=1 SV=1	3	1	1	1	365	40.8	6.04		3.09318e+06	3.2457e+06	#N/A	#N/A
A0A5C2GZ35	IG c918_light_IGKV1-27_IGKJ1 (Fragment) OS=Homo sapiens OX=9606 PE=2 SV=1	32	2	5	1	107	11.4	8.84		3.07956e+06	2.20534e+06	#N/A	#N/A
A0A7S5C677	IGH c3874_heavy_IGHV1-46_IGHD1-26_IGHJ5 (Fragment) OS=Homo sapiens OX=9606 PE=2 SV=1	12	1	1	1	123	13.6	8.44		3.07752e+06	2.42342e+08	#N/A	#N/A
P67870	Casein kinase II subunit beta OS=Homo sapiens OX=9606 GN=CSNK2B PE=1 SV=1	17	2	2	2	215	24.9	5.55		2.98113e+06	706267	#N/A	#N/A
Q8WVV9	Heterogeneous nuclear ribonucleoprotein L-like OS=Homo sapiens OX=9606 GN=HNRNPLL PE=1 SV=1	3	2	2	1	542	60	7.72		2.91478e+06	1.06932e+08	#N/A	#N/A
Q9Y2X3	Nucleolar protein 58 OS=Homo sapiens OX=9606 GN=NOP58 PE=1 SV=1	2	1	1	1	529	59.5	8.92		2.86838e+06	1.0271e+08	#N/A	#N/A
F5H157	Ras-related protein Rab-35 (Fragment) OS=Homo sapiens OX=9606 GN=RAB35 PE=1 SV=1	18	3	9	1	185	21.2	8.31		2.84021e+06		#N/A	#N/A
Q9UI12	V-type proton ATPase subunit H OS=Homo sapiens OX=9606 GN=ATP6V1H PE=1 SV=1	3	1	1	1	483	55.8	6.48		2.81284e+06	2.291e+06	#N/A	#N/A
A0A5C2GMT3	IG c1332_heavy_IGHV3-21_IGHD2-2_IGHJ6 (Fragment) OS=Homo sapiens OX=9606 PE=2 SV=1	11	1	1	1	123	13.7	8.81		2.81276e+06		#N/A	#N/A
A0A5C2G4J4	IGL c1173_light_IGKV1-39_IGKJ2 (Fragment) OS=Homo sapiens OX=9606 PE=2 SV=1	15	1	1	1	107	11.8	8.46		2.78738e+06	1.09509e+06	#N/A	#N/A
A0A5C2GHD1	IG c462_light_IGKV1D-39_IGKJ2 (Fragment) OS=Homo sapiens OX=9606 PE=2 SV=1	32	2	6	1	107	11.8	8.46		2.7748e+06	1.97713e+06	#N/A	#N/A
A8K7T4	cDNA FLJ75774, highly similar to Homo sapiens lectin, mannose-binding 2 (LMAN2), mRNA OS=Homo sapiens OX=9606 PE=2 SV=1	3	1	1	1	356	40.2	6.95		2.65916e+06	4.20498e+06	#N/A	#N/A
B2R649	3-hydroxy-3-methylglutaryl coenzyme A reductase OS=Homo sapiens OX=9606 PE=2 SV=1	1	1	1	1	888	97.4	6.7		2.63662e+06	7.0876e+06	#N/A	#N/A
P51398	28S ribosomal protein S29, mitochondrial OS=Homo sapiens OX=9606 GN=DAP3 PE=1 SV=1	4	1	1	1	398	45.5	8.88		2.5784e+06	3.88695e+06	#N/A	#N/A
A0A7S5EUS7	IGH c1305_heavy_IGHV1-69_IGHD3-10_IGHJ6 (Fragment) OS=Homo sapiens OX=9606 PE=2 SV=1	11	1	2	1	124	13.4	5.4		2.51524e+06	727830	#N/A	#N/A
Q59G24	Activated RNA polymerase II transcriptional coactivator p15 (Fragment) OS=Homo sapiens OX=9606 PE=2 SV=1	8	1	2	1	134	15.1	9.38		2.42129e+06		#N/A	#N/A
B4DNL7	Cysteine desulfurase, mitochondrial OS=Homo sapiens OX=9606 PE=2 SV=1	5	1	1	1	255	28.2	7.49		2.41967e+06	5.17249e+06	#N/A	#N/A
Q86Y82	Syntaxin-12 OS=Homo sapiens OX=9606 GN=STX12 PE=1 SV=1	3	1	1	1	276	31.6	5.59		2.40216e+06		#N/A	#N/A
B4DVF4	3-ketoacyl-CoA thiolase, peroxisomal OS=Homo sapiens OX=9606 GN=ACAA1 PE=1 SV=1	11	1	3	1	153	16	7.18		2.37123e+06	2.72028e+06	#N/A	#N/A
A0A5C2G9D0	IGH + IGL c374_heavy_IGHV3-15_IGHD3-3_IGHJ3 (Fragment) OS=Homo sapiens OX=9606 PE=2 SV=1	6	1	1	1	129	14.6	7.93		2.34532e+06		#N/A	#N/A
A0A5C2GM64	IG c692_light_IGKV4-1_IGKJ1 (Fragment) OS=Homo sapiens OX=9606 PE=2 SV=1	19	2	3	1	113	12.6	8.46		2.33582e+06		#N/A	#N/A
B2RA56	Nicalin OS=Homo sapiens OX=9606 PE=2 SV=1	4	2	2	2	552	61.7	7.49		2.32377e+06	1.59053e+06	#N/A	#N/A
Q8N7X1	RNA-binding motif protein, X-linked-like-3 OS=Homo sapiens OX=9606 GN=RBMXL3 PE=2 SV=2	2	2	4	1	1067	114.9	9.1		2.31229e+06	1.61983e+07	#N/A	#N/A
K7EPT8	Glial fibrillary acidic protein (Fragment) OS=Homo sapiens OX=9606 GN=GFAP PE=1 SV=2	16	3	7	1	75	8.4	9.86		2.29752e+06	4.54873e+06	#N/A	#N/A
A0A7S5EV29	IGH c1740_heavy_IGHV1-69_IGHD4-17_IGHJ4 (Fragment) OS=Homo sapiens OX=9606 PE=2 SV=1	6	1	1	1	122	13.2	8.85		2.25063e+06		#N/A	#N/A
A0A384MTQ5	Terpene cyclase/mutase family member OS=Homo sapiens OX=9606 PE=2 SV=1	2	1	1	1	732	83.2	6.61		2.22925e+06	1.83686e+06	#N/A	#N/A
O75385	Serine/threonine-protein kinase ULK1 OS=Homo sapiens OX=9606 GN=ULK1 PE=1 SV=2	1	1	1	1	1050	112.6	8.79		2.19005e+06	1.34988e+06	#N/A	#N/A
P37837	Transaldolase OS=Homo sapiens OX=9606 GN=TALDO1 PE=1 SV=2	6	2	2	2	337	37.5	6.81		2.18825e+06	2.60106e+06	#N/A	#N/A
O94906	Pre-mRNA-processing factor 6 OS=Homo sapiens OX=9606 GN=PRPF6 PE=1 SV=1	2	2	3	2	941	106.9	8.25		2.14364e+06		#N/A	#N/A
B4DLI1	cDNA FLJ56460, highly similar to Absent in melanoma 1 protein OS=Homo sapiens OX=9606 PE=2 SV=1	25	9	27	1	403	45.5	5.82		2.12948e+06	4.68692e+06	#N/A	#N/A
A0A5C2G7W8	IGL c110_light_IGKV1D-13_IGKJ4 (Fragment) OS=Homo sapiens OX=9606 PE=2 SV=1	30	2	2	1	107	11.5	8.84		2.11231e+06	6.09869e+07	#N/A	#N/A
Q9BX10	GTP-binding protein 2 OS=Homo sapiens OX=9606 GN=GTPBP2 PE=1 SV=1	1	1	1	1	602	65.7	8.05		2.02941e+06	2.92628e+07	#N/A	#N/A
A0A024R0Y2	Acetyl-CoA carboxylase 1 OS=Homo sapiens OX=9606 GN=hCG_30204 PE=4 SV=1	1	1	1	1	2268	257.1	6.61		2.0212e+06		#N/A	#N/A
A0A0A0MTC1	E3 ubiquitin-protein ligase RNF213 OS=Homo sapiens OX=9606 GN=RNF213 PE=1 SV=1	0	1	1	1	5256	596.1	6.42		1.98921e+06		#N/A	#N/A
Q10567	AP-1 complex subunit beta-1 OS=Homo sapiens OX=9606 GN=AP1B1 PE=1 SV=3	10	7	12	1	949	104.5	5.06		1.97644e+06	3.10177e+06	#N/A	#N/A
B5BUC0	Glycogen synthase kinase-3 beta (Fragment) OS=Homo sapiens OX=9606 GN=GSK3B PE=2 SV=1	7	1	1	1	420	46.7	8.87		1.97135e+06	7.16153e+06	#N/A	#N/A
Q6FIF0	AN1-type zinc finger protein 6 OS=Homo sapiens OX=9606 GN=ZFAND6 PE=1 SV=2	4	1	1	1	208	22.5	7.2		1.94305e+06	2.44383e+06	#N/A	#N/A
A0A5C2GFQ6	IG c672_heavy_IGHV3-15_IGHD6-6_IGHJ4 (Fragment) OS=Homo sapiens OX=9606 PE=2 SV=1	17	1	2	1	115	12.5	6.65		1.93656e+06		#N/A	#N/A
F8VQQ8	Ubiquitin-conjugating enzyme E2 N OS=Homo sapiens OX=9606 GN=UBE2N PE=1 SV=1	12	1	1	1	89	10.1	8.79		1.90835e+06	4.81182e+06	#N/A	#N/A
A0A7S5EXL2	IGH c3467_heavy_IGHV4-39_IGHD5-12_IGHJ3 (Fragment) OS=Homo sapiens OX=9606 PE=2 SV=1	11	1	1	1	121	13.1	8.46		1.88713e+06	2.42559e+06	#N/A	#N/A
P12035	Keratin, type II cytoskeletal 3 OS=Homo sapiens OX=9606 GN=KRT3 PE=1 SV=3	12	14	52	1	628	64.4	6.48		1.87806e+06	1.40003e+06	#N/A	#N/A
J3KSB0	Serine/threonine-protein phosphatase 4 regulatory subunit 1 (Fragment) OS=Homo sapiens OX=9606 GN=PPP4R1 PE=1 SV=1	13	2	2	2	143	16.3	4.86		1.87107e+06		#N/A	#N/A
F8VXU5	Vacuolar protein sorting-associated protein 29 OS=Homo sapiens OX=9606 GN=VPS29 PE=1 SV=1	5	1	2	1	214	24	8.18		1.76204e+06		#N/A	#N/A
A0A0D9SG79	Ubiquitin-associated protein 1 (Fragment) OS=Homo sapiens OX=9606 GN=UBAP1 PE=1 SV=1	4	1	2	1	528	57.8	5.57		1.72806e+06		#N/A	#N/A
P01111	GTPase NRas OS=Homo sapiens OX=9606 GN=NRAS PE=1 SV=1	6	1	1	1	189	21.2	5.17		1.72535e+06		#N/A	#N/A
A0A087WX43	N-acetylglucosaminyldiphosphodolichol N-acetylglucosaminyltransferase OS=Homo sapiens OX=9606 GN=ALG13 PE=1 SV=1	5	1	1	1	133	14.8	6.67		1.70626e+06		#N/A	#N/A
Q9H8F6	cDNA FLJ13675 fis, clone PLACE1011875, highly similar to Homo sapiens KIAA0580 protein OS=Homo sapiens OX=9606 PE=2 SV=1	4	1	1	1	176	19.9	5.34		1.68055e+06	2.09668e+06	#N/A	#N/A
A0A5C2G856	IGL c2394_light_IGKV3-20_IGKJ4 (Fragment) OS=Homo sapiens OX=9606 PE=2 SV=1	31	2	3	1	108	11.6	8.51		1.64473e+06	1.03965e+06	#N/A	#N/A
Q9NZQ3	NCK-interacting protein with SH3 domain OS=Homo sapiens OX=9606 GN=NCKIPSD PE=1 SV=1	1	1	1	1	722	78.9	6.38		1.62943e+06		#N/A	#N/A
A8K6U7	cDNA FLJ78252, highly similar to Homo sapiens heterogeneous nuclear ribonucleoprotein U-like 1 (HNRPUL1), transcript variant 1, mRNA OS=Homo sapiens OX=9606 PE=2 SV=1	5	3	3	3	856	95.6	6.92		1.61301e+06	6.34318e+06	#N/A	#N/A
A0A5C2GVU5	IG c1705_light_IGKV3-11_IGKJ1 (Fragment) OS=Homo sapiens OX=9606 PE=2 SV=1	22	1	3	1	107	11.6	7.97		1.5646e+06	1.72777e+07	#N/A	#N/A
Q9UJC5	SH3 domain-binding glutamic acid-rich-like protein 2 OS=Homo sapiens OX=9606 GN=SH3BGRL2 PE=1 SV=2	12	1	1	1	107	12.3	6.71		1.54803e+06	2.25578e+07	#N/A	#N/A
P13798	Acylamino-acid-releasing enzyme OS=Homo sapiens OX=9606 GN=APEH PE=1 SV=4	2	1	1	1	732	81.2	5.48		1.54631e+06	5.25182e+06	#N/A	#N/A
B3KM43	cDNA FLJ10228 fis, clone HEMBB1000119, highly similar to N-acetylserotonin O-methyltransferase-like protein OS=Homo sapiens OX=9606 PE=2 SV=1	3	1	1	1	621	68.8	6.13		1.50205e+06		#N/A	#N/A
Q4W5I2	Anaphase-promoting complex subunit 10 (Fragment) OS=Homo sapiens OX=9606 GN=APC10 PE=3 SV=1	16	1	1	1	76	8.9	9.38		1.46831e+06	4.82185e+06	#N/A	#N/A
A0A5C2GLS5	IG c296_heavy_IGHV4-4_IGHD3-22_IGHJ2 (Fragment) OS=Homo sapiens OX=9606 PE=2 SV=1	11	1	1	1	127	14	9.07		1.45217e+06		#N/A	#N/A
Q8IZP2	Putative protein FAM10A4 OS=Homo sapiens OX=9606 GN=ST13P4 PE=5 SV=1	7	2	2	2	240	27.4	5.08		1.44567e+06	1.66906e+06	#N/A	#N/A
A0A5C2G071	IGL c2621_light_IGKV3-15_IGKJ1 (Fragment) OS=Homo sapiens OX=9606 PE=2 SV=1	22	2	3	1	108	11.9	9.2		1.36142e+06	2.71545e+07	#N/A	#N/A
A0A5C2G6C8	IGH c227_heavy__IGHV1-2_IGHD3-22_IGHJ4 (Fragment) OS=Homo sapiens OX=9606 PE=2 SV=1	11	1	1	1	121	13.7	7.37		1.28994e+06	1.29977e+07	#N/A	#N/A
A0A499FIX8	Extended synaptotagmin-2 OS=Homo sapiens OX=9606 GN=ESYT2 PE=1 SV=1	3	2	5	2	845	93.9	8.21		1.14232e+06	6.23012e+06	#N/A	#N/A
P32970	CD70 antigen OS=Homo sapiens OX=9606 GN=CD70 PE=1 SV=2	6	1	2	1	193	21.1	8.53		1.13965e+06	3.67927e+08	#N/A	#N/A
Q5VY60	HAUS augmin-like complex subunit 6 OS=Homo sapiens OX=9606 GN=HAUS6 PE=1 SV=1	1	1	1	1	802	91.1	6.43		1.0587e+06	5.58582e+06	#N/A	#N/A
A0A7S5C1I6	IGH c2503_heavy_IGHV3-23_IGHD5-18_IGHJ4 (Fragment) OS=Homo sapiens OX=9606 PE=2 SV=1	18	2	2	1	120	13	6.01		1.0193e+06		#N/A	#N/A
E9PNP3	Mth938 domain-containing protein OS=Homo sapiens OX=9606 GN=AAMDC PE=1 SV=1	6	1	1	1	141	15.6	9.06		986924		#N/A	#N/A
H0YJH7	Lamina-associated polypeptide 2, isoforms beta/gamma (Fragment) OS=Homo sapiens OX=9606 GN=TMPO PE=1 SV=1	5	1	2	1	237	26.9	9.31		980794	1.55388e+06	#N/A	#N/A
A0A5C2GN12	IG c842_heavy_IGHV3-48_IGHD5-12_IGHJ4 (Fragment) OS=Homo sapiens OX=9606 PE=2 SV=1	34	3	4	1	121	13.2	7.94		913341		#N/A	#N/A
B8ZZQ4	Pentatricopeptide repeat domain-containing protein 3, mitochondrial (Fragment) OS=Homo sapiens OX=9606 GN=PTCD3 PE=1 SV=3	5	1	1	1	187	21.1	9.72		895689		#N/A	#N/A
A0A7S5C3U9	IGH c3367_heavy_IGHV3-64_IGHD3-10_IGHJ4 (Fragment) OS=Homo sapiens OX=9606 PE=2 SV=1	24	2	2	1	125	13.7	8.46		847866	2.75041e+06	#N/A	#N/A
H0YE04	Signal peptidase complex subunit 2 (Fragment) OS=Homo sapiens OX=9606 GN=SPCS2 PE=1 SV=1	7	1	1	1	166	18.7	7.33		683268		#N/A	#N/A
Q08AK7	Ubiquitin carboxyl-terminal hydrolase OS=Homo sapiens OX=9606 GN=USP4 PE=2 SV=1	2	2	2	2	963	108.5	5.71		652156	4.23756e+07	#N/A	#N/A
A0A5C2GME1	IG c324_light_IGKV2D-29_IGKJ4 (Fragment) OS=Homo sapiens OX=9606 PE=2 SV=1	43	3	6	1	112	12.4	7.96		364562	1.04652e+07	#N/A	#N/A
J3QRS3	Myosin regulatory light chain 12A OS=Homo sapiens OX=9606 GN=MYL12A PE=1 SV=1	78	12	177	1	177	20.4	4.75	1.65752e+10	1.19745e+06	1.97567e+06	#N/A	#N/A
G8JLA2	Myosin light polypeptide 6 OS=Homo sapiens OX=9606 GN=MYL6 PE=1 SV=1	88	13	235	1	152	17.1	4.55	1.53507e+10	2.94071e+06		#N/A	#N/A
P02768	Albumin OS=Homo sapiens OX=9606 GN=ALB PE=1 SV=2	46	28	122	28	609	69.3	6.28	1.22359e+10	4.14923e+06	1.17838e+07	#N/A	#N/A
E7EVA0	Microtubule-associated protein OS=Homo sapiens OX=9606 GN=MAP4 PE=1 SV=1	15	28	53	28	2297	245.3	6.23	1.10691e+10	2.83847e+06		#N/A	#N/A
Q6FI03	G3BP protein OS=Homo sapiens OX=9606 GN=G3BP PE=2 SV=1	24	10	61	7	466	52.1	5.59	5.88446e+09	2.58256e+06	1.50693e+06	#N/A	#N/A
A0A8J8YWI7	Unconventional myosin-Va OS=Homo sapiens OX=9606 GN=MYO5A PE=1 SV=1	55	100	305	2	1853	215.3	8.62	5.58812e+09	1.35578e+06		#N/A	#N/A
A0A8Q3SIC5	Myosin light chain 6B OS=Homo sapiens OX=9606 GN=MYL6B PE=1 SV=1	55	15	83	12	217	23.8	6.57	4.95832e+09		3.58401e+08	#N/A	#N/A
Q06830	Peroxiredoxin-1 OS=Homo sapiens OX=9606 GN=PRDX1 PE=1 SV=1	69	12	49	9	199	22.1	8.13	4.91417e+09	3.93788e+07	1.84791e+06	#N/A	#N/A
Q15149	Plectin OS=Homo sapiens OX=9606 GN=PLEC PE=1 SV=3	53	226	556	225	4684	531.5	5.96	4657787956	2.91501e+06		#N/A	#N/A
A8K3K1	cDNA FLJ78096, highly similar to Homo sapiens actin, alpha, cardiac muscle (ACTC), mRNA OS=Homo sapiens OX=9606 PE=2 SV=1	63	21	364	1	377	42	5.39	4278670245	828080		#N/A	#N/A
O95425	Supervillin OS=Homo sapiens OX=9606 GN=SVIL PE=1 SV=2	50	87	274	41	2214	247.6	6.98	3.07201e+09	2.09883e+07	5.09029e+06	#N/A	#N/A
P43487	Ran-specific GTPase-activating protein OS=Homo sapiens OX=9606 GN=RANBP1 PE=1 SV=1	13	3	7	3	201	23.3	5.29	2.95137e+09		3.36145e+07	#N/A	#N/A
O75369	Filamin-B OS=Homo sapiens OX=9606 GN=FLNB PE=1 SV=2	56	106	307	2	2602	278	5.73	2.9479e+09	1.10313e+07		#N/A	#N/A
B7Z992	Gelsolin OS=Homo sapiens OX=9606 PE=2 SV=1	43	24	86	21	715	78.8	6.11	2.89933e+09		3.91376e+08	#N/A	#N/A
E5KLM1	Dynamin-like 120 kDa protein, mitochondrial OS=Homo sapiens OX=9606 PE=4 SV=1	26	21	35	21	997	115.8	7.87	2765390367		1.29215e+07	#N/A	#N/A
A0A384P5S9	Epididymis secretory sperm binding protein OS=Homo sapiens OX=9606 PE=2 SV=1	39	75	151	75	2452	282.1	5.34	2.47408e+09	1.2993e+06	1.89579e+06	#N/A	#N/A
Q8IZ29	Tubulin beta chain OS=Homo sapiens OX=9606 GN=TUBB2C PE=2 SV=1	66	22	127	2	445	49.8	4.92	2248111137		3.78094e+08	#N/A	#N/A
A0A7S5EVY1	IGH c4066_heavy_IGHV3-74_IGHD1-26_IGHJ4 (Fragment) OS=Homo sapiens OX=9606 PE=2 SV=1	34	4	13	2	122	13.5	9.07	2.18652e+09		4.88448e+07	#N/A	#N/A
Q9C0C2	182 kDa tankyrase-1-binding protein OS=Homo sapiens OX=9606 GN=TNKS1BP1 PE=1 SV=4	52	63	182	63	1729	181.7	4.86	1.9617e+09		1.47615e+08	#N/A	#N/A
Q16643	Drebrin OS=Homo sapiens OX=9606 GN=DBN1 PE=1 SV=4	50	27	106	27	649	71.4	4.45	1.59096e+09			#N/A	#N/A
Q99714	3-hydroxyacyl-CoA dehydrogenase type-2 OS=Homo sapiens OX=9606 GN=HSD17B10 PE=1 SV=3	52	9	21	9	261	26.9	7.78	1.57624e+09	1.08848e+06	1.10704e+07	#N/A	#N/A
Q9BV36	Melanophilin OS=Homo sapiens OX=9606 GN=MLPH PE=1 SV=1	26	11	23	1	600	65.9	6.07	1.47277e+09	3.91403e+06		#N/A	#N/A
O94832	Unconventional myosin-Id OS=Homo sapiens OX=9606 GN=MYO1D PE=1 SV=2	50	48	124	48	1006	116.1	9.39	1.42365e+09	3.08678e+06		#N/A	#N/A
A5YKK6	CCR4-NOT transcription complex subunit 1 OS=Homo sapiens OX=9606 GN=CNOT1 PE=1 SV=2	37	76	169	76	2376	266.8	7.11	1.4182e+09	2.93762e+06	3.85236e+06	#N/A	#N/A
H0Y512	Adipocyte plasma membrane-associated protein (Fragment) OS=Homo sapiens OX=9606 GN=APMAP PE=1 SV=1	2	1	1	1	409	45.4	5.66	1402850560	5.76456e+06	4.62108e+06	#N/A	#N/A
A0A494BZV2	Myosin phosphatase Rho-interacting protein OS=Homo sapiens OX=9606 GN=MPRIP PE=1 SV=1	23	46	125	6	2425	274.2	5.6	1310613468		2.68007e+08	#N/A	#N/A
Q9UHB6	LIM domain and actin-binding protein 1 OS=Homo sapiens OX=9606 GN=LIMA1 PE=1 SV=1	48	30	81	30	759	85.2	6.84	1.04159e+09	1.83305e+06	5.43621e+06	#N/A	#N/A
P53396	ATP-citrate synthase OS=Homo sapiens OX=9606 GN=ACLY PE=1 SV=3	22	22	41	22	1101	120.8	7.33	1.02893e+09	4.92717e+06		#N/A	#N/A
A8K6K2	cDNA FLJ75877, highly similar to Homo sapiens 5'-nucleotidase, cytosolic II (NT5C2), mRNA OS=Homo sapiens OX=9606 PE=2 SV=1	39	16	33	16	561	64.9	6.14	1.01611e+09		1.09143e+07	#N/A	#N/A
Q9H4L5	Oxysterol-binding protein-related protein 3 OS=Homo sapiens OX=9606 GN=OSBPL3 PE=1 SV=1	58	39	104	38	887	101.2	6.87	1.00517e+09		4.62221e+06	#N/A	#N/A
A0A1Y0BRN0	Unconventional myosin-VI OS=Homo sapiens OX=9606 GN=Myo6-008 PE=2 SV=1	39	43	130	43	1272	146.9	8.56	9.85736e+08	7.47368e+06		#N/A	#N/A
P62979	Ubiquitin-40S ribosomal protein S27a OS=Homo sapiens OX=9606 GN=RPS27A PE=1 SV=2	38	6	32	6	156	18	9.64	9.68727e+08		1.92006e+08	#N/A	#N/A
P15880	40S ribosomal protein S2 OS=Homo sapiens OX=9606 GN=RPS2 PE=1 SV=2	47	12	32	8	293	31.3	10.24	9.09753e+08	7.18948e+06	4.13011e+06	#N/A	#N/A
P60981	Destrin OS=Homo sapiens OX=9606 GN=DSTN PE=1 SV=3	59	10	27	9	165	18.5	7.85	708776318	2.59471e+06	2.29498e+06	#N/A	#N/A
A0A7P0T890	Dystonin OS=Homo sapiens OX=9606 GN=DST PE=1 SV=1	19	133	199	128	7818	887.8	5.35	7.08024e+08	3.48554e+06	2.35129e+06	#N/A	#N/A
Q9Y2W1	Thyroid hormone receptor-associated protein 3 OS=Homo sapiens OX=9606 GN=THRAP3 PE=1 SV=2	29	27	57	20	955	108.6	10.15	6.97289e+08	2.28631e+07	4.10505e+06	#N/A	#N/A
Q14204	Cytoplasmic dynein 1 heavy chain 1 OS=Homo sapiens OX=9606 GN=DYNC1H1 PE=1 SV=5	29	109	196	109	4646	532.1	6.4	6.88405e+08		2.81714e+09	#N/A	#N/A
B4DNL3	cDNA FLJ53145, highly similar to Ankycorbin (Fragment) OS=Homo sapiens OX=9606 PE=2 SV=1	54	34	81	1	659	74.5	5.1	679758080	3.13946e+06	4.15433e+07	#N/A	#N/A
P62249	40S ribosomal protein S16 OS=Homo sapiens OX=9606 GN=RPS16 PE=1 SV=2	53	9	26	9	146	16.4	10.21	6.58713e+08		2.46541e+07	#N/A	#N/A
A0A0S2Z4G7	Nucleophosmin (Fragment) OS=Homo sapiens OX=9606 GN=NPM1 PE=2 SV=1	40	10	31	10	265	29.4	4.61	6.08278e+08		6.94474e+08	#N/A	#N/A
U3KQK2	Tropomyosin beta chain (Fragment) OS=Homo sapiens OX=9606 GN=TPM2 PE=1 SV=1	23	4	20	1	111	12.9	4.7	580914816	8.86442e+06	5.01994e+06	#N/A	#N/A
A0A7I2YQJ3	Cytospin-B OS=Homo sapiens OX=9606 GN=SPECC1 PE=1 SV=1	4	4	8	4	1029	114.1	6.87	573321813		1.88667e+07	#N/A	#N/A
P63244	Receptor of activated protein C kinase 1 OS=Homo sapiens OX=9606 GN=RACK1 PE=1 SV=3	69	18	48	18	317	35.1	7.69	5.64095e+08	2.75253e+06		#N/A	#N/A
Q9NYF8	Bcl-2-associated transcription factor 1 OS=Homo sapiens OX=9606 GN=BCLAF1 PE=1 SV=2	27	24	48	23	920	106.1	9.98	5.60073e+08	3.55712e+06	3.69129e+06	#N/A	#N/A
A8KAH7	cDNA FLJ75444, highly similar to Homo sapiens protein kinase, cAMP-dependent, regulatory, type II, alpha (PRKAR2A), mRNA OS=Homo sapiens OX=9606 PE=2 SV=1	31	11	16	11	404	45.5	5.07	5.41099e+08		5.37416e+07	#N/A	#N/A
A6QKW0	SHINC3 OS=Homo sapiens OX=9606 GN=SHINC3 PE=2 SV=1	14	4	10	4	247	27.9	9.7	5.25011e+08	742450		#N/A	#N/A
P53621	Coatomer subunit alpha OS=Homo sapiens OX=9606 GN=COPA PE=1 SV=2	41	43	94	43	1224	138.3	7.66	5.23904e+08		2.73373e+08	#N/A	#N/A
Q01082	Spectrin beta chain, non-erythrocytic 1 OS=Homo sapiens OX=9606 GN=SPTBN1 PE=1 SV=2	33	62	114	62	2364	274.4	5.57	5.20753e+08		3.35656e+07	#N/A	#N/A
Q9Y3F4	Serine-threonine kinase receptor-associated protein OS=Homo sapiens OX=9606 GN=STRAP PE=1 SV=1	54	14	41	14	350	38.4	5.12	5.04062e+08		3.4361e+07	#N/A	#N/A
A0A024R5W6	Tropomyosin 1 (Alpha), isoform CRA_a OS=Homo sapiens OX=9606 GN=TPM1 PE=3 SV=1	60	23	84	4	284	32.7	4.74	480337564	1.91637e+06		#N/A	#N/A
A0A384NYT8	Tubulin beta chain (Fragment) OS=Homo sapiens OX=9606 PE=2 SV=1	67	22	136	3	442	49.4	4.89	472969040	4.66806e+06	1.19298e+06	#N/A	#N/A
P12111	Collagen alpha-3(VI) chain OS=Homo sapiens OX=9606 GN=COL6A3 PE=1 SV=5	22	57	114	57	3177	343.5	6.68	4.61972e+08	4.82723e+06	5.79165e+07	#N/A	#N/A
P46781	40S ribosomal protein S9 OS=Homo sapiens OX=9606 GN=RPS9 PE=1 SV=3	32	8	14	8	194	22.6	10.65	4.54983e+08	1.99692e+06	1.79202e+06	#N/A	#N/A
Q9Y490	Talin-1 OS=Homo sapiens OX=9606 GN=TLN1 PE=1 SV=3	35	62	131	62	2541	269.6	6.07	4.49865e+08	2.61155e+06	2.11858e+06	#N/A	#N/A
Q96SB3	Neurabin-2 OS=Homo sapiens OX=9606 GN=PPP1R9B PE=1 SV=3	44	27	54	27	817	89.3	4.97	4.38151e+08		2.87563e+09	#N/A	#N/A
B5BUE6	Probable ATP-dependent RNA helicase DDX5 (Fragment) OS=Homo sapiens OX=9606 GN=DDX5 PE=2 SV=1	37	22	58	15	614	69.1	8.92	4.23065e+08	9.99796e+06	4.33523e+06	#N/A	#N/A
Q16629	Serine/arginine-rich splicing factor 7 OS=Homo sapiens OX=9606 GN=SRSF7 PE=1 SV=1	18	4	4	3	238	27.4	11.82	421757049	2.73145e+06		#N/A	#N/A
Q14764	Major vault protein OS=Homo sapiens OX=9606 GN=MVP PE=1 SV=4	44	30	77	30	893	99.3	5.48	4.19296e+08	2.29182e+06	2.80064e+07	#N/A	#N/A
P18124	60S ribosomal protein L7 OS=Homo sapiens OX=9606 GN=RPL7 PE=1 SV=1	38	10	28	10	248	29.2	10.65	414484989	4.75564e+06	2.82656e+06	#N/A	#N/A
Q13867	Bleomycin hydrolase OS=Homo sapiens OX=9606 GN=BLMH PE=1 SV=1	13	6	11	6	455	52.5	6.27	4.14383e+08		7.15784e+08	#N/A	#N/A
B5MDF5	GTP-binding nuclear protein Ran OS=Homo sapiens OX=9606 GN=RAN PE=1 SV=1	33	7	24	7	233	26.2	7.01	404780030		1.87295e+08	#N/A	#N/A
P54577	Tyrosine--tRNA ligase, cytoplasmic OS=Homo sapiens OX=9606 GN=YARS1 PE=1 SV=4	39	20	40	20	528	59.1	7.05	3.97095e+08	5.72822e+06	1.85003e+06	#N/A	#N/A
Q96HC4	PDZ and LIM domain protein 5 OS=Homo sapiens OX=9606 GN=PDLIM5 PE=1 SV=5	42	18	53	5	596	63.9	8.21	3.93549e+08	1.20686e+06	2.41678e+06	#N/A	#N/A
P09936	Ubiquitin carboxyl-terminal hydrolase isozyme L1 OS=Homo sapiens OX=9606 GN=UCHL1 PE=1 SV=2	50	9	22	9	223	24.8	5.48	3.86747e+08			#N/A	#N/A
A0A087X0X3	Heterogeneous nuclear ribonucleoprotein M OS=Homo sapiens OX=9606 GN=HNRNPM PE=1 SV=1	31	20	35	9	730	77.5	8.78	369987589	4.50305e+06	1.96374e+06	#N/A	#N/A
P49411	Elongation factor Tu, mitochondrial OS=Homo sapiens OX=9606 GN=TUFM PE=1 SV=3	58	21	53	21	455	49.8	7.61	3.66721e+08	3.71613e+06	9.44911e+06	#N/A	#N/A
P41091	Eukaryotic translation initiation factor 2 subunit 3 OS=Homo sapiens OX=9606 GN=EIF2S3 PE=1 SV=3	27	11	22	11	472	51.1	8.4	3.66093e+08		8.44189e+08	#N/A	#N/A
O75534	Cold shock domain-containing protein E1 OS=Homo sapiens OX=9606 GN=CSDE1 PE=1 SV=2	40	31	68	31	798	88.8	6.25	365708831	1.12643e+07	2.05752e+06	#N/A	#N/A
B7Z1K5	Tubulin alpha chain OS=Homo sapiens OX=9606 PE=2 SV=1	48	18	82	2	519	57.7	5.07	3.51501e+08		2.61642e+08	#N/A	#N/A
P46779	60S ribosomal protein L28 OS=Homo sapiens OX=9606 GN=RPL28 PE=1 SV=3	39	7	13	7	137	15.7	12.02	3.44749e+08	1.11149e+07		#N/A	#N/A
P13489	Ribonuclease inhibitor OS=Homo sapiens OX=9606 GN=RNH1 PE=1 SV=2	50	15	45	15	461	49.9	4.82	339981172		2.51494e+08	#N/A	#N/A
H3BQZ7	HCG2044799 OS=Homo sapiens OX=9606 GN=HNRNPUL2-BSCL2 PE=4 SV=1	8	6	9	6	746	84.6	4.93	3.37903e+08		2.09078e+08	#N/A	#N/A
P63241	Eukaryotic translation initiation factor 5A-1 OS=Homo sapiens OX=9606 GN=EIF5A PE=1 SV=2	68	9	29	9	154	16.8	5.24	3.29543e+08	1.58346e+06	3.77387e+06	#N/A	#N/A
P62906	60S ribosomal protein L10a OS=Homo sapiens OX=9606 GN=RPL10A PE=1 SV=2	43	9	40	9	217	24.8	9.94	3.28904e+08		1.98472e+09	#N/A	#N/A
A0A024RAC0	Leucine zipper protein 1, isoform CRA_a OS=Homo sapiens OX=9606 GN=LUZP1 PE=4 SV=1	31	29	57	29	1076	120.2	8.63	3.17632e+08		1.04092e+09	#N/A	#N/A
O75175	CCR4-NOT transcription complex subunit 3 OS=Homo sapiens OX=9606 GN=CNOT3 PE=1 SV=1	20	11	26	11	753	81.8	6.2	317094960	3.81019e+06		#N/A	#N/A
Q01813	ATP-dependent 6-phosphofructokinase, platelet type OS=Homo sapiens OX=9606 GN=PFKP PE=1 SV=2	39	23	60	9	784	85.5	7.55	3.14625e+08		1.55566e+09	#N/A	#N/A
P62195	26S proteasome regulatory subunit 8 OS=Homo sapiens OX=9606 GN=PSMC5 PE=1 SV=1	37	13	27	11	406	45.6	7.55	313961885	1.01304e+07	1.32441e+07	#N/A	#N/A
P62888	60S ribosomal protein L30 OS=Homo sapiens OX=9606 GN=RPL30 PE=1 SV=2	66	7	26	7	115	12.8	9.63	312472544		4.08647e+07	#N/A	#N/A
A0A024R755	Calumenin OS=Homo sapiens OX=9606 GN=CALU PE=3 SV=1	53	15	36	3	315	37.1	4.59	3.1242e+08	1.92645e+06	3.59282e+06	#N/A	#N/A
Q63ZY3	KN motif and ankyrin repeat domain-containing protein 2 OS=Homo sapiens OX=9606 GN=KANK2 PE=1 SV=1	36	23	45	23	851	91.1	5.63	3.07523e+08		1.47406e+08	#N/A	#N/A
H3BPE1	Microtubule-actin cross-linking factor 1, isoforms 6/7 OS=Homo sapiens OX=9606 GN=MACF1 PE=1 SV=1	10	68	98	46	7555	856.3	5.39	297585637		2.73981e+07	#N/A	#N/A
A0A3B3ITD2	Macoilin OS=Homo sapiens OX=9606 GN=MACO1 PE=1 SV=1	4	1	1	1	386	44.5	9.13	289870784	1.18834e+06	4.3307e+06	#N/A	#N/A
P62424	60S ribosomal protein L7a OS=Homo sapiens OX=9606 GN=RPL7A PE=1 SV=2	37	9	23	9	266	30	10.61	2.88931e+08	5.84042e+07	5.22898e+07	#N/A	#N/A
B2RE59	CCR4-NOT transcription complex subunit 9 OS=Homo sapiens OX=9606 PE=2 SV=1	44	12	29	12	299	33.6	8.03	288766359	6.97183e+07	2.77245e+07	#N/A	#N/A
Q9H0E2	Toll-interacting protein OS=Homo sapiens OX=9606 GN=TOLLIP PE=1 SV=1	32	7	14	7	274	30.3	5.97	2.88163e+08	4.94541e+06		#N/A	#N/A
Q9H0U4	Ras-related protein Rab-1B OS=Homo sapiens OX=9606 GN=RAB1B PE=1 SV=1	66	10	25	3	201	22.2	5.73	2.83714e+08	2.28256e+08	3.16774e+07	#N/A	#N/A
B2RBH2	5'-nucleotidase OS=Homo sapiens OX=9606 PE=2 SV=1	41	16	37	10	574	63.4	7.03	2.83021e+08		6.12006e+09	#N/A	#N/A
A0A024R462	Fibronectin OS=Homo sapiens OX=9606 GN=FN1 PE=4 SV=1	20	35	61	35	2355	259	5.73	2.74156e+08	1.51764e+06	5.15671e+06	#N/A	#N/A
Q8IVF2	Protein AHNAK2 OS=Homo sapiens OX=9606 GN=AHNAK2 PE=1 SV=2	20	32	57	30	5795	616.2	5.36	2.67892e+08		4.87493e+09	#N/A	#N/A
Q9NZM1	Myoferlin OS=Homo sapiens OX=9606 GN=MYOF PE=1 SV=1	9	17	25	17	2061	234.6	6.18	2.60882e+08	1.71938e+06	3.85805e+07	#N/A	#N/A
H0Y4R1	Inosine-5'-monophosphate dehydrogenase OS=Homo sapiens OX=9606 GN=IMPDH2 PE=1 SV=2	29	13	28	13	538	58.3	7.27	2.54315e+08	1.32048e+06	4.83664e+07	#N/A	#N/A
P62829	60S ribosomal protein L23 OS=Homo sapiens OX=9606 GN=RPL23 PE=1 SV=1	36	4	24	4	140	14.9	10.51	2.48572e+08		2.78519e+09	#N/A	#N/A
P00390	Glutathione reductase, mitochondrial OS=Homo sapiens OX=9606 GN=GSR PE=1 SV=2	36	13	38	13	522	56.2	8.5	2.48251e+08	2.35658e+06		#N/A	#N/A
Q59EF6	Calpain-2 catalytic subunit (Fragment) OS=Homo sapiens OX=9606 PE=2 SV=1	32	18	48	18	729	83.1	5.06	246857870	7.89501e+06	3.72288e+06	#N/A	#N/A
Q8WX93	Palladin OS=Homo sapiens OX=9606 GN=PALLD PE=1 SV=3	16	18	40	18	1383	150.5	7.09	2.46793e+08	5.10352e+06	1.63044e+06	#N/A	#N/A
Q04837	Single-stranded DNA-binding protein, mitochondrial OS=Homo sapiens OX=9606 GN=SSBP1 PE=1 SV=1	49	6	11	6	148	17.2	9.6	2.43641e+08	1.98129e+06	3.39425e+06	#N/A	#N/A
O94808	Glutamine--fructose-6-phosphate aminotransferase [isomerizing] 2 OS=Homo sapiens OX=9606 GN=GFPT2 PE=1 SV=3	41	22	54	20	682	76.9	7.37	2.41987e+08		5.57726e+07	#N/A	#N/A
E9PGC8	Microtubule-associated protein 1A OS=Homo sapiens OX=9606 GN=MAP1A PE=1 SV=1	17	38	69	37	3041	331.1	4.93	2.41944e+08	3.45311e+06		#N/A	#N/A
G3V203	60S ribosomal protein L18 OS=Homo sapiens OX=9606 GN=RPL18 PE=1 SV=1	40	6	14	6	164	18.7	11.59	241289954		4.89554e+08	#N/A	#N/A
B2RMV2	Cytospin-A OS=Homo sapiens OX=9606 GN=CYTSA PE=2 SV=1	32	27	51	27	1117	124.5	5.76	2.39839e+08	1.60406e+06	2.51953e+06	#N/A	#N/A
A0A2R8Y811	40S ribosomal protein S14 (Fragment) OS=Homo sapiens OX=9606 GN=RPS14 PE=1 SV=1	37	5	20	5	150	16.1	10.05	2.38252e+08	2.15053e+06	2.31926e+06	#N/A	#N/A
P18085	ADP-ribosylation factor 4 OS=Homo sapiens OX=9606 GN=ARF4 PE=1 SV=3	55	8	23	5	180	20.5	7.14	2.35966e+08	6.55988e+07	3.05841e+07	#N/A	#N/A
P62917	60S ribosomal protein L8 OS=Homo sapiens OX=9606 GN=RPL8 PE=1 SV=2	41	8	19	8	257	28	11.03	2.35126e+08		3.27922e+07	#N/A	#N/A
Q9UQ03	Coronin-2B OS=Homo sapiens OX=9606 GN=CORO2B PE=1 SV=4	38	15	29	15	480	54.9	8.27	227253264		2.76546e+08	#N/A	#N/A
Q00839	Heterogeneous nuclear ribonucleoprotein U OS=Homo sapiens OX=9606 GN=HNRNPU PE=1 SV=6	22	17	47	17	825	90.5	6	2.24654e+08	959724	1.62574e+06	#N/A	#N/A
Q14192	Four and a half LIM domains protein 2 OS=Homo sapiens OX=9606 GN=FHL2 PE=1 SV=3	49	12	32	12	279	32.2	7.55	2.22904e+08		2.45095e+08	#N/A	#N/A
F8W7C6	60S ribosomal protein L10 OS=Homo sapiens OX=9606 GN=RPL10 PE=1 SV=2	42	7	20	7	163	18.6	9.95	2.22113e+08	2.88626e+06		#N/A	#N/A
P17812	CTP synthase 1 OS=Homo sapiens OX=9606 GN=CTPS1 PE=1 SV=2	37	19	34	19	591	66.6	6.46	2.16911e+08		4.29931e+06	#N/A	#N/A
Q96A33	PAT complex subunit CCDC47 OS=Homo sapiens OX=9606 GN=CCDC47 PE=1 SV=1	35	14	29	14	483	55.8	4.87	2.15022e+08	3.8314e+06	3.59047e+06	#N/A	#N/A
H0YAR2	Polyadenylate-binding protein OS=Homo sapiens OX=9606 GN=PABPC1 PE=1 SV=2	27	16	36	12	599	66.6	9.28	2.13468e+08		1.98967e+10	#N/A	#N/A
P84090	Enhancer of rudimentary homolog OS=Homo sapiens OX=9606 GN=ERH PE=1 SV=1	34	3	12	3	104	12.3	5.92	2.13209e+08		1.4984e+07	#N/A	#N/A
P62244	40S ribosomal protein S15a OS=Homo sapiens OX=9606 GN=RPS15A PE=1 SV=2	46	5	15	2	130	14.8	10.13	2.12744e+08	1.61586e+08	4.21377e+07	#N/A	#N/A
P78527	DNA-dependent protein kinase catalytic subunit OS=Homo sapiens OX=9606 GN=PRKDC PE=1 SV=3	13	50	92	50	4128	468.8	7.12	2.06754e+08	2.80457e+06	2.54133e+06	#N/A	#N/A
P51114	RNA-binding protein FXR1 OS=Homo sapiens OX=9606 GN=FXR1 PE=1 SV=3	28	14	29	12	621	69.7	6.15	205917657	2.94349e+06	1.92577e+06	#N/A	#N/A
P60903	Protein S100-A10 OS=Homo sapiens OX=9606 GN=S100A10 PE=1 SV=2	35	4	19	4	97	11.2	7.37	199069531		2.44954e+07	#N/A	#N/A
Q9H9A5	CCR4-NOT transcription complex subunit 10 OS=Homo sapiens OX=9606 GN=CNOT10 PE=1 SV=1	19	14	30	14	744	82.3	7.78	1.98577e+08		1.07237e+09	#N/A	#N/A
A0A7I2V4F0	ATP-dependent RNA helicase DDX1 OS=Homo sapiens OX=9606 GN=DDX1 PE=1 SV=1	39	23	38	23	734	81.7	7.33	197397954	2.42667e+07	1.47296e+07	#N/A	#N/A
B2RCT6	cDNA, FLJ96276, highly similar to Homo sapiens G1 to S phase transition 1 (GSPT1), mRNA OS=Homo sapiens OX=9606 PE=2 SV=1	24	12	27	12	499	55.7	5.62	1.94457e+08		2.27296e+08	#N/A	#N/A
A0A2R8Y6A3	Tropomyosin beta chain (Fragment) OS=Homo sapiens OX=9606 GN=TPM2 PE=1 SV=1	7	1	4	1	133	14.9	4.7	192983104	1.8018e+06		#N/A	#N/A
Q0KKI6	Immunoblobulin light chain (Fragment) OS=Homo sapiens OX=9606 PE=1 SV=1	48	7	25	6	219	24	8.06	1.90619e+08	7.21442e+06	1.99135e+06	#N/A	#N/A
A0A5C2FX73	IGL c195_light_IGLV1-40_IGLJ2 (Fragment) OS=Homo sapiens OX=9606 PE=2 SV=1	6	1	1	1	112	11.8	7.99	185453696	5.03418e+06		#N/A	#N/A
P07203	Glutathione peroxidase 1 OS=Homo sapiens OX=9606 GN=GPX1 PE=1 SV=4	42	7	17	7	203	22.1	6.55	184345954	1.21346e+06	9.29829e+06	#N/A	#N/A
A0A140VKA0	Caldesmon 1, isoform CRA_i OS=Homo sapiens OX=9606 GN=CALD1 PE=2 SV=1	38	17	38	17	538	62.6	6.37	1.8351e+08		1.61786e+07	#N/A	#N/A
Q9NR12	PDZ and LIM domain protein 7 OS=Homo sapiens OX=9606 GN=PDLIM7 PE=1 SV=1	36	14	32	14	457	49.8	8.41	1.83214e+08	2.97394e+06		#N/A	#N/A
P62753	40S ribosomal protein S6 OS=Homo sapiens OX=9606 GN=RPS6 PE=1 SV=1	33	8	27	8	249	28.7	10.84	1.82874e+08	2.91491e+06	2.14043e+07	#N/A	#N/A
Q6NS36	Ferritin (Fragment) OS=Homo sapiens OX=9606 GN=FTH1 PE=2 SV=1	39	8	23	8	232	26.2	6.52	1.82238e+08	4.27298e+06	1.512e+06	#N/A	#N/A
B5BU01	Eukaryotic translation initiation factor 2 beta OS=Homo sapiens OX=9606 GN=EIF2S2 PE=2 SV=1	23	8	15	8	333	38.3	5.94	1.81732e+08	4.86844e+06		#N/A	#N/A
P18077	60S ribosomal protein L35a OS=Homo sapiens OX=9606 GN=RPL35A PE=1 SV=2	32	4	8	4	110	12.5	11.06	179647302	5.17937e+06		#N/A	#N/A
Q03135	Caveolin-1 OS=Homo sapiens OX=9606 GN=CAV1 PE=1 SV=4	56	8	18	8	178	20.5	6.02	1.74828e+08		2.99396e+09	#N/A	#N/A
P50991	T-complex protein 1 subunit delta OS=Homo sapiens OX=9606 GN=CCT4 PE=1 SV=4	33	16	46	15	539	57.9	7.83	174627853	1.9173e+06	1.38972e+06	#N/A	#N/A
P04899	Guanine nucleotide-binding protein G(i) subunit alpha-2 OS=Homo sapiens OX=9606 GN=GNAI2 PE=1 SV=3	35	10	23	5	355	40.4	5.54	174572980	1.38866e+06	1.92039e+06	#N/A	#N/A
Q9BQQ5	Ribosomal protein L27a OS=Homo sapiens OX=9606 GN=L27a PE=4 SV=1	39	4	9	4	106	12	11.46	173139818	5.48893e+06	2.02187e+06	#N/A	#N/A
P25205	DNA replication licensing factor MCM3 OS=Homo sapiens OX=9606 GN=MCM3 PE=1 SV=3	27	20	39	20	808	90.9	5.77	1.72202e+08	1.90613e+06	1.17776e+07	#N/A	#N/A
A6NLN1	Polypyrimidine tract-binding protein 1 OS=Homo sapiens OX=9606 GN=PTBP1 PE=1 SV=4	37	13	37	13	527	56.5	9.38	1.69439e+08	4.85314e+06		#N/A	#N/A
O00233	26S proteasome non-ATPase regulatory subunit 9 OS=Homo sapiens OX=9606 GN=PSMD9 PE=1 SV=3	36	8	14	8	223	24.7	6.95	168792205	3.60201e+06	4.56353e+06	#N/A	#N/A
Q96DK0	cDNA FLJ25298 fis, clone STM07683, highly similar to Protein Tro alpha1 H,myeloma OS=Homo sapiens OX=9606 PE=2 SV=1	17	8	20	4	496	53.5	6.65	1.68159e+08	5.72435e+06		#N/A	#N/A
Q96N67	Dedicator of cytokinesis protein 7 OS=Homo sapiens OX=9606 GN=DOCK7 PE=1 SV=4	15	29	47	29	2140	242.4	6.8	1.66508e+08	4.27694e+06	1.36612e+06	#N/A	#N/A
P49915	GMP synthase [glutamine-hydrolyzing] OS=Homo sapiens OX=9606 GN=GMPS PE=1 SV=1	40	20	39	20	693	76.7	6.87	1.64866e+08	2.02839e+06	1.49216e+07	#N/A	#N/A
Q16658	Fascin OS=Homo sapiens OX=9606 GN=FSCN1 PE=1 SV=3	29	13	26	13	493	54.5	7.24	1.62331e+08	2.28575e+06	1.53115e+06	#N/A	#N/A
Q9BU08	T-complex protein 1 subunit epsilon (Fragment) OS=Homo sapiens OX=9606 PE=2 SV=1	44	19	41	18	539	59.4	5.66	1.60904e+08	5.59436e+06	3.42227e+06	#N/A	#N/A
A0A3S6H812	Protein arginine N-methyltransferase 1 transcript variant 22 OS=Homo sapiens OX=9606 GN=PRMT1 PE=2 SV=1	37	12	30	12	383	43.8	5.99	1.58978e+08	4.20075e+06	1.87637e+06	#N/A	#N/A
P23526	Adenosylhomocysteinase OS=Homo sapiens OX=9606 GN=AHCY PE=1 SV=4	35	13	26	12	432	47.7	6.34	157858434	6.09019e+06	3.27752e+06	#N/A	#N/A
Q92616	eIF-2-alpha kinase activator GCN1 OS=Homo sapiens OX=9606 GN=GCN1 PE=1 SV=7	22	49	82	49	2671	292.5	7.43	1.57071e+08	3.23098e+06	2.42253e+06	#N/A	#N/A
A0A024RDB2	Ras-GTPase activating protein SH3 domain-binding protein 2, isoform CRA_b OS=Homo sapiens OX=9606 GN=G3BP2 PE=4 SV=1	30	10	27	4	449	50.8	5.38	1.50704e+08		2.4991e+07	#N/A	#N/A
B4DI09	Centrosomal protein kizuna OS=Homo sapiens OX=9606 PE=2 SV=1	2	1	1	1	334	37.2	5.07	150368192	3.80377e+06	2.18499e+06	#N/A	#N/A
A0A024QZN8	Hect domain and RLD 4, isoform CRA_b OS=Homo sapiens OX=9606 GN=HERC4 PE=4 SV=1	10	8	14	8	1049	117.6	6.25	1.48951e+08		4.3987e+07	#N/A	#N/A
A0A0K0K1L3	Epididymis secretory protein Li 307 (Fragment) OS=Homo sapiens OX=9606 GN=HEL-S-307 PE=2 SV=1	46	12	30	11	365	40.9	8.03	1.4893e+08	2.96205e+06	2.16628e+07	#N/A	#N/A
B2R6K4	cDNA, FLJ92996, highly similar to Homo sapiens guanine nucleotide binding protein (G protein), beta polypeptide 1 (GNB1), mRNA OS=Homo sapiens OX=9606 PE=2 SV=1	25	7	19	1	340	37.3	6.18	1.48397e+08	6.10488e+06	5.08905e+06	#N/A	#N/A
P50990	T-complex protein 1 subunit theta OS=Homo sapiens OX=9606 GN=CCT8 PE=1 SV=4	38	18	39	18	548	59.6	5.6	1.47032e+08	8.4731e+06	2.28109e+06	#N/A	#N/A
A0A1W2PQB9	Cilia- and flagella-associated protein 46 OS=Homo sapiens OX=9606 GN=CFAP46 PE=1 SV=2	0	1	1	1	2637	295.6	6.96	146092976	1.62076e+06	2.33656e+06	#N/A	#N/A
H0YNH8	Uveal autoantigen with coiled-coil domains and ankyrin repeats OS=Homo sapiens OX=9606 GN=UACA PE=1 SV=1	21	27	44	27	1401	161.2	6.93	1.45685e+08	3.26674e+06		#N/A	#N/A
P10644	cAMP-dependent protein kinase type I-alpha regulatory subunit OS=Homo sapiens OX=9606 GN=PRKAR1A PE=1 SV=1	32	12	17	9	381	43	5.35	1.45382e+08		1.26399e+08	#N/A	#N/A
P61626	Lysozyme C OS=Homo sapiens OX=9606 GN=LYZ PE=1 SV=1	48	6	9	6	148	16.5	9.16	143637219		9.27064e+07	#N/A	#N/A
P15121	Aldo-keto reductase family 1 member B1 OS=Homo sapiens OX=9606 GN=AKR1B1 PE=1 SV=3	49	11	26	10	316	35.8	6.98	1.42178e+08	5.1647e+06	7.9174e+06	#N/A	#N/A
A0A1W2PNX8	Protein unc-45 homolog A OS=Homo sapiens OX=9606 GN=UNC45A PE=1 SV=1	24	21	28	21	1084	118.3	6.71	142082287	3.52847e+07	3.02094e+06	#N/A	#N/A
Q15746	Myosin light chain kinase, smooth muscle OS=Homo sapiens OX=9606 GN=MYLK PE=1 SV=4	13	21	38	21	1914	210.6	6.15	1.4195e+08	7.63e+06	2.94781e+06	#N/A	#N/A
Q63HR1	Uncharacterized protein DKFZp686P17171 OS=Homo sapiens OX=9606 GN=DKFZp686P17171 PE=2 SV=1	28	8	19	8	387	42.4	8.44	140982163		4.79113e+08	#N/A	#N/A
P21291	Cysteine and glycine-rich protein 1 OS=Homo sapiens OX=9606 GN=CSRP1 PE=1 SV=3	64	10	22	10	193	20.6	8.57	1.3888e+08	6.17913e+06	3.16007e+06	#N/A	#N/A
P62633	CCHC-type zinc finger nucleic acid binding protein OS=Homo sapiens OX=9606 GN=CNBP PE=1 SV=1	29	5	22	5	177	19.5	7.71	1.38423e+08		8.63977e+09	#N/A	#N/A
P16403	Histone H1.2 OS=Homo sapiens OX=9606 GN=H1-2 PE=1 SV=2	24	6	14	5	213	21.4	10.93	1.38369e+08	1.13666e+07		#N/A	#N/A
Q8WUM4	Programmed cell death 6-interacting protein OS=Homo sapiens OX=9606 GN=PDCD6IP PE=1 SV=1	28	22	48	22	868	96	6.52	1.38034e+08	6.27698e+06	1.66906e+06	#N/A	#N/A
P62857	40S ribosomal protein S28 OS=Homo sapiens OX=9606 GN=RPS28 PE=1 SV=1	30	2	6	2	69	7.8	10.7	137411344	1.04123e+08	5.88831e+07	#N/A	#N/A
Q9Y3I0	RNA-splicing ligase RtcB homolog OS=Homo sapiens OX=9606 GN=RTCB PE=1 SV=1	37	15	29	15	505	55.2	7.23	1.36576e+08	7.95503e+06	3.45705e+06	#N/A	#N/A
Q9NZN8	CCR4-NOT transcription complex subunit 2 OS=Homo sapiens OX=9606 GN=CNOT2 PE=1 SV=1	27	12	28	12	540	59.7	7.66	1.35946e+08	1.3704e+07	5.66167e+06	#N/A	#N/A
P61313	60S ribosomal protein L15 OS=Homo sapiens OX=9606 GN=RPL15 PE=1 SV=2	25	6	13	6	204	24.1	11.62	135613438	1.67466e+06		#N/A	#N/A
P51160	Cone cGMP-specific 3',5'-cyclic phosphodiesterase subunit alpha' OS=Homo sapiens OX=9606 GN=PDE6C PE=1 SV=2	1	1	1	1	858	99.1	5.72	134393920	2.26397e+06	2.19862e+06	#N/A	#N/A
P33176	Kinesin-1 heavy chain OS=Homo sapiens OX=9606 GN=KIF5B PE=1 SV=1	27	22	43	22	963	109.6	6.51	1.3389e+08		1.75901e+09	#N/A	#N/A
P05023	Sodium/potassium-transporting ATPase subunit alpha-1 OS=Homo sapiens OX=9606 GN=ATP1A1 PE=1 SV=1	24	22	44	22	1023	112.8	5.49	1.29013e+08	1.42941e+06		#N/A	#N/A
H3BNC9	40S ribosomal protein S17 OS=Homo sapiens OX=9606 PE=3 SV=2	13	6	19	6	584	64.5	8.78	1.26634e+08	1.19046e+06	6.75907e+06	#N/A	#N/A
Q9Y5L0	Transportin-3 OS=Homo sapiens OX=9606 GN=TNPO3 PE=1 SV=3	23	18	49	18	923	104.1	5.57	1.25876e+08	2.3683e+06	1.57037e+06	#N/A	#N/A
Q6UXN9	WD repeat-containing protein 82 OS=Homo sapiens OX=9606 GN=WDR82 PE=1 SV=1	4	2	4	2	313	35.1	7.69	1.24035e+08	5.8221e+06	3.67961e+07	#N/A	#N/A
Q9H2D6	TRIO and F-actin-binding protein OS=Homo sapiens OX=9606 GN=TRIOBP PE=1 SV=3	7	16	33	15	2365	261.2	8.48	1.22227e+08	4.42912e+06		#N/A	#N/A
P36969	Phospholipid hydroperoxide glutathione peroxidase OS=Homo sapiens OX=9606 GN=GPX4 PE=1 SV=3	43	8	18	8	197	22.2	8.37	1.21734e+08	1.5517e+06	2.76908e+06	#N/A	#N/A
Q53GN4	WD repeat domain 1, isoform CRA_a (Fragment) OS=Homo sapiens OX=9606 GN=WDR1 PE=2 SV=1	32	16	35	16	606	66.1	6.65	1.17613e+08		9.7049e+07	#N/A	#N/A
O14578	Citron Rho-interacting kinase OS=Homo sapiens OX=9606 GN=CIT PE=1 SV=2	11	23	31	23	2027	231.3	6.57	117378815			#N/A	#N/A
Q96HS1	Serine/threonine-protein phosphatase PGAM5, mitochondrial OS=Homo sapiens OX=9606 GN=PGAM5 PE=1 SV=2	24	7	17	7	289	32	8.68	1.16977e+08	2.47108e+06	4.48667e+06	#N/A	#N/A
Q13162	Peroxiredoxin-4 OS=Homo sapiens OX=9606 GN=PRDX4 PE=1 SV=1	46	10	26	8	271	30.5	6.29	116490478		1.45779e+10	#N/A	#N/A
P78371	T-complex protein 1 subunit beta OS=Homo sapiens OX=9606 GN=CCT2 PE=1 SV=4	54	21	44	21	535	57.5	6.46	1.15333e+08	1.45846e+06		#N/A	#N/A
Q68DI0	AP complex subunit beta OS=Homo sapiens OX=9606 GN=DKFZp781K0743 PE=2 SV=1	27	21	48	15	951	105.6	5.38	1.15267e+08		1.85755e+08	#N/A	#N/A
D3YTB1	60S ribosomal protein L32 (Fragment) OS=Homo sapiens OX=9606 GN=RPL32 PE=1 SV=1	38	5	14	5	133	15.6	11.44	1.14597e+08	5.4254e+06	2.52629e+06	#N/A	#N/A
P37802	Transgelin-2 OS=Homo sapiens OX=9606 GN=TAGLN2 PE=1 SV=3	59	9	30	9	199	22.4	8.25	1.13966e+08	1.19998e+07	4.74691e+06	#N/A	#N/A
C9JPV8	AP-2 complex subunit mu OS=Homo sapiens OX=9606 GN=AP2M1 PE=1 SV=2	33	14	24	14	458	52	9.45	1.13932e+08	7.26034e+06	2.00303e+06	#N/A	#N/A
P63173	60S ribosomal protein L38 OS=Homo sapiens OX=9606 GN=RPL38 PE=1 SV=2	50	5	20	5	70	8.2	10.1	1.13804e+08		1.04421e+08	#N/A	#N/A
Q96FJ2	Dynein light chain 2, cytoplasmic OS=Homo sapiens OX=9606 GN=DYNLL2 PE=1 SV=1	20	2	7	1	89	10.3	7.37	113151946	4.56136e+06	2.44766e+06	#N/A	#N/A
A0A7I2V5M5	Nucleolin OS=Homo sapiens OX=9606 GN=NCL PE=1 SV=1	24	14	32	14	672	73.6	4.58	112999837	6.19627e+06	4.05294e+06	#N/A	#N/A
E4W6B6	60S ribosomal protein L27 (Fragment) OS=Homo sapiens OX=9606 GN=RPL27 PE=2 SV=1	37	4	14	4	126	14.2	10.46	1.12238e+08		3.31729e+06	#N/A	#N/A
Q14444	Caprin-1 OS=Homo sapiens OX=9606 GN=CAPRIN1 PE=1 SV=2	10	7	16	7	709	78.3	5.25	112112167	2.38852e+06	7.63621e+06	#N/A	#N/A
M0R0F0	40S ribosomal protein S5 (Fragment) OS=Homo sapiens OX=9606 GN=RPS5 PE=1 SV=1	38	6	17	6	200	22.4	9.55	111008352	6.11646e+06	2.01966e+06	#N/A	#N/A
H7C573	Peroxisomal acyl-coenzyme A oxidase 2 (Fragment) OS=Homo sapiens OX=9606 GN=ACOX2 PE=4 SV=1	62	1	1	1	13	1.5	10.84	110929688	2.43869e+06	1.53425e+06	#N/A	#N/A
O95782	AP-2 complex subunit alpha-1 OS=Homo sapiens OX=9606 GN=AP2A1 PE=1 SV=3	28	21	41	14	977	107.5	7.03	1.09872e+08		2.37111e+09	#N/A	#N/A
A0A5H1ZRQ2	RNA helicase OS=Homo sapiens OX=9606 GN=DDX17 PE=1 SV=2	32	21	54	14	731	80.4	8.37	108537599		1.9682e+09	#N/A	#N/A
A0A5C2G6N1	IGL c3445_light_IGKV2D-29_IGKJ1 (Fragment) OS=Homo sapiens OX=9606 PE=2 SV=1	49	4	8	1	112	12.4	7.96	108429640	2.50301e+06	6.34107e+06	#N/A	#N/A
Q8TAS0	ATP synthase subunit gamma (Fragment) OS=Homo sapiens OX=9606 PE=2 SV=1	28	8	24	8	291	32.2	9.11	107488732	3.40562e+06	1.32853e+06	#N/A	#N/A
A0A7I2YQN2	Heterogeneous nuclear ribonucleoprotein Q OS=Homo sapiens OX=9606 GN=SYNCRIP PE=1 SV=1	21	12	23	7	561	62.5	7.56	1.06861e+08	4.26699e+06	2.44165e+06	#N/A	#N/A
P18031	Tyrosine-protein phosphatase non-receptor type 1 OS=Homo sapiens OX=9606 GN=PTPN1 PE=1 SV=1	34	13	29	13	435	49.9	6.27	1.06708e+08	9.27601e+06	1.31599e+06	#N/A	#N/A
P14868	Aspartate--tRNA ligase, cytoplasmic OS=Homo sapiens OX=9606 GN=DARS1 PE=1 SV=2	32	16	34	16	501	57.1	6.55	1.06588e+08	2.1223e+06	1.87708e+06	#N/A	#N/A
P17987	T-complex protein 1 subunit alpha OS=Homo sapiens OX=9606 GN=TCP1 PE=1 SV=1	36	17	36	17	556	60.3	6.11	1.06125e+08		6.31687e+07	#N/A	#N/A
B9A067	MICOS complex subunit MIC60 OS=Homo sapiens OX=9606 GN=IMMT PE=1 SV=2	15	10	18	10	711	78.9	7.06	1.05906e+08		1.33856e+08	#N/A	#N/A
O95373	Importin-7 OS=Homo sapiens OX=9606 GN=IPO7 PE=1 SV=1	20	16	40	16	1038	119.4	4.82	1.04957e+08	4.79204e+06	1.14891e+07	#N/A	#N/A
A0A8V8TNA1	Calcium/calmodulin-dependent protein kinase type II subunit delta OS=Homo sapiens OX=9606 GN=CAMK2D PE=4 SV=1	27	13	24	9	511	57.6	7.15	1.0493e+08	1.90243e+07	1.83588e+06	#N/A	#N/A
O95292	Vesicle-associated membrane protein-associated protein B/C OS=Homo sapiens OX=9606 GN=VAPB PE=1 SV=3	42	8	16	7	243	27.2	7.3	104678410	3.00424e+06	8.95706e+06	#N/A	#N/A
F5GZ78	Paxillin OS=Homo sapiens OX=9606 GN=PXN PE=1 SV=1	22	11	20	11	589	64.2	6.35	104095993	1.49223e+07		#N/A	#N/A
Q99961	Endophilin-A2 OS=Homo sapiens OX=9606 GN=SH3GL1 PE=1 SV=1	20	7	17	7	368	41.5	5.43	103360875	6.90751e+06	3.82258e+06	#N/A	#N/A
P12109	Collagen alpha-1(VI) chain OS=Homo sapiens OX=9606 GN=COL6A1 PE=1 SV=3	18	13	25	13	1028	108.5	5.43	1.03106e+08	1.11863e+07	2.5637e+06	#N/A	#N/A
P54136	Arginine--tRNA ligase, cytoplasmic OS=Homo sapiens OX=9606 GN=RARS1 PE=1 SV=2	29	16	36	16	660	75.3	6.68	1.02997e+08		1.72512e+07	#N/A	#N/A
O43175	D-3-phosphoglycerate dehydrogenase OS=Homo sapiens OX=9606 GN=PHGDH PE=1 SV=4	30	11	25	11	533	56.6	6.71	1.02596e+08	1.11593e+06	3.5298e+06	#N/A	#N/A
B2RCI6	cDNA, FLJ96094, highly similar to Homo sapiens numb homolog (Drosophila) (NUMB), mRNA OS=Homo sapiens OX=9606 PE=2 SV=1	20	11	24	1	640	69.3	8.32	1.02236e+08		8.1396e+07	#N/A	#N/A
E5RGS7	LIM zinc-binding domain-containing protein OS=Homo sapiens OX=9606 PE=4 SV=1	8	1	1	1	132	14.4	7.34	100596872		2.79774e+09	#N/A	#N/A
S6BGD6	IgG L chain OS=Homo sapiens OX=9606 PE=1 SV=1	22	4	13	3	235	24.8	7.24	100444073	2.778e+06		#N/A	#N/A
A0A8V8TPI8	Golgin subfamily A member 4 OS=Homo sapiens OX=9606 GN=GOLGA4 PE=4 SV=1	0	1	1	1	2245	262.4	5.4	100409864	1.43531e+06	1.70243e+08	#N/A	#N/A
A7MD96	SYNPO protein (Fragment) OS=Homo sapiens OX=9606 GN=SYNPO PE=2 SV=1	18	13	22	13	887	94.7	9.74	99876927	8.27684e+07	4.03967e+07	#N/A	#N/A
Q32Q12	Nucleoside diphosphate kinase OS=Homo sapiens OX=9606 GN=NME1-NME2 PE=1 SV=1	53	9	17	3	292	32.6	8.48	99685728	3.38109e+06		#N/A	#N/A
Q14847	LIM and SH3 domain protein 1 OS=Homo sapiens OX=9606 GN=LASP1 PE=1 SV=2	25	7	17	7	261	29.7	7.05	9.96813e+07	5.5739e+07	1.86554e+07	#N/A	#N/A
Q9BXP5	Serrate RNA effector molecule homolog OS=Homo sapiens OX=9606 GN=SRRT PE=1 SV=1	13	12	17	12	876	100.6	5.96	9.82144e+07	7.64754e+06	3.44197e+06	#N/A	#N/A
A0A494C1E4	A disintegrin and metalloproteinase with thrombospondin motifs 5 (Fragment) OS=Homo sapiens OX=9606 GN=ADAMTS5 PE=1 SV=1	5	1	1	1	198	21.8	5.77	97923000		2.70067e+09	#N/A	#N/A
Q04637	Eukaryotic translation initiation factor 4 gamma 1 OS=Homo sapiens OX=9606 GN=EIF4G1 PE=1 SV=4	12	18	33	1	1599	175.4	5.33	9.77538e+07	2.29205e+06		#N/A	#N/A
B3KQT9	Protein disulfide-isomerase OS=Homo sapiens OX=9606 PE=2 SV=1	38	15	36	15	480	54.1	7.21	9.65235e+07	1.21311e+07	1.01761e+07	#N/A	#N/A
Q96J84	Kin of IRRE-like protein 1 OS=Homo sapiens OX=9606 GN=KIRREL1 PE=1 SV=2	29	16	34	16	757	83.5	5.73	9.61651e+07	1.69505e+06	1.91526e+07	#N/A	#N/A
P63151	Serine/threonine-protein phosphatase 2A 55 kDa regulatory subunit B alpha isoform OS=Homo sapiens OX=9606 GN=PPP2R2A PE=1 SV=1	30	13	26	13	447	51.7	6.2	9.55876e+07	4.13091e+06		#N/A	#N/A
P35573	Glycogen debranching enzyme OS=Homo sapiens OX=9606 GN=AGL PE=1 SV=3	23	31	63	31	1532	174.7	6.76	9.54505e+07	3.42991e+06		#N/A	#N/A
P35998	26S proteasome regulatory subunit 7 OS=Homo sapiens OX=9606 GN=PSMC2 PE=1 SV=3	43	15	34	15	433	48.6	5.95	9.48186e+07		1.33497e+08	#N/A	#N/A
P35080	Profilin-2 OS=Homo sapiens OX=9606 GN=PFN2 PE=1 SV=3	44	6	18	2	140	15	6.99	94138056	4.80063e+06	4.52586e+06	#N/A	#N/A
Q15654	Thyroid receptor-interacting protein 6 OS=Homo sapiens OX=9606 GN=TRIP6 PE=1 SV=3	31	9	23	9	476	50.3	7.37	9.40904e+07	3.95261e+06	1.17319e+06	#N/A	#N/A
O43684	Mitotic checkpoint protein BUB3 OS=Homo sapiens OX=9606 GN=BUB3 PE=1 SV=1	27	7	15	7	328	37.1	6.84	93883265	4.11022e+06	2.13004e+06	#N/A	#N/A
Q53HB3	Proteasome 26S ATPase subunit 1 variant (Fragment) OS=Homo sapiens OX=9606 PE=1 SV=1	27	11	22	9	440	49.2	6.21	9.36912e+07	5.39896e+06		#N/A	#N/A
P32969	60S ribosomal protein L9 OS=Homo sapiens OX=9606 GN=RPL9P9 PE=1 SV=1	43	6	22	6	192	21.9	9.95	9.33996e+07	4.09991e+06	1.34273e+06	#N/A	#N/A
O60684	Importin subunit alpha-7 OS=Homo sapiens OX=9606 GN=KPNA6 PE=1 SV=1	15	6	17	2	536	60	4.98	9.30581e+07	1.1351e+07	1.23563e+06	#N/A	#N/A
Q9Y3U8	60S ribosomal protein L36 OS=Homo sapiens OX=9606 GN=RPL36 PE=1 SV=3	30	4	15	4	105	12.2	11.59	9.26022e+07	5.03468e+06	1.72112e+06	#N/A	#N/A
B4DDF7	cDNA FLJ53296, highly similar to Serine/threonine-protein phosphatase 2A 65 kDa regulatory subunit A alpha isoform OS=Homo sapiens OX=9606 PE=2 SV=1	40	19	37	19	579	64.1	5.14	92022858	1.83177e+06	1.29763e+09	#N/A	#N/A
P22314	Ubiquitin-like modifier-activating enzyme 1 OS=Homo sapiens OX=9606 GN=UBA1 PE=1 SV=3	20	17	36	17	1058	117.8	5.76	9.1782e+07	5.02846e+07	7.55065e+06	#N/A	#N/A
Q59G94	Zinc finger protein 207 variant (Fragment) OS=Homo sapiens OX=9606 PE=2 SV=1	4	2	3	2	496	52.8	9.01	91042140	2.15252e+06	3.58482e+06	#N/A	#N/A
C9JZR2	Catenin delta-1 OS=Homo sapiens OX=9606 GN=CTNND1 PE=1 SV=2	15	12	25	12	938	104.8	6.87	9.06673e+07	1.15512e+07		#N/A	#N/A
Q9Y2V2	Calcium-regulated heat-stable protein 1 OS=Homo sapiens OX=9606 GN=CARHSP1 PE=1 SV=2	31	4	10	4	147	15.9	8.21	9.01646e+07	3.992e+06	6.41549e+06	#N/A	#N/A
A0A0A0MTH3	Integrin-linked protein kinase OS=Homo sapiens OX=9606 GN=ILK PE=1 SV=1	30	14	23	14	483	54.6	7.97	89905526	1.81571e+06	1.04469e+07	#N/A	#N/A
Q562Z4	Actin-like protein (Fragment) OS=Homo sapiens OX=9606 GN=ACT PE=4 SV=1	28	3	37	1	103	11.5	7.58	89745488	4.52331e+06	2.95945e+06	#N/A	#N/A
O60488	Long-chain-fatty-acid--CoA ligase 4 OS=Homo sapiens OX=9606 GN=ACSL4 PE=1 SV=2	24	14	27	13	711	79.1	8.38	89617384		1.36187e+08	#N/A	#N/A
P53618	Coatomer subunit beta OS=Homo sapiens OX=9606 GN=COPB1 PE=1 SV=3	22	18	39	18	953	107.1	6.05	8.93724e+07	9.8248e+06	4.31511e+06	#N/A	#N/A
P47895	Aldehyde dehydrogenase family 1 member A3 OS=Homo sapiens OX=9606 GN=ALDH1A3 PE=1 SV=2	27	12	28	12	512	56.1	7.25	8.87526e+07	3.44929e+06		#N/A	#N/A
Q96T76	MMS19 nucleotide excision repair protein homolog OS=Homo sapiens OX=9606 GN=MMS19 PE=1 SV=2	21	17	27	17	1030	113.2	6.35	8.86849e+07	2.55206e+06	2.39471e+06	#N/A	#N/A
P30044	Peroxiredoxin-5, mitochondrial OS=Homo sapiens OX=9606 GN=PRDX5 PE=1 SV=4	39	6	13	6	214	22.1	8.7	8.83962e+07	1.02598e+06	4.46685e+06	#N/A	#N/A
P42677	40S ribosomal protein S27 OS=Homo sapiens OX=9606 GN=RPS27 PE=1 SV=3	23	2	4	1	84	9.5	9.45	86799396		1.64164e+08	#N/A	#N/A
Q9P2B4	CTTNBP2 N-terminal-like protein OS=Homo sapiens OX=9606 GN=CTTNBP2NL PE=1 SV=2	21	13	21	13	639	70.1	8.06	8.48457e+07	2.32083e+06	2.94061e+06	#N/A	#N/A
P33316	Deoxyuridine 5'-triphosphate nucleotidohydrolase, mitochondrial OS=Homo sapiens OX=9606 GN=DUT PE=1 SV=4	28	6	10	6	252	26.5	9.36	84823989	6.18878e+06	2.72802e+06	#N/A	#N/A
B4DIT7	cDNA FLJ58187, highly similar to Protein-glutamine gamma-glutamyltransferase 2 OS=Homo sapiens OX=9606 PE=2 SV=1	25	13	25	13	606	68.6	5.3	8.45121e+07		3.11574e+09	#N/A	#N/A
A0A8B0RAT7	Enhancer of mRNA-decapping protein 4 OS=Homo sapiens OX=9606 GN=EDC4 PE=2 SV=1	13	15	21	15	1437	155.3	5.92	8.44845e+07		3.11885e+07	#N/A	#N/A
Q08211	ATP-dependent RNA helicase A OS=Homo sapiens OX=9606 GN=DHX9 PE=1 SV=4	15	15	39	15	1270	140.9	6.84	84425095	2.52085e+06	2.97058e+06	#N/A	#N/A
O00148	ATP-dependent RNA helicase DDX39A OS=Homo sapiens OX=9606 GN=DDX39A PE=1 SV=2	23	9	24	9	427	49.1	5.68	8.37824e+07	3.47052e+06	1.01181e+07	#N/A	#N/A
Q53HS0	glutamine--tRNA ligase (Fragment) OS=Homo sapiens OX=9606 PE=2 SV=1	25	17	31	17	775	87.7	7.24	8.37279e+07	1.10512e+07	2.62941e+06	#N/A	#N/A
H0Y875	Calumenin (Fragment) OS=Homo sapiens OX=9606 GN=CALU PE=1 SV=1	64	9	20	1	147	17.4	4.42	83394296		2.43718e+09	#N/A	#N/A
P49207	60S ribosomal protein L34 OS=Homo sapiens OX=9606 GN=RPL34 PE=1 SV=3	23	3	8	3	117	13.3	11.47	83380625	3.8602e+06	5.01839e+06	#N/A	#N/A
A6NLM8	Translocon-associated protein subunit delta OS=Homo sapiens OX=9606 GN=SSR4 PE=1 SV=1	20	2	2	2	148	16.2	5.74	83132032		8.96407e+07	#N/A	#N/A
A0A090N7Y2	ATP-binding cassette, sub-family F (GCN20), member 2 OS=Homo sapiens OX=9606 GN=ABCF2 PE=4 SV=1	16	9	19	9	634	72.4	7.49	8.21094e+07		9.00853e+07	#N/A	#N/A
A0A804HL54	isoleucine--tRNA ligase OS=Homo sapiens OX=9606 GN=IARS1 PE=1 SV=1	12	14	27	14	1237	141.5	6.2	8.18609e+07	1.82674e+06	2.81124e+06	#N/A	#N/A
B3KX19	116 kDa U5 small nuclear ribonucleoprotein component OS=Homo sapiens OX=9606 PE=2 SV=1	10	7	11	6	962	108.1	5	8.08073e+07	1.23554e+06		#N/A	#N/A
A0A024RDQ0	Heat shock protein 105 kDa OS=Homo sapiens OX=9606 GN=HSPH1 PE=3 SV=1	20	13	21	12	814	92.1	5.55	7.93452e+07	1.42798e+06	8.36919e+06	#N/A	#N/A
P51991	Heterogeneous nuclear ribonucleoprotein A3 OS=Homo sapiens OX=9606 GN=HNRNPA3 PE=1 SV=2	26	8	29	7	378	39.6	9.01	7.93182e+07		1.41194e+07	#N/A	#N/A
X5D2F4	Cytoplasmic FMR1 interacting protein 1 isoform A (Fragment) OS=Homo sapiens OX=9606 GN=CYFIP1 PE=2 SV=1	14	16	33	16	1253	145.1	6.9	7.91275e+07		5.23805e+09	#N/A	#N/A
Q75MH1	40S ribosomal protein S26 OS=Homo sapiens OX=9606 GN=RPS26 PE=3 SV=1	19	2	2	2	115	13	10.98	78752882	2.40587e+06		#N/A	#N/A
A8KA19	Exportin-T OS=Homo sapiens OX=9606 PE=2 SV=1	20	16	29	16	962	109.8	5.39	78194583	2.40861e+06		#N/A	#N/A
G3V3H3	Kinesin light chain OS=Homo sapiens OX=9606 GN=KLC1 PE=1 SV=1	25	14	24	11	609	68.7	5.96	7.80648e+07	2.41135e+06		#N/A	#N/A
Q9BY44	Eukaryotic translation initiation factor 2A OS=Homo sapiens OX=9606 GN=EIF2A PE=1 SV=3	34	15	26	15	585	64.9	8.87	7.79387e+07	9.31183e+07	2.70411e+07	#N/A	#N/A
A0A024RAA5	Cell division control protein 42 homolog OS=Homo sapiens OX=9606 GN=CDC42 PE=3 SV=1	37	6	17	6	191	21.2	6.55	76999313		1.19369e+08	#N/A	#N/A
Q9P258	Protein RCC2 OS=Homo sapiens OX=9606 GN=RCC2 PE=1 SV=2	26	11	25	11	522	56	8.78	7.67503e+07		3.05356e+08	#N/A	#N/A
Q13425	Beta-2-syntrophin OS=Homo sapiens OX=9606 GN=SNTB2 PE=1 SV=1	24	12	24	11	540	57.9	8.82	7.66052e+07		2.23144e+09	#N/A	#N/A
Q2Q9H2	Glucose-6-phosphate 1-dehydrogenase (Fragment) OS=Homo sapiens OX=9606 GN=G6PD PE=3 SV=1	20	9	21	9	475	54.8	7.08	7.61905e+07		6.64495e+07	#N/A	#N/A
A0A6Q8PFY2	Alanine--tRNA ligase OS=Homo sapiens OX=9606 GN=AARS1 PE=1 SV=1	20	15	34	15	977	107.9	5.53	7.56801e+07	2.98313e+06	1.45702e+06	#N/A	#N/A
B2RWM5	Calponin (Fragment) OS=Homo sapiens OX=9606 GN=CNN2 PE=2 SV=1	36	8	16	7	308	33.6	7.33	7.56799e+07	5.43399e+06	3.05219e+06	#N/A	#N/A
A0A087WYT3	Prostaglandin E synthase 3 OS=Homo sapiens OX=9606 GN=PTGES3 PE=1 SV=1	29	5	12	5	164	19.1	4.55	75173963		3.65425e+08	#N/A	#N/A
A0A1P7ZIM8	LMO7b OS=Homo sapiens OX=9606 PE=2 SV=1	19	20	32	20	1297	147.1	6.49	7.44321e+07	9.08756e+06		#N/A	#N/A
A0A804HL40	Leucine-rich PPR motif-containing protein, mitochondrial OS=Homo sapiens OX=9606 GN=LRPPRC PE=1 SV=1	19	23	36	23	1393	157.7	6.18	7.42617e+07	4.64725e+06	2.27579e+06	#N/A	#N/A
O95817	BAG family molecular chaperone regulator 3 OS=Homo sapiens OX=9606 GN=BAG3 PE=1 SV=3	22	9	19	9	575	61.6	6.95	7.39303e+07		3.53021e+08	#N/A	#N/A
P15153	Ras-related C3 botulinum toxin substrate 2 OS=Homo sapiens OX=9606 GN=RAC2 PE=1 SV=1	24	4	10	3	192	21.4	7.61	73902032	1.3888e+07	3.2556e+06	#N/A	#N/A
B4DSL6	cDNA FLJ57190, highly similar to Actin-binding protein anillin OS=Homo sapiens OX=9606 PE=2 SV=1	15	14	17	14	1001	110.8	7.46	7.3518e+07	9.78122e+06	3.56048e+07	#N/A	#N/A
Q9UKR5	Ergosterol biosynthetic protein 28 homolog OS=Homo sapiens OX=9606 GN=ERG28 PE=1 SV=1	6	1	2	1	140	15.9	9.83	72709360	1.10472e+07	6.08087e+06	#N/A	#N/A
P21281	V-type proton ATPase subunit B, brain isoform OS=Homo sapiens OX=9606 GN=ATP6V1B2 PE=1 SV=3	32	12	26	12	511	56.5	5.81	71485933		4.67754e+09	#N/A	#N/A
Q9BZQ8	Protein Niban 1 OS=Homo sapiens OX=9606 GN=NIBAN1 PE=1 SV=1	10	9	19	9	928	103.1	4.78	7.11039e+07		5.79167e+10	#N/A	#N/A
Q6FI97	BAF53A protein OS=Homo sapiens OX=9606 GN=BAF53A PE=2 SV=1	9	3	3	3	429	47.4	5.72	7.04863e+07	1.90657e+07	4.13325e+06	#N/A	#N/A
P17302	Gap junction alpha-1 protein OS=Homo sapiens OX=9606 GN=GJA1 PE=1 SV=2	26	6	10	6	382	43	8.76	7.04335e+07	5.56716e+06	7.13092e+06	#N/A	#N/A
A0A024RB27	HCG24991, isoform CRA_a OS=Homo sapiens OX=9606 GN=hCG_24991 PE=4 SV=1	33	7	17	5	203	22.7	8.79	70345045	2.92967e+07	2.48055e+07	#N/A	#N/A
Q15262	Receptor-type tyrosine-protein phosphatase kappa OS=Homo sapiens OX=9606 GN=PTPRK PE=1 SV=2	9	12	27	12	1439	162	5.9	7.02676e+07	2.5381e+06		#N/A	#N/A
A0A024R324	Epididymis secretory sperm binding protein OS=Homo sapiens OX=9606 GN=RHOA PE=2 SV=1	23	4	13	1	193	21.8	6.1	7.02619e+07		5.68723e+09	#N/A	#N/A
A0A024QZ91	Ataxin 2-like, isoform CRA_a OS=Homo sapiens OX=9606 GN=ATXN2L PE=3 SV=1	13	11	24	11	975	103.5	8.12	69999821		7.86839e+08	#N/A	#N/A
Q00341	Vigilin OS=Homo sapiens OX=9606 GN=HDLBP PE=1 SV=2	10	12	26	12	1268	141.4	6.87	6.94844e+07	1.62052e+06	2.24719e+06	#N/A	#N/A
Q07065	Cytoskeleton-associated protein 4 OS=Homo sapiens OX=9606 GN=CKAP4 PE=1 SV=2	37	20	35	20	602	66	5.92	6.94081e+07		2.26366e+11	#N/A	#N/A
O00425	Insulin-like growth factor 2 mRNA-binding protein 3 OS=Homo sapiens OX=9606 GN=IGF2BP3 PE=1 SV=2	26	14	23	12	579	63.7	8.87	6.92939e+07	3.63314e+06		#N/A	#N/A
Q16831	Uridine phosphorylase 1 OS=Homo sapiens OX=9606 GN=UPP1 PE=1 SV=1	23	7	14	7	310	33.9	7.88	68917005	8.39805e+06	2.37705e+07	#N/A	#N/A
H0YFD6	enoyl-CoA hydratase OS=Homo sapiens OX=9606 GN=HADHA PE=1 SV=2	23	14	24	14	792	86.3	9.1	6.85996e+07		6.38181e+10	#N/A	#N/A
Q53FG5	DNA replication licensing factor MCM5 (Fragment) OS=Homo sapiens OX=9606 PE=2 SV=1	20	13	19	13	734	82.2	8.28	68236433	9.73617e+06		#N/A	#N/A
O75962	Triple functional domain protein OS=Homo sapiens OX=9606 GN=TRIO PE=1 SV=2	6	19	28	19	3097	346.7	6.37	6.78475e+07	5.92513e+06	3.01357e+06	#N/A	#N/A
A0A024R233	Tight junction protein 2 (Zona occludens 2), isoform CRA_a OS=Homo sapiens OX=9606 GN=TJP2 PE=4 SV=1	12	14	23	14	1190	133.9	7.4	6.75171e+07	3.20096e+06	3.98786e+06	#N/A	#N/A
B1AJY5	26S proteasome non-ATPase regulatory subunit 10 OS=Homo sapiens OX=9606 GN=PSMD10 PE=1 SV=1	8	2	6	2	185	20.2	5.58	67438783	1.7437e+06	6.79444e+06	#N/A	#N/A
B2R5U1	Staphylococcal nuclease domain-containing protein OS=Homo sapiens OX=9606 PE=2 SV=1	16	13	24	13	885	99.6	6.96	6.73888e+07		7.05793e+08	#N/A	#N/A
Q9NVI7	ATPase family AAA domain-containing protein 3A OS=Homo sapiens OX=9606 GN=ATAD3A PE=1 SV=2	15	9	19	9	634	71.3	8.98	6.72212e+07	6.96797e+06	5.14756e+06	#N/A	#N/A
P84103	Serine/arginine-rich splicing factor 3 OS=Homo sapiens OX=9606 GN=SRSF3 PE=1 SV=1	31	5	8	4	164	19.3	11.65	6.72162e+07			#N/A	#N/A
Q53EP4	Dolichyl-diphosphooligosaccharide--protein glycosyltransferase subunit 1 (Fragment) OS=Homo sapiens OX=9606 PE=2 SV=1	30	15	28	15	607	68.5	6.38	67210082	1.85188e+06	2.04425e+06	#N/A	#N/A
Q9Y230	RuvB-like 2 OS=Homo sapiens OX=9606 GN=RUVBL2 PE=1 SV=3	34	14	23	14	463	51.1	5.64	67080248	6.1821e+06		#N/A	#N/A
Q04828	Aldo-keto reductase family 1 member C1 OS=Homo sapiens OX=9606 GN=AKR1C1 PE=1 SV=1	31	7	20	7	323	36.8	7.88	66955617		2.59953e+09	#N/A	#N/A
Q9Y266	Nuclear migration protein nudC OS=Homo sapiens OX=9606 GN=NUDC PE=1 SV=1	37	12	15	12	331	38.2	5.38	6.67298e+07	6.87817e+06	1.95327e+06	#N/A	#N/A
Q9H3K6	BolA-like protein 2 OS=Homo sapiens OX=9606 GN=BOLA2B PE=1 SV=1	59	4	12	4	86	10.1	6.52	66584464		6.61747e+08	#N/A	#N/A
O60784	Target of Myb1 membrane trafficking protein OS=Homo sapiens OX=9606 GN=TOM1 PE=1 SV=2	22	9	14	9	492	53.8	4.7	6.62834e+07	2.05331e+07	7.44929e+06	#N/A	#N/A
P07814	Bifunctional glutamate/proline--tRNA ligase OS=Homo sapiens OX=9606 GN=EPRS1 PE=1 SV=5	16	20	31	20	1512	170.5	7.33	6.59921e+07	9.48317e+06	3.09091e+06	#N/A	#N/A
Q92804	TATA-binding protein-associated factor 2N OS=Homo sapiens OX=9606 GN=TAF15 PE=1 SV=1	15	5	24	3	592	61.8	8.02	6.53844e+07	2.17419e+06	2.37865e+06	#N/A	#N/A
A0A1U9X8Y4	Chloride intracellular channel protein OS=Homo sapiens OX=9606 PE=3 SV=1	29	6	14	6	240	26.8	5.26	64751712	6.64477e+06	2.19161e+06	#N/A	#N/A
D3DTH7	Myosin IC, isoform CRA_a OS=Homo sapiens OX=9606 GN=MYO1C PE=3 SV=1	52	38	134	1	862	98.9	9.42	6.46527e+07	1.07177e+07	8.74429e+06	#N/A	#N/A
P30740	Leukocyte elastase inhibitor OS=Homo sapiens OX=9606 GN=SERPINB1 PE=1 SV=1	38	13	19	12	379	42.7	6.28	6.45971e+07	4.96987e+06	1.71144e+06	#N/A	#N/A
P31949	Protein S100-A11 OS=Homo sapiens OX=9606 GN=S100A11 PE=1 SV=2	50	5	12	5	105	11.7	7.12	6.44977e+07		1.63576e+09	#N/A	#N/A
Q6IPN0	Reticulon OS=Homo sapiens OX=9606 GN=RTN4 PE=2 SV=1	30	7	19	7	343	36.9	4.81	6.39708e+07	2.85646e+06		#N/A	#N/A
B3KM57	CCR4-NOT transcription complex subunit 7 OS=Homo sapiens OX=9606 PE=2 SV=1	29	6	11	4	285	32.8	4.89	6.38497e+07	9.45188e+06	4.74737e+07	#N/A	#N/A
Q16555	Dihydropyrimidinase-related protein 2 OS=Homo sapiens OX=9606 GN=DPYSL2 PE=1 SV=1	38	15	26	6	572	62.3	6.38	6.37982e+07	2.39981e+06	8.2401e+06	#N/A	#N/A
B4DZF2	cDNA FLJ59571, highly similar to Eukaryotic translation initiation factor 4gamma 2 OS=Homo sapiens OX=9606 PE=2 SV=1	14	13	23	13	980	110.2	7.94	6.35792e+07	2.82898e+06		#N/A	#N/A
O95816	BAG family molecular chaperone regulator 2 OS=Homo sapiens OX=9606 GN=BAG2 PE=1 SV=1	27	5	11	5	211	23.8	6.7	6.35638e+07	2.34126e+06		#N/A	#N/A
P61981	14-3-3 protein gamma OS=Homo sapiens OX=9606 GN=YWHAG PE=1 SV=2	44	10	24	6	247	28.3	4.89	6.31922e+07	5.5428e+06	2.27585e+06	#N/A	#N/A
H0Y938	Coatomer subunit beta' OS=Homo sapiens OX=9606 GN=COPB2 PE=1 SV=2	21	15	26	15	898	101.5	5.82	62812187	4.73957e+06	2.59732e+06	#N/A	#N/A
P51148	Ras-related protein Rab-5C OS=Homo sapiens OX=9606 GN=RAB5C PE=1 SV=2	29	5	12	3	216	23.5	8.41	6.28049e+07	1.85411e+06	2.55141e+06	#N/A	#N/A
Q15582	Transforming growth factor-beta-induced protein ig-h3 OS=Homo sapiens OX=9606 GN=TGFBI PE=1 SV=1	13	7	15	7	683	74.6	7.71	6.26566e+07	2.52099e+06	8.35104e+06	#N/A	#N/A
A8KA83	Epididymis secretory sperm binding protein OS=Homo sapiens OX=9606 PE=1 SV=1	36	7	15	6	242	27.3	8.62	6.22014e+07	1.97735e+06		#N/A	#N/A
P00338	L-lactate dehydrogenase A chain OS=Homo sapiens OX=9606 GN=LDHA PE=1 SV=2	40	11	24	11	332	36.7	8.27	6.19757e+07	4.68321e+06		#N/A	#N/A
A8MXP9	Matrin-3 OS=Homo sapiens OX=9606 GN=MATR3 PE=1 SV=1	19	13	24	13	895	99.9	6.04	6.18252e+07	2.0554e+06		#N/A	#N/A
P30041	Peroxiredoxin-6 OS=Homo sapiens OX=9606 GN=PRDX6 PE=1 SV=3	33	7	16	7	224	25	6.38	6.12486e+07	3.58336e+06		#N/A	#N/A
Q9Y6N5	Sulfide:quinone oxidoreductase, mitochondrial OS=Homo sapiens OX=9606 GN=SQOR PE=1 SV=1	26	10	25	10	450	49.9	9.11	60696780		3.99467e+09	#N/A	#N/A
Q9HAN9	Nicotinamide/nicotinic acid mononucleotide adenylyltransferase 1 OS=Homo sapiens OX=9606 GN=NMNAT1 PE=1 SV=1	15	3	5	3	279	31.9	8.87	6.02293e+07	9.54657e+06		#N/A	#N/A
K4RH61	Matrix metalloproteinase-14 OS=Homo sapiens OX=9606 GN=MMP14 PE=2 SV=1	12	7	13	7	582	65.9	7.97	5.98256e+07	1.82601e+06		#N/A	#N/A
Q86W92	Liprin-beta-1 OS=Homo sapiens OX=9606 GN=PPFIBP1 PE=1 SV=2	14	12	20	12	1011	114	5.55	5.95686e+07		1.17133e+10	#N/A	#N/A
O15118	NPC intracellular cholesterol transporter 1 OS=Homo sapiens OX=9606 GN=NPC1 PE=1 SV=2	2	3	3	3	1278	142.1	5.36	5.92124e+07		2.27218e+10	#N/A	#N/A
Q9NSD9	Phenylalanine--tRNA ligase beta subunit OS=Homo sapiens OX=9606 GN=FARSB PE=1 SV=3	22	13	22	13	589	66.1	6.84	5.81566e+07		1.59123e+10	#N/A	#N/A
P58546	Myotrophin OS=Homo sapiens OX=9606 GN=MTPN PE=1 SV=2	35	4	12	4	118	12.9	5.52	5.74542e+07	3.40718e+07	3.21939e+06	#N/A	#N/A
P68036	Ubiquitin-conjugating enzyme E2 L3 OS=Homo sapiens OX=9606 GN=UBE2L3 PE=1 SV=1	34	4	9	4	154	17.9	8.51	56759943		4.23206e+10	#N/A	#N/A
P38159	RNA-binding motif protein, X chromosome OS=Homo sapiens OX=9606 GN=RBMX PE=1 SV=3	22	8	19	7	391	42.3	10.05	5.65606e+07	3.90692e+06	4.04578e+06	#N/A	#N/A
A7BI36	p180/ribosome receptor OS=Homo sapiens OX=9606 GN=RRBP1 PE=2 SV=2	10	14	24	14	1540	165.6	8.97	5.65217e+07	1.64121e+06	3.90294e+06	#N/A	#N/A
Q59GK9	60S ribosomal protein L21 (Fragment) OS=Homo sapiens OX=9606 PE=2 SV=1	29	5	15	5	163	18.9	10.54	56476104	8.61673e+06	3.78321e+06	#N/A	#N/A
O75970	Multiple PDZ domain protein OS=Homo sapiens OX=9606 GN=MPDZ PE=1 SV=2	8	12	18	11	2070	221.5	5.06	5.61857e+07		1.45042e+09	#N/A	#N/A
Q13509	Tubulin beta-3 chain OS=Homo sapiens OX=9606 GN=TUBB3 PE=1 SV=2	48	17	82	3	450	50.4	4.93	56139387		2.20878e+09	#N/A	#N/A
G3V0E5	Transferrin receptor protein 1 OS=Homo sapiens OX=9606 GN=TFRC PE=1 SV=1	24	14	25	14	679	75.9	6.81	55966476		2.23501e+07	#N/A	#N/A
Q07666	KH domain-containing, RNA-binding, signal transduction-associated protein 1 OS=Homo sapiens OX=9606 GN=KHDRBS1 PE=1 SV=1	15	5	13	5	443	48.2	8.66	55965124	4.46355e+07	9.67974e+06	#N/A	#N/A
A0A0C4DGA7	Actin-binding LIM protein 3 OS=Homo sapiens OX=9606 GN=ABLIM3 PE=1 SV=1	16	9	13	9	650	74.1	8.5	55944850	1.63044e+06	1.51529e+06	#N/A	#N/A
O95352	Ubiquitin-like modifier-activating enzyme ATG7 OS=Homo sapiens OX=9606 GN=ATG7 PE=1 SV=1	19	12	21	12	703	77.9	6.24	5.56022e+07		1.31467e+08	#N/A	#N/A
K7ER00	Phenylalanine--tRNA ligase alpha subunit OS=Homo sapiens OX=9606 GN=FARSA PE=1 SV=1	18	8	15	8	548	62.4	7.84	5.55041e+07	9.28737e+06	2.17928e+06	#N/A	#N/A
O14579	Coatomer subunit epsilon OS=Homo sapiens OX=9606 GN=COPE PE=1 SV=3	45	8	17	8	308	34.5	5.12	5.54572e+07	2.13584e+07	1.46932e+07	#N/A	#N/A
E9PB90	hexokinase OS=Homo sapiens OX=9606 GN=HK2 PE=1 SV=1	17	14	25	10	889	98.9	6.04	5.53862e+07		2.03458e+08	#N/A	#N/A
A0A5C2GK16	IG c1122_light_IGKV2-28_IGKJ2 (Fragment) OS=Homo sapiens OX=9606 PE=2 SV=1	41	4	8	1	111	12.1	7.12	5.51357e+07	1.79566e+07	954594	#N/A	#N/A
P46063	ATP-dependent DNA helicase Q1 OS=Homo sapiens OX=9606 GN=RECQL PE=1 SV=3	21	11	15	11	649	73.4	7.88	5.51322e+07		1.4379e+08	#N/A	#N/A
B7ZLW0	LPP protein OS=Homo sapiens OX=9606 GN=LPP PE=2 SV=1	20	8	18	8	612	65.7	7.37	5.46274e+07	3.19344e+06		#N/A	#N/A
Q9BZG1	Ras-related protein Rab-34 OS=Homo sapiens OX=9606 GN=RAB34 PE=1 SV=1	40	9	14	9	259	29	7.88	5.43853e+07	6.31891e+06	5.963e+06	#N/A	#N/A
P61224	Ras-related protein Rap-1b OS=Homo sapiens OX=9606 GN=RAP1B PE=1 SV=1	38	6	12	6	184	20.8	5.78	5.43248e+07	2.16874e+07	1.0122e+07	#N/A	#N/A
A0A0J9YXC7	LIM and senescent cell antigen-like-containing domain protein OS=Homo sapiens OX=9606 GN=LIMS3 PE=4 SV=1	25	8	16	8	398	45.7	7.88	5.40016e+07	1.01963e+06		#N/A	#N/A
Q9UBL6	Copine-7 OS=Homo sapiens OX=9606 GN=CPNE7 PE=1 SV=1	20	11	16	10	633	70.2	6.38	5.36016e+07		2.66504e+08	#N/A	#N/A
Q15052	Rho guanine nucleotide exchange factor 6 OS=Homo sapiens OX=9606 GN=ARHGEF6 PE=1 SV=2	9	6	8	3	776	87.4	6.05	5.35704e+07		5.68217e+08	#N/A	#N/A
V9GYM8	Rho guanine nucleotide exchange factor 2 OS=Homo sapiens OX=9606 GN=ARHGEF2 PE=1 SV=1	15	14	23	14	1031	116	7.37	53499704	3.23794e+06	1.9431e+06	#N/A	#N/A
P55084	Trifunctional enzyme subunit beta, mitochondrial OS=Homo sapiens OX=9606 GN=HADHB PE=1 SV=3	20	9	21	9	474	51.3	9.41	5.29006e+07		4.73079e+08	#N/A	#N/A
Q8TC12	Retinol dehydrogenase 11 OS=Homo sapiens OX=9606 GN=RDH11 PE=1 SV=2	15	4	6	4	318	35.4	8.82	5.28667e+07	2.8452e+07	1.14253e+07	#N/A	#N/A
A0A5C2GAN3	IGH + IGL c316_heavy_IGHV4-34_IGHD5-18_IGHJ4 (Fragment) OS=Homo sapiens OX=9606 PE=2 SV=1	12	1	2	1	121	13.3	8	52785884	1.05516e+07	1.99857e+07	#N/A	#N/A
Q8NAP3	Zinc finger and BTB domain-containing protein 38 OS=Homo sapiens OX=9606 GN=ZBTB38 PE=1 SV=2	1	1	1	1	1195	134.2	8.03	52514168	8.8594e+06	2.03653e+06	#N/A	#N/A
P31040	Succinate dehydrogenase [ubiquinone] flavoprotein subunit, mitochondrial OS=Homo sapiens OX=9606 GN=SDHA PE=1 SV=2	28	13	23	13	664	72.6	7.39	5.24721e+07		5.3494e+07	#N/A	#N/A
Q04323	UBX domain-containing protein 1 OS=Homo sapiens OX=9606 GN=UBXN1 PE=1 SV=2	11	4	8	4	297	33.3	5.25	5.21883e+07	1.05203e+06	2.07272e+06	#N/A	#N/A
O43293	Death-associated protein kinase 3 OS=Homo sapiens OX=9606 GN=DAPK3 PE=1 SV=1	27	10	19	10	454	52.5	6.89	5.21827e+07	3.1454e+06	3.5766e+06	#N/A	#N/A
H9KV45	Ubiquitin-conjugating enzyme E2 D3 OS=Homo sapiens OX=9606 GN=UBE2D3 PE=1 SV=1	38	3	5	3	141	15.9	6.29	52006067	3.3713e+06	7.21696e+07	#N/A	#N/A
Q6ZVM7	TOM1-like protein 2 OS=Homo sapiens OX=9606 GN=TOM1L2 PE=1 SV=1	20	8	12	8	507	55.5	4.79	5.19404e+07		6.6465e+08	#N/A	#N/A
A0A6Q8PGM6	Heat shock protein beta-8 OS=Homo sapiens OX=9606 GN=HSPB8 PE=1 SV=1	35	4	10	4	130	14.6	7.3	51860731		7.15311e+07	#N/A	#N/A
Q9NR30	Nucleolar RNA helicase 2 OS=Homo sapiens OX=9606 GN=DDX21 PE=1 SV=5	17	11	14	9	783	87.3	9.28	5.17978e+07	2.52158e+06	2.09661e+06	#N/A	#N/A
B2R8R5	cDNA, FLJ94025, highly similar to Homo sapiens tripartite motif-containing 28 (TRIM28), mRNA OS=Homo sapiens OX=9606 PE=2 SV=1	12	10	18	10	835	88.5	5.77	5.17298e+07	4.02126e+06	6.25887e+06	#N/A	#N/A
Q15181	Inorganic pyrophosphatase OS=Homo sapiens OX=9606 GN=PPA1 PE=1 SV=2	30	7	22	6	289	32.6	5.86	5.16961e+07	1.1996e+07	6.43641e+06	#N/A	#N/A
Q6NZ61	Ras homolog enriched in brain OS=Homo sapiens OX=9606 GN=RHEB PE=2 SV=1	28	5	9	5	184	20.5	5.92	5.15945e+07	3.53274e+06		#N/A	#N/A
B4DUF1	1,4-alpha-glucan branching enzyme OS=Homo sapiens OX=9606 PE=2 SV=1	21	11	18	11	661	75.8	6.52	5.15739e+07	1.31447e+07	2.39689e+06	#N/A	#N/A
B3KM97	very-long-chain enoyl-CoA reductase OS=Homo sapiens OX=9606 PE=2 SV=1	19	6	16	6	308	36	9.5	5.13469e+07	6.10677e+06	2.53601e+06	#N/A	#N/A
J3KQN4	60S ribosomal protein L36a OS=Homo sapiens OX=9606 GN=RPL36A PE=1 SV=1	18	3	9	3	142	16.4	10.43	51259651	2.05643e+06	2.95323e+06	#N/A	#N/A
Q86VP6	Cullin-associated NEDD8-dissociated protein 1 OS=Homo sapiens OX=9606 GN=CAND1 PE=1 SV=2	13	14	27	14	1230	136.3	5.78	5.12375e+07	3.22608e+06		#N/A	#N/A
E9PPV6	Serpin H1 OS=Homo sapiens OX=9606 GN=SERPINH1 PE=1 SV=1	32	8	22	8	324	35.6	9.07	5.11186e+07	9.97964e+06	2.14688e+06	#N/A	#N/A
Q14258	E3 ubiquitin/ISG15 ligase TRIM25 OS=Homo sapiens OX=9606 GN=TRIM25 PE=1 SV=2	20	10	16	10	630	70.9	8.09	5.09474e+07	2.67614e+06	2.0915e+07	#N/A	#N/A
P62266	40S ribosomal protein S23 OS=Homo sapiens OX=9606 GN=RPS23 PE=1 SV=3	16	3	6	3	143	15.8	10.49	5.07707e+07	1.42227e+07	2.26497e+06	#N/A	#N/A
P35237	Serpin B6 OS=Homo sapiens OX=9606 GN=SERPINB6 PE=1 SV=3	19	6	12	5	376	42.6	5.27	50760783	3.95331e+06	4.57108e+06	#N/A	#N/A
B1ALA9	Ribose-phosphate pyrophosphokinase 1 OS=Homo sapiens OX=9606 GN=PRPS1 PE=1 SV=2	27	7	13	4	285	31.4	6.86	5.0624e+07		1.29763e+09	#N/A	#N/A
A0A2X0SFA4	ARHGEF1 (Fragment) OS=Homo sapiens OX=9606 GN=ARHGEF1 PE=4 SV=1	14	10	14	10	881	98.9	5.57	5.05294e+07	5.19993e+06		#N/A	#N/A
B4E3H1	cDNA FLJ53284, highly similar to Supervillin OS=Homo sapiens OX=9606 PE=2 SV=1	51	49	161	3	1128	127.3	6.73	5.01328e+07	6.35982e+06		#N/A	#N/A
O43166	Signal-induced proliferation-associated 1-like protein 1 OS=Homo sapiens OX=9606 GN=SIPA1L1 PE=1 SV=4	8	12	14	11	1804	199.9	8.19	4.98901e+07	1.4334e+07	1.62365e+07	#N/A	#N/A
B3VL31	Beta globin (Fragment) OS=Homo sapiens OX=9606 PE=3 SV=1	54	5	12	1	105	11.5	6.68	49728066	4.28523e+06	1.43348e+07	#N/A	#N/A
P84085	ADP-ribosylation factor 5 OS=Homo sapiens OX=9606 GN=ARF5 PE=1 SV=2	50	7	15	3	180	20.5	6.79	4.9657e+07	3.49615e+06	1.63934e+06	#N/A	#N/A
P09496	Clathrin light chain A OS=Homo sapiens OX=9606 GN=CLTA PE=1 SV=1	13	4	9	3	248	27.1	4.51	49624099	1.29423e+07	1.70494e+07	#N/A	#N/A
A0A087WVP4	Smoothelin OS=Homo sapiens OX=9606 GN=SMTN PE=1 SV=1	16	13	23	13	971	104.8	8.73	4.9449e+07	4.15014e+06		#N/A	#N/A
Q15293	Reticulocalbin-1 OS=Homo sapiens OX=9606 GN=RCN1 PE=1 SV=1	23	6	11	6	331	38.9	5	4.93621e+07	7.96382e+06	979164	#N/A	#N/A
K7EL81	Protein phosphatase 1 regulatory subunit 12C (Fragment) OS=Homo sapiens OX=9606 GN=PPP1R12C PE=1 SV=1	19	11	21	11	737	80.3	5.45	4.92555e+07		3.06902e+07	#N/A	#N/A
Q12797	Aspartyl/asparaginyl beta-hydroxylase OS=Homo sapiens OX=9606 GN=ASPH PE=1 SV=3	17	11	18	11	758	85.8	5.01	49199460	3.90877e+06	4.27612e+06	#N/A	#N/A
P60174	Triosephosphate isomerase OS=Homo sapiens OX=9606 GN=TPI1 PE=1 SV=4	73	12	26	12	249	26.7	6.9	4.9016e+07	2.01112e+06	3.50693e+06	#N/A	#N/A
H3BVI4	Lipase maturation factor OS=Homo sapiens OX=9606 GN=LMF1 PE=1 SV=1	2	1	2	1	350	40.1	9.33	48813544	5.4171e+06	3.26397e+06	#N/A	#N/A
P24534	Elongation factor 1-beta OS=Homo sapiens OX=9606 GN=EEF1B2 PE=1 SV=3	21	5	11	3	225	24.7	4.67	48792717		1.70786e+08	#N/A	#N/A
Q15785	Mitochondrial import receptor subunit TOM34 OS=Homo sapiens OX=9606 GN=TOMM34 PE=1 SV=2	32	9	13	9	309	34.5	8.98	4.8676e+07	4.51449e+06		#N/A	#N/A
B0QZ18	Copine-1 OS=Homo sapiens OX=9606 GN=CPNE1 PE=1 SV=1	11	6	16	6	542	59.7	6.04	48369768	5.05074e+06		#N/A	#N/A
A0A2R8Y849	40S ribosomal protein S24 OS=Homo sapiens OX=9606 GN=RPS24 PE=1 SV=1	29	3	9	3	131	15.2	10.9	4.83179e+07		5.08944e+07	#N/A	#N/A
A0A024R571	EH domain-containing protein 1 OS=Homo sapiens OX=9606 GN=EHD1 PE=1 SV=1	20	10	26	8	548	61.9	6.71	48306716		7.96159e+07	#N/A	#N/A
Q16576	Histone-binding protein RBBP7 OS=Homo sapiens OX=9606 GN=RBBP7 PE=1 SV=1	15	7	17	1	425	47.8	5.05	48112539	1.01829e+07	3.03695e+06	#N/A	#N/A
Q9BZF3	Oxysterol-binding protein-related protein 6 OS=Homo sapiens OX=9606 GN=OSBPL6 PE=1 SV=1	23	16	23	15	934	106.2	6.93	4.79956e+07	8.14174e+06		#N/A	#N/A
Q5T5P2	Sickle tail protein homolog OS=Homo sapiens OX=9606 GN=KIAA1217 PE=1 SV=2	7	12	18	12	1943	214	7.06	4.79659e+07		8.97402e+07	#N/A	#N/A
A0A024RDF4	Heterogeneous nuclear ribonucleoprotein D (AU-rich element RNA binding protein 1, 37kDa), isoform CRA_e OS=Homo sapiens OX=9606 GN=HNRPD PE=4 SV=1	17	5	13	3	306	32.8	8.16	47845965	3.40575e+06	2.79901e+06	#N/A	#N/A
B4DLA1	cDNA FLJ53453, highly similar to EH-domain-containing protein 2 OS=Homo sapiens OX=9606 PE=2 SV=1	18	10	18	9	533	60	6.55	4.77462e+07	9.31102e+06	5.41231e+06	#N/A	#N/A
B4DM97	cDNA FLJ55002, highly similar to Alpha-centractin OS=Homo sapiens OX=9606 PE=2 SV=1	29	7	14	7	334	38.3	6.96	4.73891e+07	8.20167e+06	2.27843e+06	#N/A	#N/A
Q9Y224	RNA transcription, translation and transport factor protein OS=Homo sapiens OX=9606 GN=RTRAF PE=1 SV=1	29	6	16	6	244	28.1	6.65	4.73217e+07	2.30205e+06	4.91964e+06	#N/A	#N/A
A0A1B0GVH5	Alpha-ketoglutarate-dependent dioxygenase FTO OS=Homo sapiens OX=9606 GN=FTO PE=1 SV=1	19	9	15	9	559	64.1	5.38	4.71618e+07	1.1313e+06	1.16597e+06	#N/A	#N/A
O75396	Vesicle-trafficking protein SEC22b OS=Homo sapiens OX=9606 GN=SEC22B PE=1 SV=5	25	6	13	6	215	24.7	8.51	4.69123e+07	1.00192e+07		#N/A	#N/A
Q96I24	Far upstream element-binding protein 3 OS=Homo sapiens OX=9606 GN=FUBP3 PE=1 SV=2	12	7	11	7	572	61.6	8.38	4.68441e+07	1.53621e+07	8.88724e+06	#N/A	#N/A
E7ENQ1	Mitogen-activated protein kinase kinase kinase kinase 4 OS=Homo sapiens OX=9606 GN=MAP4K4 PE=1 SV=1	11	12	22	12	1154	132.1	7.53	4.66318e+07	1.83859e+06	8.08074e+06	#N/A	#N/A
M0R0N4	AP complex subunit sigma OS=Homo sapiens OX=9606 GN=AP2S1 PE=1 SV=1	35	5	11	5	144	17.3	6.18	4.6434e+07	1.16385e+07	7.82063e+06	#N/A	#N/A
A0A140VJN8	Perilipin OS=Homo sapiens OX=9606 PE=2 SV=1	35	10	21	10	433	46.9	5.44	4.63225e+07	1.10053e+07	2.93203e+06	#N/A	#N/A
H7BZW6	Histone deacetylase complex subunit SAP18 (Fragment) OS=Homo sapiens OX=9606 GN=SAP18 PE=1 SV=2	20	3	6	3	143	16	9.13	46299824	6.93418e+06	1.04547e+07	#N/A	#N/A
P60468	Protein transport protein Sec61 subunit beta OS=Homo sapiens OX=9606 GN=SEC61B PE=1 SV=2	38	3	7	3	96	10	11.56	46212306	2.34863e+07		#N/A	#N/A
Q7Z2W4	Zinc finger CCCH-type antiviral protein 1 OS=Homo sapiens OX=9606 GN=ZC3HAV1 PE=1 SV=3	15	10	16	10	902	101.4	8.4	4.57973e+07	1.42873e+07		#N/A	#N/A
Q8TCG1	Protein CIP2A OS=Homo sapiens OX=9606 GN=CIP2A PE=1 SV=2	10	11	14	11	905	102.1	6.23	4.57083e+07	9.23411e+06	2.30301e+06	#N/A	#N/A
A0A7P0TA97	Protein disulfide-isomerase OS=Homo sapiens OX=9606 GN=P4HB PE=1 SV=1	31	15	33	15	479	53.5	5.6	4.56983e+07	7.34405e+07	1.44934e+06	#N/A	#N/A
C9JG08	Uncharacterized protein C2orf16 OS=Homo sapiens OX=9606 GN=C2orf16 PE=1 SV=2	0	1	1	1	5388	598.1	9.1	45114876	7.44678e+06	2.35804e+06	#N/A	#N/A
P26038	Moesin OS=Homo sapiens OX=9606 GN=MSN PE=1 SV=3	18	11	21	11	577	67.8	6.4	4.49977e+07	1.51793e+07	5.06139e+06	#N/A	#N/A
P31689	DnaJ homolog subfamily A member 1 OS=Homo sapiens OX=9606 GN=DNAJA1 PE=1 SV=2	20	6	16	6	397	44.8	7.08	4.49726e+07		5.54426e+07	#N/A	#N/A
A6NHL2	Tubulin alpha chain-like 3 OS=Homo sapiens OX=9606 GN=TUBAL3 PE=1 SV=2	9	4	22	1	446	49.9	6.05	44889508	2.8151e+07	1.7787e+07	#N/A	#N/A
Q96JB3	Hypermethylated in cancer 2 protein OS=Homo sapiens OX=9606 GN=HIC2 PE=1 SV=2	2	1	2	1	615	66.1	6.38	44866240	4.61599e+06		#N/A	#N/A
B4DPZ5	cDNA FLJ53495, highly similar to Polymerase I and transcript release factor OS=Homo sapiens OX=9606 PE=2 SV=1	25	7	17	7	363	40.5	5.25	4.46713e+07		2.77354e+08	#N/A	#N/A
P16615	Sarcoplasmic/endoplasmic reticulum calcium ATPase 2 OS=Homo sapiens OX=9606 GN=ATP2A2 PE=1 SV=1	13	11	22	11	1042	114.7	5.34	44665580	2.70842e+06		#N/A	#N/A
Q9BQ61	Telomerase RNA component interacting RNase OS=Homo sapiens OX=9606 GN=TRIR PE=1 SV=1	20	3	4	3	176	18.4	9.44	44576058	6.40833e+06	1.00526e+07	#N/A	#N/A
Q96QK1	Vacuolar protein sorting-associated protein 35 OS=Homo sapiens OX=9606 GN=VPS35 PE=1 SV=2	13	9	19	9	796	91.6	5.49	4.43768e+07		9.99363e+07	#N/A	#N/A
P52306	Rap1 GTPase-GDP dissociation stimulator 1 OS=Homo sapiens OX=9606 GN=RAP1GDS1 PE=1 SV=3	22	11	22	11	607	66.3	5.31	4.43634e+07	3.12949e+06	1.45865e+06	#N/A	#N/A
P36957	Dihydrolipoyllysine-residue succinyltransferase component of 2-oxoglutarate dehydrogenase complex, mitochondrial OS=Homo sapiens OX=9606 GN=DLST PE=1 SV=4	13	6	13	6	453	48.7	8.95	4.43431e+07	8.61378e+06	1.43372e+06	#N/A	#N/A
A0A087X260	TAR DNA-binding protein 43 OS=Homo sapiens OX=9606 GN=TARDBP PE=1 SV=1	21	5	12	5	301	34.2	6.44	44254401	2.76536e+06		#N/A	#N/A
A0A024QZR3	Protein pelota homolog OS=Homo sapiens OX=9606 GN=hCG_2002731 PE=3 SV=1	17	6	12	6	385	43.4	6.34	4.41098e+07	2.05407e+06		#N/A	#N/A
S4R3Q6	Vacuolar protein sorting-associated protein 26A OS=Homo sapiens OX=9606 GN=VPS26A PE=1 SV=1	10	2	2	2	226	26.2	6.24	44032184	2.21402e+06	5.70325e+06	#N/A	#N/A
A0A6Q8PHH9	glycine--tRNA ligase OS=Homo sapiens OX=9606 GN=GARS1 PE=1 SV=1	20	11	19	11	705	79.3	6.7	4.37599e+07	5.97125e+06		#N/A	#N/A
Q99623	Prohibitin-2 OS=Homo sapiens OX=9606 GN=PHB2 PE=1 SV=2	42	12	22	12	299	33.3	9.83	4.37078e+07	2.4061e+07	2.25586e+07	#N/A	#N/A
P48047	ATP synthase subunit O, mitochondrial OS=Homo sapiens OX=9606 GN=ATP5PO PE=1 SV=1	31	5	5	5	213	23.3	9.96	4.36675e+07	1.2845e+07	1.46929e+06	#N/A	#N/A
P38117	Electron transfer flavoprotein subunit beta OS=Homo sapiens OX=9606 GN=ETFB PE=1 SV=3	19	5	13	5	255	27.8	8.1	4.36323e+07	7.66032e+07	3.64269e+07	#N/A	#N/A
Q96LD4	E3 ubiquitin-protein ligase TRIM47 OS=Homo sapiens OX=9606 GN=TRIM47 PE=1 SV=2	8	4	4	4	638	69.5	6.44	4.34049e+07	6.08125e+06	1.80609e+06	#N/A	#N/A
Q9UI30	Multifunctional methyltransferase subunit TRM112-like protein OS=Homo sapiens OX=9606 GN=TRMT112 PE=1 SV=1	17	2	3	2	125	14.2	5.26	43381240	1.02967e+07	1.94427e+06	#N/A	#N/A
P61254	60S ribosomal protein L26 OS=Homo sapiens OX=9606 GN=RPL26 PE=1 SV=1	12	3	6	3	145	17.2	10.55	43054784	4.85329e+06	4.4727e+06	#N/A	#N/A
Q92954	Proteoglycan 4 OS=Homo sapiens OX=9606 GN=PRG4 PE=1 SV=3	3	2	2	2	1404	151	9.51	42525921	1.06301e+07	1.85755e+06	#N/A	#N/A
B3KTN5	cDNA FLJ38538 fis, clone HCHON2001407, highly similar to LanC-like protein 2 OS=Homo sapiens OX=9606 PE=2 SV=1	20	7	12	7	450	50.8	7.59	4.23516e+07	5.69336e+06	5.03562e+06	#N/A	#N/A
K4DIA7	Tetraspanin (Fragment) OS=Homo sapiens OX=9606 GN=CD151 PE=1 SV=1	12	3	4	3	230	25.6	7.24	42281164	2.84737e+06	4.02093e+07	#N/A	#N/A
A2A3S3	Muscleblind-like 2 (Drosophila), isoform CRA_a OS=Homo sapiens OX=9606 GN=MBNL2 PE=2 SV=1	10	4	5	4	361	39.3	8.43	41875199	3.9951e+06	8.47821e+06	#N/A	#N/A
P49458	Signal recognition particle 9 kDa protein OS=Homo sapiens OX=9606 GN=SRP9 PE=1 SV=2	45	4	7	4	86	10.1	7.97	4.16578e+07		5.38927e+07	#N/A	#N/A
Q5SR53	Putative uncharacterized protein PIK3CD-AS1 OS=Homo sapiens OX=9606 GN=PIK3CD-AS1 PE=5 SV=1	4	1	1	1	167	18.2	9.58	41644492		5.63235e+07	#N/A	#N/A
Q6S8J3	POTE ankyrin domain family member E OS=Homo sapiens OX=9606 GN=POTEE PE=2 SV=3	12	9	112	1	1075	121.3	6.2	41593105	9.71631e+06	8.55793e+06	#N/A	#N/A
Q15717	ELAV-like protein 1 OS=Homo sapiens OX=9606 GN=ELAVL1 PE=1 SV=2	16	5	12	5	326	36.1	9.17	41472583	1.57785e+07		#N/A	#N/A
P55060	Exportin-2 OS=Homo sapiens OX=9606 GN=CSE1L PE=1 SV=3	18	14	29	14	971	110.3	5.77	41396985	2.01578e+06	3.45779e+06	#N/A	#N/A
P21912	Succinate dehydrogenase [ubiquinone] iron-sulfur subunit, mitochondrial OS=Homo sapiens OX=9606 GN=SDHB PE=1 SV=3	25	7	13	7	280	31.6	8.76	4.11354e+07	3.97119e+06	2.58769e+06	#N/A	#N/A
B4DY09	Interleukin enhancer-binding factor 2 OS=Homo sapiens OX=9606 GN=ILF2 PE=1 SV=1	34	9	21	9	352	38.9	4.94	4.09862e+07	2.34348e+06	1.19621e+07	#N/A	#N/A
P56537	Eukaryotic translation initiation factor 6 OS=Homo sapiens OX=9606 GN=EIF6 PE=1 SV=1	39	6	13	6	245	26.6	4.68	40877724	1.52463e+06	1.22115e+07	#N/A	#N/A
A0A3F2YNW8	Inositol 1,4,5-trisphosphate receptor OS=Homo sapiens OX=9606 GN=ITPR1 PE=1 SV=1	6	15	20	10	2750	312.8	6.04	4.05527e+07	1.76815e+07	5.31119e+07	#N/A	#N/A
P00492	Hypoxanthine-guanine phosphoribosyltransferase OS=Homo sapiens OX=9606 GN=HPRT1 PE=1 SV=2	44	8	15	8	218	24.6	6.68	40501595	7.07356e+06	1.53056e+06	#N/A	#N/A
Q12965	Unconventional myosin-Ie OS=Homo sapiens OX=9606 GN=MYO1E PE=1 SV=2	10	11	19	10	1108	127	8.92	4.04165e+07		1.16464e+08	#N/A	#N/A
P61081	NEDD8-conjugating enzyme Ubc12 OS=Homo sapiens OX=9606 GN=UBE2M PE=1 SV=1	37	6	8	6	183	20.9	7.69	4.03472e+07	6.41185e+06		#N/A	#N/A
Q15058	Kinesin-like protein KIF14 OS=Homo sapiens OX=9606 GN=KIF14 PE=1 SV=1	9	14	21	14	1648	186.4	7.91	4.0327e+07	3.43518e+06		#N/A	#N/A
B3KS92	Dynein axonemal intermediate chain 7 OS=Homo sapiens OX=9606 PE=2 SV=1	3	1	3	1	485	56.3	4.98	40137606	2.25775e+06	1.76295e+06	#N/A	#N/A
Q96FX8	p53 apoptosis effector related to PMP-22 OS=Homo sapiens OX=9606 GN=PERP PE=1 SV=1	4	1	3	1	193	21.4	7.03	39985376	9.01836e+06		#N/A	#N/A
Q05209	Tyrosine-protein phosphatase non-receptor type 12 OS=Homo sapiens OX=9606 GN=PTPN12 PE=1 SV=3	16	11	16	11	780	88.1	5.62	3.9883e+07		7.68283e+07	#N/A	#N/A
A0A3S6RF32	MHC class I antigen OS=Homo sapiens OX=9606 GN=HLA-A PE=3 SV=1	17	5	8	4	365	40.9	6.99	3.95836e+07	8.05784e+06	1.28319e+07	#N/A	#N/A
P37235	Hippocalcin-like protein 1 OS=Homo sapiens OX=9606 GN=HPCAL1 PE=1 SV=3	53	9	18	9	193	22.3	5.35	3.93175e+07	5.89879e+06		#N/A	#N/A
Q14257	Reticulocalbin-2 OS=Homo sapiens OX=9606 GN=RCN2 PE=1 SV=1	17	5	9	5	317	36.9	4.4	39265216	2.3477e+06	3.66232e+08	#N/A	#N/A
A0A5C2GRU1	IG c224_light_IGKV4-1_IGKJ1 (Fragment) OS=Homo sapiens OX=9606 PE=2 SV=1	15	2	4	1	113	12.7	8.48	39080762	1.3748e+07		#N/A	#N/A
P61026	Ras-related protein Rab-10 OS=Homo sapiens OX=9606 GN=RAB10 PE=1 SV=1	39	7	17	5	200	22.5	8.38	3.89307e+07	1.58293e+06	2.18046e+06	#N/A	#N/A
Q86Y56	Dynein axonemal assembly factor 5 OS=Homo sapiens OX=9606 GN=DNAAF5 PE=1 SV=4	17	12	17	12	855	93.5	6.42	38826582		3.13036e+08	#N/A	#N/A
Q9ULC4	Malignant T-cell-amplified sequence 1 OS=Homo sapiens OX=9606 GN=MCTS1 PE=1 SV=1	41	6	9	6	181	20.5	8.82	3.84394e+07	2.49077e+06	2.60261e+07	#N/A	#N/A
Q16543	Hsp90 co-chaperone Cdc37 OS=Homo sapiens OX=9606 GN=CDC37 PE=1 SV=1	19	6	7	6	378	44.4	5.25	3.84199e+07		9.312e+07	#N/A	#N/A
Q86X76	Deaminated glutathione amidase OS=Homo sapiens OX=9606 GN=NIT1 PE=1 SV=2	20	6	9	6	327	35.9	7.74	3.83178e+07	5.58932e+06	6.82607e+06	#N/A	#N/A
A8K2H4	Cathepsin B OS=Homo sapiens OX=9606 PE=2 SV=1	13	4	6	4	339	37.8	6.3	3.82145e+07	3.84272e+07	1.41653e+07	#N/A	#N/A
Q6P1L8	39S ribosomal protein L14, mitochondrial OS=Homo sapiens OX=9606 GN=MRPL14 PE=1 SV=1	7	1	1	1	145	15.9	10.24	38036504		9.9476e+07	#N/A	#N/A
B7Z8X5	cDNA FLJ61541, highly similar to Homo sapiens PDZ and LIM domain 5 (PDLIM5), transcript variant 2, mRNA OS=Homo sapiens OX=9606 PE=2 SV=1	41	14	36	1	483	52.7	7.87	38036504	1.27403e+07	1.90436e+06	#N/A	#N/A
B3KQ33	cDNA FLJ32715 fis, clone TESTI2000784, highly similar to Importin-4 OS=Homo sapiens OX=9606 PE=2 SV=1	12	10	16	10	1081	118.7	4.96	38014373	1.23784e+07	5.21655e+06	#N/A	#N/A
A0A8I5QKX1	cytochrome-b5 reductase OS=Homo sapiens OX=9606 GN=CYB5R3 PE=1 SV=1	16	4	11	4	273	31.3	6.6	3.78138e+07	2.50178e+07	3.39579e+06	#N/A	#N/A
P62491	Ras-related protein Rab-11A OS=Homo sapiens OX=9606 GN=RAB11A PE=1 SV=3	22	5	8	5	216	24.4	6.57	3.77308e+07	1.02814e+06	5.34805e+07	#N/A	#N/A
Q7Z417	FMR1-interacting protein NUFIP2 OS=Homo sapiens OX=9606 GN=NUFIP2 PE=1 SV=1	19	11	15	11	695	76.1	8.7	3.77286e+07	1.3308e+07	5.27904e+06	#N/A	#N/A
P51149	Ras-related protein Rab-7a OS=Homo sapiens OX=9606 GN=RAB7A PE=1 SV=1	52	9	16	9	207	23.5	6.7	3.77082e+07	1.58304e+07	7.59019e+06	#N/A	#N/A
E9PC15	Acylglycerol kinase, mitochondrial OS=Homo sapiens OX=9606 GN=AGK PE=1 SV=1	11	3	3	3	394	43.8	6.34	3.76157e+07	5.68255e+06	1.89298e+06	#N/A	#N/A
P50452	Serpin B8 OS=Homo sapiens OX=9606 GN=SERPINB8 PE=1 SV=2	22	8	16	6	374	42.7	5.57	37563248	8.84179e+06	3.54338e+06	#N/A	#N/A
Q8NHP8	Putative phospholipase B-like 2 OS=Homo sapiens OX=9606 GN=PLBD2 PE=1 SV=2	10	6	13	6	589	65.4	6.8	3.72918e+07		3.97988e+07	#N/A	#N/A
Q8TDL5	BPI fold-containing family B member 1 OS=Homo sapiens OX=9606 GN=BPIFB1 PE=1 SV=1	13	5	5	5	484	52.4	7.23	3.72402e+07	6.48428e+07	2.98529e+07	#N/A	#N/A
A0A7I2V461	Exportin-1 OS=Homo sapiens OX=9606 GN=XPO1 PE=1 SV=1	10	11	17	11	1056	121.5	5.97	37155448		1.33949e+08	#N/A	#N/A
G5EA09	Syndecan binding protein (Syntenin), isoform CRA_a OS=Homo sapiens OX=9606 GN=SDCBP PE=1 SV=1	19	4	11	4	318	34.8	8.51	3.68634e+07		1.56425e+08	#N/A	#N/A
Q6FHH6	LANCL1 protein (Fragment) OS=Homo sapiens OX=9606 GN=LANCL1 PE=2 SV=1	15	5	8	5	399	45.2	7.75	36715058	2.10742e+06	6.59662e+06	#N/A	#N/A
H0YLF3	Beta-2-microglobulin (Fragment) OS=Homo sapiens OX=9606 GN=B2M PE=1 SV=1	28	2	4	2	71	8.5	5.15	3.65462e+07	2.82664e+06	2.64588e+06	#N/A	#N/A
P04844	Dolichyl-diphosphooligosaccharide--protein glycosyltransferase subunit 2 OS=Homo sapiens OX=9606 GN=RPN2 PE=1 SV=3	27	11	24	11	631	69.2	5.69	3.64623e+07	7.54595e+07	2.54748e+07	#N/A	#N/A
Q16881	Thioredoxin reductase 1, cytoplasmic OS=Homo sapiens OX=9606 GN=TXNRD1 PE=1 SV=3	23	10	15	10	649	70.9	7.39	36356760		1.52554e+07	#N/A	#N/A
A0A7I2V4Y9	Dynactin subunit 2 OS=Homo sapiens OX=9606 GN=DCTN2 PE=1 SV=1	29	9	18	9	378	41.6	5.91	3.6335e+07	4.7141e+07	5.50844e+06	#N/A	#N/A
P52597	Heterogeneous nuclear ribonucleoprotein F OS=Homo sapiens OX=9606 GN=HNRNPF PE=1 SV=3	15	6	17	4	415	45.6	5.58	3.62556e+07	5.18156e+06	3.53743e+06	#N/A	#N/A
B4DEB0	cDNA FLJ56054, highly similar to 26S proteasome non-ATPase regulatory subunit 3 OS=Homo sapiens OX=9606 PE=2 SV=1	21	11	18	11	509	58.5	7.68	3.61016e+07	9.34115e+06		#N/A	#N/A
Q8IWZ3	Ankyrin repeat and KH domain-containing protein 1 OS=Homo sapiens OX=9606 GN=ANKHD1 PE=1 SV=1	3	6	7	6	2542	269.3	5.73	3.60444e+07	7.53566e+06	4.10055e+06	#N/A	#N/A
Q71RC2	La-related protein 4 OS=Homo sapiens OX=9606 GN=LARP4 PE=1 SV=3	14	8	14	8	724	80.5	6.61	3.60108e+07	3.58501e+06	3.8788e+06	#N/A	#N/A
Q14008	Cytoskeleton-associated protein 5 OS=Homo sapiens OX=9606 GN=CKAP5 PE=1 SV=3	7	11	17	11	2032	225.4	7.8	3.59877e+07	4.04173e+07	3.14928e+07	#N/A	#N/A
Q96T51	RUN and FYVE domain-containing protein 1 OS=Homo sapiens OX=9606 GN=RUFY1 PE=1 SV=2	12	8	10	8	708	79.8	5.74	3.58095e+07		3.1891e+07	#N/A	#N/A
B1AHC9	X-ray repair cross-complementing protein 6 OS=Homo sapiens OX=9606 GN=XRCC6 PE=1 SV=1	25	11	20	11	559	64.2	9.28	35659065	3.06979e+07	898522	#N/A	#N/A
A0A2U3TZL5	CD59 glycoprotein (Fragment) OS=Homo sapiens OX=9606 GN=CD59 PE=1 SV=1	18	2	5	2	120	13.3	6.25	35311816	1.5895e+07	6.14351e+06	#N/A	#N/A
Q6IQ30	Polyadenylate-binding protein OS=Homo sapiens OX=9606 GN=PABPC4 PE=2 SV=1	15	9	18	5	660	72.3	9.35	3.52959e+07	6.5307e+07	8.13594e+06	#N/A	#N/A
H0Y368	Dolichol-phosphate mannosyltransferase subunit 1 OS=Homo sapiens OX=9606 GN=DPM1 PE=1 SV=2	23	6	7	6	295	33.3	9.14	3.51102e+07	2.97521e+07	4.47107e+06	#N/A	#N/A
Q9Y2A7	Nck-associated protein 1 OS=Homo sapiens OX=9606 GN=NCKAP1 PE=1 SV=1	10	10	18	10	1128	128.7	6.62	35089814	1.55502e+06	1.73605e+07	#N/A	#N/A
P21796	Voltage-dependent anion-selective channel protein 1 OS=Homo sapiens OX=9606 GN=VDAC1 PE=1 SV=2	43	8	16	7	283	30.8	8.54	3.50744e+07	4.8209e+06	1.2405e+06	#N/A	#N/A
Q6P2Q9	Pre-mRNA-processing-splicing factor 8 OS=Homo sapiens OX=9606 GN=PRPF8 PE=1 SV=2	7	16	28	16	2335	273.4	8.84	3.50672e+07		2.29498e+06	#N/A	#N/A
K7ELG9	Protein LSM12 OS=Homo sapiens OX=9606 GN=LSM12 PE=1 SV=1	16	3	6	3	230	24.9	7.42	34807141	2.23843e+07	9.48744e+06	#N/A	#N/A
P62273	40S ribosomal protein S29 OS=Homo sapiens OX=9606 GN=RPS29 PE=1 SV=2	13	1	4	1	56	6.7	10.13	34748608	2.78685e+09	2.13692e+08	#N/A	#N/A
P12814	Alpha-actinin-1 OS=Homo sapiens OX=9606 GN=ACTN1 PE=1 SV=2	71	55	281	1	892	103	5.41	34641689	2.77952e+06		#N/A	#N/A
P61019	Ras-related protein Rab-2A OS=Homo sapiens OX=9606 GN=RAB2A PE=1 SV=1	56	10	15	10	212	23.5	6.54	3.44927e+07	8.55985e+07	1.09579e+08	#N/A	#N/A
C9JRJ5	LIM domain-containing protein 1 OS=Homo sapiens OX=9606 GN=LIMD1 PE=1 SV=1	13	6	8	6	620	65.5	7.46	3.4252e+07	8.21823e+06	1.64643e+07	#N/A	#N/A
Q8IWB1	Inositol 1,4,5-trisphosphate receptor-interacting protein OS=Homo sapiens OX=9606 GN=ITPRIP PE=1 SV=1	1	1	2	1	547	62	5.88	34100856	4.02765e+06	2.60089e+06	#N/A	#N/A
A0A7P0T8L3	Nicotinamide phosphoribosyltransferase OS=Homo sapiens OX=9606 GN=NAMPT PE=1 SV=1	37	13	23	13	464	52.5	6.86	3.40868e+07	2.48332e+07	3.85744e+06	#N/A	#N/A
Q12904	Aminoacyl tRNA synthase complex-interacting multifunctional protein 1 OS=Homo sapiens OX=9606 GN=AIMP1 PE=1 SV=2	29	6	11	6	312	34.3	8.43	3.40636e+07	2.41887e+07	7.67194e+06	#N/A	#N/A
A0A140VK07	Testicular secretory protein Li 7 OS=Homo sapiens OX=9606 PE=2 SV=1	16	9	14	7	684	73.9	6.35	3.38726e+07	6.96689e+06	1.63399e+06	#N/A	#N/A
Q9Y6K9	NF-kappa-B essential modulator OS=Homo sapiens OX=9606 GN=IKBKG PE=1 SV=2	18	8	10	8	419	48.2	5.71	3.35836e+07	6.77049e+06	7.44134e+06	#N/A	#N/A
Q12906	Interleukin enhancer-binding factor 3 OS=Homo sapiens OX=9606 GN=ILF3 PE=1 SV=3	11	9	13	9	894	95.3	8.76	3.32813e+07	1.49167e+07	5.53183e+06	#N/A	#N/A
A0A494C1P1	Actin-binding LIM protein 1 (Fragment) OS=Homo sapiens OX=9606 GN=ABLIM1 PE=1 SV=1	2	1	1	1	426	48	7.97	33190702		1.72362e+07	#N/A	#N/A
P43686	26S proteasome regulatory subunit 6B OS=Homo sapiens OX=9606 GN=PSMC4 PE=1 SV=2	24	8	18	7	418	47.3	5.21	3.29966e+07	4.36557e+06	3.77797e+06	#N/A	#N/A
Q13136	Liprin-alpha-1 OS=Homo sapiens OX=9606 GN=PPFIA1 PE=1 SV=1	9	9	12	9	1202	135.7	6.29	3.29798e+07		2.56262e+08	#N/A	#N/A
Q8NBQ5	Estradiol 17-beta-dehydrogenase 11 OS=Homo sapiens OX=9606 GN=HSD17B11 PE=1 SV=3	3	1	1	1	300	32.9	9.07	32774892	1.17755e+07	2.51257e+07	#N/A	#N/A
P61513	60S ribosomal protein L37a OS=Homo sapiens OX=9606 GN=RPL37A PE=1 SV=2	28	2	3	2	92	10.3	10.43	32525957	3.42364e+06	3.48104e+06	#N/A	#N/A
A0A7I2V2U8	Twinfilin-2 OS=Homo sapiens OX=9606 GN=TWF2 PE=1 SV=1	26	6	14	5	296	33.7	6.7	3.25208e+07		8.47276e+07	#N/A	#N/A
E7EM64	COP9 signalosome complex subunit 6 OS=Homo sapiens OX=9606 GN=COPS6 PE=1 SV=1	7	2	3	2	326	36	5.73	32454502	7.48711e+06	5.39146e+06	#N/A	#N/A
A0A7P0T8D4	Sorting nexin OS=Homo sapiens OX=9606 GN=SNX9 PE=1 SV=1	16	8	16	8	591	66	5.5	32453932	1.98747e+06	3.14411e+06	#N/A	#N/A
E5RIL2	poly(A)-specific ribonuclease (Fragment) OS=Homo sapiens OX=9606 GN=CNOT8 PE=1 SV=1	21	4	7	4	225	25.9	4.89	3.23421e+07	1.41963e+07	8.37101e+06	#N/A	#N/A
Q5VT25	Serine/threonine-protein kinase MRCK alpha OS=Homo sapiens OX=9606 GN=CDC42BPA PE=1 SV=1	8	12	15	8	1732	197.2	6.58	3.23262e+07	2.85579e+06	1.66181e+06	#N/A	#N/A
B7Z361	Reticulon OS=Homo sapiens OX=9606 PE=2 SV=1	15	3	9	3	205	22.9	8.84	32260665			#N/A	#N/A
H3BRG4	Cytochrome b-c1 complex subunit 2, mitochondrial OS=Homo sapiens OX=9606 GN=UQCRC2 PE=1 SV=1	28	8	17	8	412	44.6	9	3.20948e+07	6.13919e+07	1.00658e+06	#N/A	#N/A
B0AZN7	cDNA, FLJ79477, highly similar to Protein-glutamine gamma-glutamyltransferase K OS=Homo sapiens OX=9606 PE=2 SV=1	8	5	9	5	817	89.7	6.04	3.20273e+07	9.09941e+06	1.02559e+07	#N/A	#N/A
B4DVQ5	Eukaryotic translation initiation factor 3 subunit C OS=Homo sapiens OX=9606 GN=EIF3C PE=2 SV=1	7	6	14	6	898	103.6	5.53	3.19635e+07	686773		#N/A	#N/A
A8K3E7	cDNA FLJ76257, highly similar to Homo sapiens DIP13 beta (DIP13B), mRNA OS=Homo sapiens OX=9606 PE=2 SV=1	15	9	13	9	664	74.4	4.94	3.19194e+07	9.73732e+06	2.05844e+06	#N/A	#N/A
Q9Y2T2	AP-3 complex subunit mu-1 OS=Homo sapiens OX=9606 GN=AP3M1 PE=1 SV=1	25	8	16	8	418	46.9	6.93	3.18769e+07	1.02316e+07	4.12303e+06	#N/A	#N/A
Q13043	Serine/threonine-protein kinase 4 OS=Homo sapiens OX=9606 GN=STK4 PE=1 SV=2	9	4	11	4	487	55.6	5.07	3.1865e+07		6.17993e+07	#N/A	#N/A
O00469	Procollagen-lysine,2-oxoglutarate 5-dioxygenase 2 OS=Homo sapiens OX=9606 GN=PLOD2 PE=1 SV=2	11	7	14	7	737	84.6	6.71	31600412		1.02319e+08	#N/A	#N/A
P67809	Y-box-binding protein 1 OS=Homo sapiens OX=9606 GN=YBX1 PE=1 SV=3	21	6	9	4	324	35.9	9.88	3.1593e+07	997891	1.02861e+07	#N/A	#N/A
Q9BSV4	SFPQ protein (Fragment) OS=Homo sapiens OX=9606 GN=SFPQ PE=2 SV=2	10	6	9	5	634	68.6	8.82	3.12503e+07	7.2678e+06	1.99473e+06	#N/A	#N/A
F5H442	Tumor susceptibility gene 101 protein OS=Homo sapiens OX=9606 GN=TSG101 PE=1 SV=1	12	4	7	4	365	40.9	5.3	3.121e+07	2.54481e+06	3.12592e+06	#N/A	#N/A
Q9UBU9	Nuclear RNA export factor 1 OS=Homo sapiens OX=9606 GN=NXF1 PE=1 SV=1	6	2	2	2	619	70.1	8.51	31126432	3.64377e+06	2.22763e+06	#N/A	#N/A
P39656	Dolichyl-diphosphooligosaccharide--protein glycosyltransferase 48 kDa subunit OS=Homo sapiens OX=9606 GN=DDOST PE=1 SV=4	14	6	12	6	456	50.8	6.55	3.1023e+07	5.98939e+06	6.13885e+06	#N/A	#N/A
P08237	ATP-dependent 6-phosphofructokinase, muscle type OS=Homo sapiens OX=9606 GN=PFKM PE=1 SV=2	18	12	20	9	780	85.1	7.99	3.10038e+07	5.99575e+06	4.4012e+06	#N/A	#N/A
Q59EH3	Low molecular weight phosphotyrosine protein phosphatase (Fragment) OS=Homo sapiens OX=9606 PE=2 SV=1	25	3	5	3	165	18.7	7.88	3.09084e+07	5.26421e+07		#N/A	#N/A
B4DGI3	TNF receptor-associated factor OS=Homo sapiens OX=9606 PE=2 SV=1	6	3	3	3	455	50.6	7.44	3.0544e+07		1.44004e+07	#N/A	#N/A
D9HTE9	Plasma membrane citrate carrier OS=Homo sapiens OX=9606 GN=SLC25A1 PE=2 SV=1	14	4	10	4	318	35	9.99	3.05399e+07	1.44057e+08	3.65471e+07	#N/A	D9HTE9
A0A5C2GEW6	IG c77_heavy_IGHV3-11_IGHD2-2_IGHJ6 (Fragment) OS=Homo sapiens OX=9606 PE=2 SV=1	23	2	6	1	130	14.3	6.54	30410345	5.56361e+06	2.54191e+06	#N/A	#N/A
B4DW52	cDNA FLJ55253, highly similar to Actin, cytoplasmic 1 OS=Homo sapiens OX=9606 PE=2 SV=1	72	22	389	1	347	38.6	5.35	3.01727e+07	1.54144e+07	664550	#N/A	#N/A
P38919	Eukaryotic initiation factor 4A-III OS=Homo sapiens OX=9606 GN=EIF4A3 PE=1 SV=4	21	9	15	8	411	46.8	6.73	3.01525e+07	4.53157e+06		#N/A	#N/A
P21964	Catechol O-methyltransferase OS=Homo sapiens OX=9606 GN=COMT PE=1 SV=2	27	5	12	4	271	30	5.47	3.01343e+07	9.99713e+06	1.69812e+07	#N/A	#N/A
A0A090N7W4	Cyclin-dependent kinase 5 OS=Homo sapiens OX=9606 GN=CDK5 PE=2 SV=1	18	5	13	4	292	33.3	7.66	3.01231e+07	1.97706e+06	2.86717e+06	#N/A	#N/A
Q86UY0	protein disulfide-isomerase OS=Homo sapiens OX=9606 GN=TXNDC5 PE=2 SV=1	22	6	9	6	360	40.3	5.83	3.01169e+07	9.70858e+07	1.66237e+07	#N/A	#N/A
Q9Y678	Coatomer subunit gamma-1 OS=Homo sapiens OX=9606 GN=COPG1 PE=1 SV=1	16	10	25	10	874	97.7	5.47	2.99232e+07	1.37311e+07	8.68427e+06	#N/A	#N/A
Q86SQ0	Pleckstrin homology-like domain family B member 2 OS=Homo sapiens OX=9606 GN=PHLDB2 PE=1 SV=2	8	9	10	9	1253	142.1	7.43	2.98701e+07	4.66806e+06	1.28088e+06	#N/A	#N/A
A0A7I2V5Y5	Kinesin-like protein OS=Homo sapiens OX=9606 GN=KIF23 PE=1 SV=1	10	8	11	8	974	111.6	8.5	2.98149e+07		2.3152e+07	#N/A	#N/A
A0A8V8TP06	Sideroflexin-3 OS=Homo sapiens OX=9606 GN=SFXN3 PE=4 SV=1	38	9	16	9	325	35.9	9.03	2.98146e+07		3.80015e+07	#N/A	#N/A
A0A1S5UZ17	Leucine-rich repeat flightless-interacting protein 2 OS=Homo sapiens OX=9606 GN=LRRFIP2 PE=2 SV=1	42	16	42	1	434	49.3	5.99	29552320	2.73538e+06		#N/A	#N/A
F8VV59	Nucleosome assembly protein 1-like 1 OS=Homo sapiens OX=9606 GN=NAP1L1 PE=1 SV=1	17	4	10	4	327	38	4.68	29434666	1.36247e+07	4.47311e+06	#N/A	#N/A
C9JYQ9	60S ribosomal protein L22-like 1 OS=Homo sapiens OX=9606 GN=RPL22L1 PE=1 SV=1	26	3	11	3	121	14.5	9.38	29317077	3.94839e+07		#N/A	#N/A
A0A024R968	Calcium-transporting ATPase OS=Homo sapiens OX=9606 GN=ATP2B4 PE=3 SV=1	7	8	11	8	1205	133.8	6.42	29165347	1.16604e+07	8.09395e+06	#N/A	#N/A
H3BP35	Diphosphomevalonate decarboxylase (Fragment) OS=Homo sapiens OX=9606 GN=MVD PE=1 SV=1	11	3	4	3	271	29.4	8.72	2.91469e+07	4.0005e+07	2.73783e+07	#N/A	#N/A
B2RAQ8	carnitine O-palmitoyltransferase OS=Homo sapiens OX=9606 PE=2 SV=1	14	9	14	9	773	88.3	8.59	2.90894e+07	2.46806e+07	2.71345e+07	#N/A	#N/A
B5BUB1	RuvB-like helicase (Fragment) OS=Homo sapiens OX=9606 GN=RUVBL1 PE=2 SV=1	16	6	15	6	456	50.2	6.42	2.87277e+07	2.2699e+07		#N/A	#N/A
O95433	Activator of 90 kDa heat shock protein ATPase homolog 1 OS=Homo sapiens OX=9606 GN=AHSA1 PE=1 SV=1	13	5	9	5	338	38.3	5.53	2.87233e+07	2.3077e+07	2.88683e+06	#N/A	#N/A
E7EQ69	N-alpha-acetyltransferase 50 OS=Homo sapiens OX=9606 GN=NAA50 PE=1 SV=1	36	5	11	5	168	19.3	8.81	2.85233e+07	6.73691e+06	2.10762e+06	#N/A	#N/A
P61106	Ras-related protein Rab-14 OS=Homo sapiens OX=9606 GN=RAB14 PE=1 SV=4	32	6	9	5	215	23.9	6.21	2.8035e+07	1.85159e+06	2.04998e+06	#N/A	#N/A
O94905	Erlin-2 OS=Homo sapiens OX=9606 GN=ERLIN2 PE=1 SV=1	19	5	11	3	339	37.8	5.62	27932525	9.81218e+06	1.24486e+07	#N/A	#N/A
P27708	CAD protein OS=Homo sapiens OX=9606 GN=CAD PE=1 SV=3	5	11	16	11	2225	242.8	6.46	2.79307e+07	8.79293e+06	2.47637e+06	#N/A	#N/A
A0A2R8Y6J3	60S ribosomal protein L5 (Fragment) OS=Homo sapiens OX=9606 GN=RPL5 PE=1 SV=1	22	4	4	4	238	27	9.13	2.79252e+07		3.42469e+08	#N/A	#N/A
Q9UKZ1	CCR4-NOT transcription complex subunit 11 OS=Homo sapiens OX=9606 GN=CNOT11 PE=1 SV=1	20	6	15	6	510	55.2	6.4	27813106	2.42974e+06		#N/A	#N/A
O95793	Double-stranded RNA-binding protein Staufen homolog 1 OS=Homo sapiens OX=9606 GN=STAU1 PE=1 SV=2	15	7	12	7	577	63.1	9.44	27789566	4.15737e+06	3.33664e+06	#N/A	#N/A
Q0QEN7	ATP synthase subunit beta (Fragment) OS=Homo sapiens OX=9606 GN=ATP5B PE=2 SV=1	31	10	17	10	445	48.1	5.07	2.75562e+07	3.68675e+06	3.7535e+06	#N/A	#N/A
P61204	ADP-ribosylation factor 3 OS=Homo sapiens OX=9606 GN=ARF3 PE=1 SV=2	49	6	14	2	181	20.6	7.43	27495171	1.80451e+07	7.26867e+06	#N/A	#N/A
Q9Y5K6	CD2-associated protein OS=Homo sapiens OX=9606 GN=CD2AP PE=1 SV=1	13	8	13	8	639	71.4	6.4	2.74384e+07	9.36809e+06	1.23205e+06	#N/A	#N/A
A0A024R872	Chromosome 9 open reading frame 88, isoform CRA_a OS=Homo sapiens OX=9606 GN=C9orf88 PE=3 SV=1	11	7	9	7	733	82.6	6.15	2.7394e+07	7.62e+06	3.8729e+06	#N/A	#N/A
P36873	Serine/threonine-protein phosphatase PP1-gamma catalytic subunit OS=Homo sapiens OX=9606 GN=PPP1CC PE=1 SV=1	51	14	46	2	323	37	6.54	27380106	1.32318e+07	5.14851e+06	#N/A	#N/A
Q8N3P9	Uncharacterized protein DKFZp313M0722 OS=Homo sapiens OX=9606 GN=DKFZp313M0722 PE=2 SV=1	3	1	2	1	247	28.7	9	27312972	4.47851e+07	2.34602e+07	#N/A	#N/A
P40121	Macrophage-capping protein OS=Homo sapiens OX=9606 GN=CAPG PE=1 SV=2	14	4	6	4	348	38.5	6.19	27218718	1.33559e+07	1.31396e+07	#N/A	#N/A
Q16698	2,4-dienoyl-CoA reductase [(3E)-enoyl-CoA-producing], mitochondrial OS=Homo sapiens OX=9606 GN=DECR1 PE=1 SV=1	17	6	10	6	335	36	9.28	2.71724e+07	1.56266e+07	2.6153e+07	#N/A	#N/A
P26196	Probable ATP-dependent RNA helicase DDX6 OS=Homo sapiens OX=9606 GN=DDX6 PE=1 SV=2	11	5	10	5	483	54.4	8.66	2.69002e+07	5.36492e+07	3.65416e+07	#N/A	#N/A
Q6PUJ7	Prohibitin OS=Homo sapiens OX=9606 GN=HEL-215 PE=2 SV=1	32	8	13	8	272	29.8	5.76	2.61697e+07	1.67323e+06	3.18135e+06	#N/A	#N/A
Q6ICN0	GRB2 protein (Fragment) OS=Homo sapiens OX=9606 GN=GRB2 PE=2 SV=1	29	6	8	6	217	25.1	6.55	2.61203e+07	2.65422e+06		#N/A	#N/A
B4DLX8	E3 ubiquitin-protein ligase Midline-1 OS=Homo sapiens OX=9606 PE=2 SV=1	12	7	11	7	617	69.4	6.61	2.60901e+07	3.14276e+07	1.23963e+07	#N/A	#N/A
A0A024R7F7	Transportin 2 (Importin 3, karyopherin beta 2b), isoform CRA_b OS=Homo sapiens OX=9606 GN=TNPO2 PE=4 SV=1	10	8	13	4	887	100.3	4.98	26030477	5.10369e+07	5.34283e+07	#N/A	#N/A
P11233	Ras-related protein Ral-A OS=Homo sapiens OX=9606 GN=RALA PE=1 SV=1	23	4	5	2	206	23.6	7.11	2.59665e+07		8.52389e+06	#N/A	#N/A
P05121	Plasminogen activator inhibitor 1 OS=Homo sapiens OX=9606 GN=SERPINE1 PE=1 SV=1	21	7	10	7	402	45	7.2	2.58942e+07	1.78406e+06		#N/A	#N/A
P78417	Glutathione S-transferase omega-1 OS=Homo sapiens OX=9606 GN=GSTO1 PE=1 SV=2	27	7	12	7	241	27.5	6.6	2.58654e+07	1.14432e+07		#N/A	#N/A
Q9UKV3	Apoptotic chromatin condensation inducer in the nucleus OS=Homo sapiens OX=9606 GN=ACIN1 PE=1 SV=2	7	8	12	8	1341	151.8	6.43	2.55719e+07	7.36726e+06	1.06981e+07	#N/A	#N/A
Q9UHV9	Prefoldin subunit 2 OS=Homo sapiens OX=9606 GN=PFDN2 PE=1 SV=1	23	3	9	3	154	16.6	6.58	25551495	7.79494e+06	3.06943e+06	#N/A	#N/A
O76003	Glutaredoxin-3 OS=Homo sapiens OX=9606 GN=GLRX3 PE=1 SV=2	13	4	7	4	335	37.4	5.39	2.53774e+07	2.86058e+06	1.52283e+06	#N/A	#N/A
Q53EP0	Fibronectin type III domain-containing protein 3B OS=Homo sapiens OX=9606 GN=FNDC3B PE=1 SV=2	9	8	13	8	1204	132.8	5.95	25356961	3.05284e+07	7.95427e+06	#N/A	#N/A
B4DV79	Eukaryotic translation initiation factor 3 subunit B OS=Homo sapiens OX=9606 GN=EIF3B PE=2 SV=1	10	7	14	7	738	85.1	5.26	25317586	2.48675e+06	2.47825e+08	#N/A	#N/A
P17980	26S proteasome regulatory subunit 6A OS=Homo sapiens OX=9606 GN=PSMC3 PE=1 SV=3	16	6	10	6	439	49.2	5.24	2.52798e+07	2.06985e+07	6.32777e+06	#N/A	#N/A
D6RBZ0	Heterogeneous nuclear ribonucleoprotein A/B OS=Homo sapiens OX=9606 GN=HNRNPAB PE=1 SV=1	15	4	10	3	327	35.7	6.95	25177885	1.22785e+07		#N/A	#N/A
B7ZB67	Serine/threonine-protein phosphatase OS=Homo sapiens OX=9606 PE=2 SV=1	48	12	44	2	299	34.1	6.16	2.5168e+07	1.57544e+09	3.41035e+08	#N/A	#N/A
J3KTL2	Serine/arginine-rich splicing factor 1 OS=Homo sapiens OX=9606 GN=SRSF1 PE=1 SV=1	21	5	9	5	253	28.3	10.08	2.516e+07	8.82602e+06	1.87316e+06	#N/A	#N/A
Q9H444	Charged multivesicular body protein 4b OS=Homo sapiens OX=9606 GN=CHMP4B PE=1 SV=1	19	4	5	4	224	24.9	4.82	2.50866e+07	2.63492e+07		#N/A	#N/A
P62318	Small nuclear ribonucleoprotein Sm D3 OS=Homo sapiens OX=9606 GN=SNRPD3 PE=1 SV=1	32	3	7	3	126	13.9	10.32	25043557	6.67952e+06	2.91911e+06	#N/A	#N/A
Q59GA1	Splicing factor, arginine/serine-rich 10 (Transformer 2 homolog, Drosophila) variant (Fragment) OS=Homo sapiens OX=9606 PE=2 SV=1	12	3	5	3	278	32.3	11.08	2.50093e+07	6.8677e+06	3.14677e+07	#N/A	#N/A
P22234	Bifunctional phosphoribosylaminoimidazole carboxylase/phosphoribosylaminoimidazole succinocarboxamide synthetase OS=Homo sapiens OX=9606 GN=PAICS PE=1 SV=3	22	8	14	8	425	47	7.23	24891304	1.71566e+07	2.53548e+07	#N/A	#N/A
H0YDT6	Eukaryotic translation initiation factor 3 subunit F OS=Homo sapiens OX=9606 GN=EIF3F PE=1 SV=2	26	7	15	7	359	37.7	6.06	24861076	1.77854e+07	5.87386e+06	#N/A	#N/A
O60884	DnaJ homolog subfamily A member 2 OS=Homo sapiens OX=9606 GN=DNAJA2 PE=1 SV=1	13	5	10	5	412	45.7	6.48	2.46536e+07	1.03223e+07	1.9702e+06	#N/A	#N/A
A0A6I8PU89	DnaJ homolog subfamily C member 7 OS=Homo sapiens OX=9606 GN=DNAJC7 PE=1 SV=1	10	4	8	4	347	39.5	7.21	24546500	1.67914e+07	9.22753e+06	#N/A	#N/A
Q96P70	Importin-9 OS=Homo sapiens OX=9606 GN=IPO9 PE=1 SV=3	4	3	4	3	1041	115.9	4.81	2.44184e+07	3.78797e+07	7.82379e+06	#N/A	#N/A
B4DWS6	cDNA FLJ61181, highly similar to Homo sapiens hydroxysteroid (17-beta) dehydrogenase 12 (HSD17B12), mRNA OS=Homo sapiens OX=9606 PE=2 SV=1	22	6	8	6	304	33.5	9.39	2.43903e+07	6.6253e+07	2.30368e+07	#N/A	#N/A
O75185	Calcium-transporting ATPase type 2C member 2 OS=Homo sapiens OX=9606 GN=ATP2C2 PE=1 SV=3	1	1	1	1	946	103.1	5.66	24123694	8.76843e+07	2.76134e+07	#N/A	#N/A
V9HWC6	Peptidyl-prolyl cis-trans isomerase OS=Homo sapiens OX=9606 GN=HEL-S-39 PE=2 SV=1	39	8	12	8	208	22.7	9.32	2.41193e+07	2.26577e+07	2.76452e+06	#N/A	#N/A
Q96II8	DISP complex protein LRCH3 OS=Homo sapiens OX=9606 GN=LRCH3 PE=1 SV=2	13	9	15	8	777	86	6.71	23917722	2.10848e+07	1.60449e+06	#N/A	#N/A
P40222	Alpha-taxilin OS=Homo sapiens OX=9606 GN=TXLNA PE=1 SV=3	6	4	5	4	546	61.9	6.52	23895612	1.65537e+07		#N/A	#N/A
O15260	Surfeit locus protein 4 OS=Homo sapiens OX=9606 GN=SURF4 PE=1 SV=3	15	3	13	3	269	30.4	7.78	2.38615e+07	1.57967e+07	9.39413e+06	#N/A	#N/A
O00629	Importin subunit alpha-3 OS=Homo sapiens OX=9606 GN=KPNA4 PE=1 SV=1	12	5	11	2	521	57.9	4.96	2.37382e+07	2.09258e+07	9.95756e+06	#N/A	#N/A
V5YQL4	Adenosylhomocysteinase OS=Homo sapiens OX=9606 GN=FGFR2-AHCYL1 PE=2 SV=1	4	5	12	3	1169	130.8	6.77	2.36694e+07	1.58306e+07	3.49971e+06	#N/A	#N/A
P10301	Ras-related protein R-Ras OS=Homo sapiens OX=9606 GN=RRAS PE=1 SV=1	14	3	4	2	218	23.5	6.93	23631733	6.86459e+06		#N/A	#N/A
P21399	Cytoplasmic aconitate hydratase OS=Homo sapiens OX=9606 GN=ACO1 PE=1 SV=3	3	2	3	2	889	98.3	6.68	23605444	2.63662e+06	2.6179e+07	#N/A	#N/A
B2RBE0	cDNA, FLJ95462, highly similar to Homo sapiens fatty-acid-Coenzyme A ligase, long-chain 3 (FACL3),mRNA OS=Homo sapiens OX=9606 PE=2 SV=1	15	9	14	8	720	80.3	8.46	2.36045e+07	5.4071e+06	5.54115e+06	#N/A	#N/A
S4R3N1	10 kDa heat shock protein, mitochondrial OS=Homo sapiens OX=9606 GN=HSPE1-MOB4 PE=1 SV=1	27	6	9	5	261	29.7	6.16	2.35321e+07		6.58079e+07	#N/A	#N/A
Q9H000	E3 ubiquitin-protein ligase makorin-2 OS=Homo sapiens OX=9606 GN=MKRN2 PE=1 SV=2	9	4	5	4	416	46.9	7.61	2.34212e+07	3.95591e+07	1.40467e+07	#N/A	#N/A
P98175	RNA-binding protein 10 OS=Homo sapiens OX=9606 GN=RBM10 PE=1 SV=3	9	8	11	8	930	103.5	5.97	2.33625e+07	8.08352e+06		#N/A	#N/A
Q9H0H5	Rac GTPase-activating protein 1 OS=Homo sapiens OX=9606 GN=RACGAP1 PE=1 SV=1	12	6	6	6	632	71	8.88	23337454	1.72939e+07	4.05682e+06	#N/A	#N/A
P01023	Alpha-2-macroglobulin OS=Homo sapiens OX=9606 GN=A2M PE=1 SV=3	2	3	6	3	1474	163.2	6.46	2.32689e+07	1.09512e+07	4.60943e+06	#N/A	#N/A
P46060	Ran GTPase-activating protein 1 OS=Homo sapiens OX=9606 GN=RANGAP1 PE=1 SV=1	10	5	7	5	587	63.5	4.68	23234589	1.6786e+07	1.15901e+07	#N/A	#N/A
B4DEX8	S-adenosylmethionine synthase OS=Homo sapiens OX=9606 GN=MAT2A PE=2 SV=1	19	5	8	5	362	39.7	6.04	2.32004e+07	3.02904e+06	3.33118e+06	#N/A	#N/A
B4DY08	Heterogeneous nuclear ribonucleoproteins C1/C2 OS=Homo sapiens OX=9606 GN=HNRNPC PE=1 SV=1	25	8	15	8	288	32	8.72	2.28829e+07	3.61756e+06		#N/A	#N/A
B4E2U0	6-phosphogluconate dehydrogenase, decarboxylating OS=Homo sapiens OX=9606 PE=2 SV=1	15	6	12	6	461	50.8	8.18	2.28498e+07	5.6887e+06	4.36201e+07	#N/A	#N/A
A0A5C2GAZ9	IGL c3563_light_IGLV2-14_IGLJ1 (Fragment) OS=Homo sapiens OX=9606 PE=2 SV=1	6	1	1	1	110	11.5	7.97	22817658	3.76423e+08	6.64493e+07	#N/A	#N/A
Q15125	3-beta-hydroxysteroid-Delta(8),Delta(7)-isomerase OS=Homo sapiens OX=9606 GN=EBP PE=1 SV=3	10	2	7	2	230	26.3	7.9	2.27658e+07	5.813e+06	1.43588e+07	#N/A	#N/A
Q9NYI0	PH and SEC7 domain-containing protein 3 OS=Homo sapiens OX=9606 GN=PSD3 PE=1 SV=2	4	4	4	3	1048	116	5.99	22761069	8.73693e+06	7.27432e+06	#N/A	#N/A
A0A494C0X0	Tubulin-folding cofactor B OS=Homo sapiens OX=9606 GN=TBCB PE=1 SV=1	15	4	5	4	282	31.1	5.74	2.26621e+07	4.0275e+07	2.89558e+07	#N/A	#N/A
Q05CF5	CFHR5 protein (Fragment) OS=Homo sapiens OX=9606 GN=CFHR5 PE=2 SV=1	2	1	1	1	434	49.2	7.64	22655216		2.37567e+07	#N/A	#N/A
P50402	Emerin OS=Homo sapiens OX=9606 GN=EMD PE=1 SV=1	18	4	7	4	254	29	5.5	22650408		1.4942e+08	#N/A	#N/A
P10620	Microsomal glutathione S-transferase 1 OS=Homo sapiens OX=9606 GN=MGST1 PE=1 SV=1	19	2	4	2	155	17.6	9.39	22589656	5.78019e+06	1.70493e+06	#N/A	#N/A
Q9UBV8	Peflin OS=Homo sapiens OX=9606 GN=PEF1 PE=1 SV=1	15	4	9	4	284	30.4	6.54	22584407	5.80833e+06	1.20438e+07	#N/A	#N/A
P55042	GTP-binding protein RAD OS=Homo sapiens OX=9606 GN=RRAD PE=1 SV=2	17	4	4	4	308	33.2	8.88	2.25274e+07	4.79554e+06		#N/A	#N/A
P28289	Tropomodulin-1 OS=Homo sapiens OX=9606 GN=TMOD1 PE=1 SV=1	18	6	12	5	359	40.5	5.1	2.24678e+07	1.84193e+07	4.28278e+06	#N/A	#N/A
P61006	Ras-related protein Rab-8A OS=Homo sapiens OX=9606 GN=RAB8A PE=1 SV=1	35	8	20	4	207	23.7	9.07	2.24117e+07		2.82058e+07	#N/A	#N/A
Q9Y305	Acyl-coenzyme A thioesterase 9, mitochondrial OS=Homo sapiens OX=9606 GN=ACOT9 PE=1 SV=2	16	6	10	6	439	49.9	8.6	2.23818e+07	2.26551e+07		#N/A	#N/A
O94822	E3 ubiquitin-protein ligase listerin OS=Homo sapiens OX=9606 GN=LTN1 PE=1 SV=6	4	7	10	7	1766	200.4	6.25	2.2341e+07	9.99104e+06	4.53445e+07	#N/A	#N/A
Q68DW4	MICOS complex subunit OS=Homo sapiens OX=9606 GN=DKFZp779P1227 PE=2 SV=1	4	1	1	1	268	29.2	9.69	22302944	1.42851e+07	9.3904e+06	#N/A	#N/A
J9R021	Eukaryotic translation initiation factor 3 subunit A OS=Homo sapiens OX=9606 GN=eIF3a PE=2 SV=1	8	10	18	10	1382	166.4	6.79	2.22936e+07	1.41081e+07	4.66789e+06	#N/A	#N/A
B3KPZ2	Prostaglandin E synthase 2 OS=Homo sapiens OX=9606 PE=2 SV=1	3	1	1	1	377	41.9	9.16	22171664	3.79332e+06	2.05113e+06	#N/A	#N/A
B2R8G6	peptidylprolyl isomerase OS=Homo sapiens OX=9606 PE=2 SV=1	12	4	7	4	356	38.5	7.69	22152452	3.24361e+06	1.00811e+06	#N/A	#N/A
A0A8I5KYB4	Dual-specificity mitogen-activated protein kinase kinase 1 OS=Homo sapiens OX=9606 GN=MAP2K1 PE=1 SV=1	12	4	8	3	417	46	7.44	2.20444e+07	5.4233e+06	2.99982e+06	#N/A	#N/A
Q13671	Ras and Rab interactor 1 OS=Homo sapiens OX=9606 GN=RIN1 PE=1 SV=4	14	7	11	7	783	84	8.02	22008695	4.75882e+06	5.02448e+06	#N/A	#N/A
P33993	DNA replication licensing factor MCM7 OS=Homo sapiens OX=9606 GN=MCM7 PE=1 SV=4	13	7	10	7	719	81.3	6.46	2.18638e+07	1.12977e+07	5.48929e+06	#N/A	#N/A
A0A2R8YEA7	Actin, cytoplasmic 1 (Fragment) OS=Homo sapiens OX=9606 GN=ACTB PE=1 SV=1	75	8	180	1	157	17.5	4.73	21807286	3.31339e+07	2.44879e+06	#N/A	#N/A
Q2TTR7	Receptor protein-tyrosine kinase OS=Homo sapiens OX=9606 PE=2 SV=1	4	5	9	5	1210	134.2	6.68	2.17225e+07	2.24218e+08	5.6619e+07	#N/A	#N/A
Q8WV24	Pleckstrin homology-like domain family A member 1 OS=Homo sapiens OX=9606 GN=PHLDA1 PE=1 SV=4	6	3	5	3	401	45	9.89	2.15929e+07	4.36401e+07	3.81771e+06	#N/A	#N/A
Q68DL7	Uncharacterized protein C18orf63 OS=Homo sapiens OX=9606 GN=C18orf63 PE=2 SV=2	1	1	1	1	685	77.2	9.8	21573138		1.34392e+08	#N/A	#N/A
A4QN18	Protein transport protein sec16 (Fragment) OS=Homo sapiens OX=9606 GN=SEC16A PE=2 SV=1	2	5	9	5	1961	210.9	5.49	2.14702e+07	4.89183e+06	3.40321e+06	#N/A	#N/A
Q8WZ56	Serine/threonine-protein phosphatase OS=Homo sapiens OX=9606 PE=2 SV=1	30	6	8	6	309	35.6	5.43	2.14639e+07	2.2474e+08	1.12783e+08	#N/A	#N/A
Q96IJ6	Mannose-1-phosphate guanyltransferase alpha OS=Homo sapiens OX=9606 GN=GMPPA PE=1 SV=1	11	4	6	4	420	46.3	7.21	2.13968e+07	1.5448e+07	3.50569e+06	#N/A	#N/A
Q96D46	60S ribosomal export protein NMD3 OS=Homo sapiens OX=9606 GN=NMD3 PE=1 SV=1	10	5	9	5	503	57.6	7.14	21315209	1.07482e+07	6.72199e+06	#N/A	#N/A
B3KNB9	HBS1-like protein OS=Homo sapiens OX=9606 PE=2 SV=1	7	5	10	5	684	75.4	6.61	21202022		2.37653e+07	#N/A	#N/A
P46977	Dolichyl-diphosphooligosaccharide--protein glycosyltransferase subunit STT3A OS=Homo sapiens OX=9606 GN=STT3A PE=1 SV=2	5	4	7	4	705	80.5	8.07	2.11628e+07	2.26008e+08	1.06037e+07	#N/A	#N/A
D3DUZ3	Interferon, gamma-inducible protein 16, isoform CRA_a OS=Homo sapiens OX=9606 GN=IFI16 PE=4 SV=1	11	6	8	6	733	82.4	9.32	2.11452e+07	1.48375e+07		#N/A	#N/A
Q8N4L2	Type 2 phosphatidylinositol 4,5-bisphosphate 4-phosphatase OS=Homo sapiens OX=9606 GN=PIP4P2 PE=1 SV=1	26	5	7	5	257	28.1	8.68	2.10874e+07	3.20532e+06		#N/A	#N/A
Q13242	Serine/arginine-rich splicing factor 9 OS=Homo sapiens OX=9606 GN=SRSF9 PE=1 SV=1	19	4	7	4	221	25.5	8.65	2.0999e+07	3.05282e+07		#N/A	#N/A
Q93009	Ubiquitin carboxyl-terminal hydrolase 7 OS=Homo sapiens OX=9606 GN=USP7 PE=1 SV=2	9	10	13	10	1102	128.2	5.55	2.09629e+07	7.85591e+06	4.12549e+06	#N/A	#N/A
P51452	Dual specificity protein phosphatase 3 OS=Homo sapiens OX=9606 GN=DUSP3 PE=1 SV=1	21	3	8	3	185	20.5	7.8	20815906		5.50994e+07	#N/A	#N/A
A0A8V8TQ37	UDP-N-acetylglucosamine--peptide N-acetylglucosaminyltransferase 110 kDa subunit OS=Homo sapiens OX=9606 GN=OGT PE=4 SV=1	2	2	3	2	1023	114.3	6.7	2.07826e+07	2.61609e+07	2.43505e+07	#N/A	#N/A
D3DPS3	Arginine/proline rich coiled-coil 1, isoform CRA_b OS=Homo sapiens OX=9606 GN=MAP7D1 PE=1 SV=1	10	7	10	7	840	92.6	10.11	2.07771e+07		1.48926e+07	#N/A	#N/A
A0A6I8PL42	leucine--tRNA ligase OS=Homo sapiens OX=9606 GN=LARS1 PE=1 SV=1	7	7	11	7	1130	129.1	7.87	2.0617e+07	5.83994e+07	5.87565e+07	#N/A	#N/A
Q2VIM3	Protein MEMO1 (Fragment) OS=Homo sapiens OX=9606 PE=3 SV=1	8	3	3	3	295	33.5	7.78	2.0601e+07		8.32054e+06	#N/A	#N/A
B4DWC4	Chloride intracellular channel protein OS=Homo sapiens OX=9606 PE=2 SV=1	9	2	6	2	245	27.8	6.38	20537003	1.68032e+06	1.60546e+06	#N/A	#N/A
P57735	Ras-related protein Rab-25 OS=Homo sapiens OX=9606 GN=RAB25 PE=1 SV=2	4	1	1	1	213	23.5	5.96	20408862	7.85212e+06	7.16458e+06	#N/A	#N/A
A0A024R1T5	2',3'-cyclic-nucleotide 3'-phosphodiesterase OS=Homo sapiens OX=9606 GN=CNP PE=3 SV=1	10	4	5	4	401	45.1	8.53	2.02144e+07	4.26535e+06	3.71737e+06	#N/A	#N/A
B7Z952	cDNA FLJ54827, highly similar to Alpha-parvin OS=Homo sapiens OX=9606 PE=2 SV=1	10	2	4	1	290	32.7	6.27	20195004	7.4815e+06	4.37597e+06	#N/A	#N/A
K9J957	Proteasome activator complex subunit 3 OS=Homo sapiens OX=9606 GN=PSME3 PE=1 SV=1	19	4	8	4	231	26.9	5.94	2.01804e+07	1.22046e+07		#N/A	#N/A
A0A0A1HAV6	Ras-related protein Rab-3 OS=Homo sapiens OX=9606 PE=2 SV=1	33	6	12	4	219	24.7	5.11	2.01629e+07	3.56549e+06	1.18362e+06	#N/A	#N/A
Q13625	Apoptosis-stimulating of p53 protein 2 OS=Homo sapiens OX=9606 GN=TP53BP2 PE=1 SV=2	7	7	9	7	1128	125.5	6.07	1.99694e+07	9.16698e+06	2.53466e+06	#N/A	#N/A
Q5W0B1	ORC ubiquitin ligase 1 OS=Homo sapiens OX=9606 GN=OBI1 PE=1 SV=1	5	4	5	4	726	81.1	5.72	1.99189e+07	5.81886e+06	4.16262e+06	#N/A	#N/A
Q13885	Tubulin beta-2A chain OS=Homo sapiens OX=9606 GN=TUBB2A PE=1 SV=1	56	19	118	2	445	49.9	4.89	1.98423e+07	2.08608e+07		#N/A	#N/A
A0A0C4DGN6	ARF GTPase-activating protein GIT1 OS=Homo sapiens OX=9606 GN=GIT1 PE=1 SV=1	6	5	9	3	747	83.1	6.87	19818796	2.44051e+07	6.84351e+06	#N/A	#N/A
I3L4J1	vesicle-fusing ATPase (Fragment) OS=Homo sapiens OX=9606 PE=1 SV=3	11	5	11	4	428	48	7.53	1.97935e+07	1.76947e+07	6.91931e+06	#N/A	#N/A
Q9UH51	Low density lipoprotein receptor (Fragment) OS=Homo sapiens OX=9606 GN=LDLR PE=4 SV=1	6	5	8	5	837	92.9	5.01	1.97431e+07	1.25462e+07	1.22035e+06	#N/A	#N/A
B4E1J8	cDNA FLJ56285, highly similar to ADP-ribosylation factor-like protein 8B OS=Homo sapiens OX=9606 PE=2 SV=1	17	3	8	3	238	27.2	9.66	1.97346e+07	1.59138e+07	9.18989e+06	#N/A	#N/A
A0A6I8PRN4	glutamine--fructose-6-phosphate transaminase (isomerizing) OS=Homo sapiens OX=9606 GN=GFPT1 PE=1 SV=1	18	8	14	6	609	68.5	6.49	1.97049e+07	904382	761957	#N/A	#N/A
Q8NG23	GTP binding protein OS=Homo sapiens OX=9606 PE=2 SV=1	35	5	7	5	198	22.3	7.03	1.96392e+07	1.49001e+07	4.07742e+06	#N/A	#N/A
Q15628	Tumor necrosis factor receptor type 1-associated DEATH domain protein OS=Homo sapiens OX=9606 GN=TRADD PE=1 SV=2	7	2	5	2	312	34.2	6.27	1.95865e+07	1.46159e+07	1.36529e+07	#N/A	#N/A
B4DR61	Protein transport protein Sec61 subunit alpha isoform 1 OS=Homo sapiens OX=9606 GN=SEC61A1 PE=1 SV=1	6	3	4	3	482	52.9	8.24	1.95183e+07	1.15368e+07	1.60609e+07	#N/A	#N/A
O76104	Phosphodiesterase OS=Homo sapiens OX=9606 GN=PDE4C PE=3 SV=1	2	1	1	1	427	48.2	4.65	19358294	1.28729e+07	2.63214e+06	#N/A	#N/A
Q9UHB9	Signal recognition particle subunit SRP68 OS=Homo sapiens OX=9606 GN=SRP68 PE=1 SV=2	7	4	8	4	627	70.7	8.56	19322123	3.20595e+06	2.86218e+06	#N/A	#N/A
Q53GR7	Solute carrier family 25, member 13 (Citrin) variant (Fragment) OS=Homo sapiens OX=9606 PE=2 SV=1	19	10	15	7	675	74.1	8.38	1.9251e+07	1.89994e+07		#N/A	#N/A
A0A590UJL8	Histone H3-7 (Fragment) OS=Homo sapiens OX=9606 GN=H3-7 PE=1 SV=1	9	1	3	1	79	9.1	9.45	19216032	2.49423e+06	1.64694e+06	#N/A	#N/A
B2RDX5	threonine--tRNA ligase OS=Homo sapiens OX=9606 PE=2 SV=1	11	7	12	7	711	82.1	6.67	1.91989e+07	1.99722e+07	1.72329e+07	#N/A	#N/A
A0A5C2GTF1	IG c3_light_IGKV4-1_IGKJ1 (Fragment) OS=Homo sapiens OX=9606 PE=2 SV=1	23	2	3	1	113	12.6	7.12	19164644	8.82279e+06	6.51021e+07	#N/A	#N/A
Q59FD4	hexokinase (Fragment) OS=Homo sapiens OX=9606 PE=2 SV=1	13	12	22	8	949	105.7	6.84	19109344	1.70668e+07	2.85596e+06	#N/A	#N/A
Q9UJU6	Drebrin-like protein OS=Homo sapiens OX=9606 GN=DBNL PE=1 SV=1	12	4	7	4	430	48.2	5.05	1.90738e+07		9.12688e+06	#N/A	#N/A
A0A590UJ50	Cullin-1 OS=Homo sapiens OX=9606 GN=CUL1 PE=1 SV=1	6	5	7	5	759	87.6	7.78	1.88892e+07	3.65192e+07	6.7227e+06	#N/A	#N/A
P63220	40S ribosomal protein S21 OS=Homo sapiens OX=9606 GN=RPS21 PE=1 SV=1	29	2	7	2	83	9.1	8.5	1.88099e+07	1.60138e+07	5.61522e+06	#N/A	#N/A
A0A024R7I1	GIPC PDZ domain containing family, member 1, isoform CRA_b OS=Homo sapiens OX=9606 GN=GIPC1 PE=3 SV=1	26	5	5	5	236	26.1	5.57	1.87051e+07	1.46497e+07	3.19708e+06	#N/A	#N/A
H0Y7R7	5'-nucleotidase (Fragment) OS=Homo sapiens OX=9606 GN=NT5E PE=1 SV=1	39	7	16	1	230	25.7	6.68	18692298	1.85636e+07	6.85224e+06	#N/A	#N/A
A0A7I2YQI6	Eukaryotic translation initiation factor 3 subunit I OS=Homo sapiens OX=9606 GN=EIF3I PE=1 SV=1	8	3	5	3	407	44.9	8.76	18612757	3.942e+07	1.54066e+07	#N/A	#N/A
Q9GZP4	PITH domain-containing protein 1 OS=Homo sapiens OX=9606 GN=PITHD1 PE=1 SV=1	20	5	8	5	211	24.2	5.74	1.85695e+07	1.69527e+06	1.85489e+06	#N/A	#N/A
Q9P0W8	Spermatogenesis-associated protein 7 OS=Homo sapiens OX=9606 GN=SPATA7 PE=1 SV=3	1	1	3	1	599	67.7	6.29	18496472	6.43324e+07	1.23266e+07	#N/A	#N/A
A0A8I5KU76	Endoplasmic reticulum resident protein 44 OS=Homo sapiens OX=9606 GN=ERP44 PE=1 SV=1	7	3	6	3	344	39.9	5.59	18363397	1.36525e+07	2.52207e+06	#N/A	#N/A
P31930	Cytochrome b-c1 complex subunit 1, mitochondrial OS=Homo sapiens OX=9606 GN=UQCRC1 PE=1 SV=3	9	4	8	3	480	52.6	6.37	18345546	8.38809e+06	9.68951e+06	#N/A	#N/A
I6L9E8	Family with sequence similarity 98, member A OS=Homo sapiens OX=9606 GN=FAM98A PE=2 SV=1	12	5	11	5	518	55.1	8.88	1.82656e+07	2.80526e+08	2.54376e+07	#N/A	#N/A
G3V2S9	SRA stem-loop-interacting RNA-binding protein, mitochondrial OS=Homo sapiens OX=9606 GN=SLIRP PE=1 SV=1	26	3	5	3	124	13.9	11.09	1.81941e+07	1.52803e+07	8.45107e+06	#N/A	#N/A
Q59EN5	Prosaposin variant (Fragment) OS=Homo sapiens OX=9606 PE=2 SV=1	10	5	7	5	530	58.7	5.1	1.81525e+07	2.12928e+07	4.43962e+06	#N/A	#N/A
Q01581	Hydroxymethylglutaryl-CoA synthase, cytoplasmic OS=Homo sapiens OX=9606 GN=HMGCS1 PE=1 SV=2	9	4	6	4	520	57.3	5.41	1.81515e+07	1.76928e+07		#N/A	#N/A
O14965	Aurora kinase A OS=Homo sapiens OX=9606 GN=AURKA PE=1 SV=3	6	2	2	2	403	45.8	9.39	1.80586e+07	3.13154e+07	2.03416e+07	#N/A	#N/A
O00154	Cytosolic acyl coenzyme A thioester hydrolase OS=Homo sapiens OX=9606 GN=ACOT7 PE=1 SV=3	13	3	6	3	380	41.8	8.54	18053393	3.30171e+07	1.29058e+07	#N/A	#N/A
Q9Y6C9	Mitochondrial carrier homolog 2 OS=Homo sapiens OX=9606 GN=MTCH2 PE=1 SV=1	23	6	12	6	303	33.3	7.97	1.80499e+07	2.18777e+07	9.2085e+07	#N/A	#N/A
P84095	Rho-related GTP-binding protein RhoG OS=Homo sapiens OX=9606 GN=RHOG PE=1 SV=1	31	4	5	4	191	21.3	8.12	1.80247e+07	1.15158e+07	4.13612e+06	#N/A	#N/A
E9PIE3	Caveolae-associated protein 3 OS=Homo sapiens OX=9606 GN=CAVIN3 PE=1 SV=1	14	4	5	4	293	31.1	6.81	1.79149e+07	8.70526e+06	6.96908e+06	#N/A	#N/A
Q9Y4P3	Transducin beta-like protein 2 OS=Homo sapiens OX=9606 GN=TBL2 PE=1 SV=1	16	6	13	6	447	49.8	9.44	17858816	6.13624e+06	2.43365e+06	#N/A	#N/A
B4DSN3	cDNA FLJ60345, highly similar to Protein transport protein Sec24C OS=Homo sapiens OX=9606 PE=2 SV=1	9	7	10	7	975	106.5	6.96	1.77656e+07	2.27774e+07	1.29496e+07	#N/A	#N/A
P28482	Mitogen-activated protein kinase 1 OS=Homo sapiens OX=9606 GN=MAPK1 PE=1 SV=3	14	5	7	4	360	41.4	6.98	1.77053e+07	2.68121e+07	3.36256e+06	#N/A	#N/A
Q13322	Growth factor receptor-bound protein 10 OS=Homo sapiens OX=9606 GN=GRB10 PE=1 SV=2	11	6	9	6	594	67.2	7.87	1.76964e+07	8.86517e+06		#N/A	#N/A
Q712K3	Ubiquitin-conjugating enzyme E2 R2 OS=Homo sapiens OX=9606 GN=UBE2R2 PE=1 SV=1	8	2	4	2	238	27.1	4.42	1.76834e+07	5.04515e+07	2.86889e+07	#N/A	#N/A
P30048	Thioredoxin-dependent peroxide reductase, mitochondrial OS=Homo sapiens OX=9606 GN=PRDX3 PE=1 SV=3	27	4	5	4	256	27.7	7.78	17619929	3.85171e+06		#N/A	#N/A
Q9Y3L5	Ras-related protein Rap-2c OS=Homo sapiens OX=9606 GN=RAP2C PE=1 SV=1	11	2	6	1	183	20.7	4.94	17553228	1.00306e+07		#N/A	#N/A
A0A8Q3WKK0	AP-3 complex subunit beta OS=Homo sapiens OX=9606 GN=AP3B1 PE=1 SV=1	9	9	15	9	1049	116.5	6.3	17519803	3.05485e+07	2.86836e+06	#N/A	#N/A
Q7L0Y3	tRNA methyltransferase 10 homolog C OS=Homo sapiens OX=9606 GN=TRMT10C PE=1 SV=2	11	5	8	5	403	47.3	9.36	1.75106e+07	2.36484e+08	9.39761e+07	#N/A	#N/A
P56192	Methionine--tRNA ligase, cytoplasmic OS=Homo sapiens OX=9606 GN=MARS1 PE=1 SV=2	7	4	7	4	900	101.1	6.16	1.7496e+07	3.13577e+07	2.97182e+06	#N/A	#N/A
H7BXY5	Nexilin (Fragment) OS=Homo sapiens OX=9606 GN=NEXN PE=1 SV=1	7	5	6	5	576	68.9	5.06	1.74533e+07	9.22577e+06		#N/A	#N/A
B4DKJ4	cDNA FLJ57738, highly similar to Translationally-controlled tumor protein OS=Homo sapiens OX=9606 PE=2 SV=1	24	3	8	3	142	16.1	4.68	1.74003e+07		1.79925e+07	#N/A	#N/A
Q9UBI6	Guanine nucleotide-binding protein G(I)/G(S)/G(O) subunit gamma-12 OS=Homo sapiens OX=9606 GN=GNG12 PE=1 SV=3	38	2	5	2	72	8	8.97	17269496	1.54549e+07	1.05938e+08	#N/A	#N/A
P54709	Sodium/potassium-transporting ATPase subunit beta-3 OS=Homo sapiens OX=9606 GN=ATP1B3 PE=1 SV=1	20	5	6	5	279	31.5	8.35	1.72659e+07		3.812e+07	#N/A	#N/A
Q9H792	Inactive tyrosine-protein kinase PEAK1 OS=Homo sapiens OX=9606 GN=PEAK1 PE=1 SV=4	4	6	9	6	1746	193	6.89	1.72076e+07	3.63308e+07	6.51993e+06	#N/A	#N/A
P46939	Utrophin OS=Homo sapiens OX=9606 GN=UTRN PE=1 SV=2	4	12	14	12	3433	394.2	5.33	1.70875e+07	1.33304e+07	3.47371e+06	#N/A	#N/A
P36551	Oxygen-dependent coproporphyrinogen-III oxidase, mitochondrial OS=Homo sapiens OX=9606 GN=CPOX PE=1 SV=3	9	4	7	4	454	50.1	8.25	1.7077e+07	2.46974e+07	7.99305e+06	#N/A	#N/A
Q9NRL3	Striatin-4 OS=Homo sapiens OX=9606 GN=STRN4 PE=1 SV=2	8	5	7	3	753	80.5	5.4	1.6903e+07	4.46688e+07	1.59458e+07	#N/A	#N/A
B4DP60	Elongator complex protein 6 OS=Homo sapiens OX=9606 PE=2 SV=1	12	3	5	3	242	27.1	6.44	16883734	8.92717e+06	2.6506e+06	#N/A	#N/A
Q9Y2J4	Angiomotin-like protein 2 OS=Homo sapiens OX=9606 GN=AMOTL2 PE=1 SV=3	4	3	3	3	779	85.7	7.3	16673740	1.03503e+07	4.48754e+06	#N/A	#N/A
A0A8I5KTZ9	Fragile X messenger ribonucleoprotein 1 OS=Homo sapiens OX=9606 GN=FMR1 PE=1 SV=1	12	7	10	4	559	63.1	6.93	16662739	1.19446e+07	1.33067e+06	#N/A	#N/A
Q13501	Sequestosome-1 OS=Homo sapiens OX=9606 GN=SQSTM1 PE=1 SV=1	13	3	4	3	440	47.7	5.22	16649354	9.04349e+06	8.77085e+06	#N/A	#N/A
Q86X55	Histone-arginine methyltransferase CARM1 OS=Homo sapiens OX=9606 GN=CARM1 PE=1 SV=3	9	5	7	5	608	65.8	6.73	1.66177e+07	1.25422e+07	895311	#N/A	#N/A
E9PFP8	Poly(rC)-binding protein 3 OS=Homo sapiens OX=9606 GN=PCBP3 PE=1 SV=1	20	6	18	1	361	38.2	8.06	16560195	3.30044e+07	9.4161e+06	#N/A	#N/A
Q6S4P3	Ferritin OS=Homo sapiens OX=9606 GN=FTL PE=1 SV=1	15	3	6	3	191	21.3	6.06	16540242	1.97149e+07	1.77685e+06	#N/A	#N/A
B0QY91	MICAL-like protein 1 OS=Homo sapiens OX=9606 GN=MICALL1 PE=1 SV=2	10	8	9	7	872	94.2	6.95	1.65147e+07	1.94517e+07	6.55285e+06	#N/A	#N/A
P51116	RNA-binding protein FXR2 OS=Homo sapiens OX=9606 GN=FXR2 PE=1 SV=2	11	6	11	3	673	74.2	6.23	16510167	4.20875e+07	2.5949e+08	#N/A	#N/A
B7Z4B2	Aminopeptidase OS=Homo sapiens OX=9606 PE=2 SV=1	8	6	7	6	825	92.8	5.4	1.6482e+07	9.58355e+06	9.56472e+06	#N/A	#N/A
P13073	Cytochrome c oxidase subunit 4 isoform 1, mitochondrial OS=Homo sapiens OX=9606 GN=COX4I1 PE=1 SV=1	26	4	6	4	169	19.6	9.51	1.64256e+07	1.18907e+07		#N/A	#N/A
Q9NP72	Ras-related protein Rab-18 OS=Homo sapiens OX=9606 GN=RAB18 PE=1 SV=1	19	3	6	3	206	23	5.24	1.6398e+07	1.70365e+07	976491	#N/A	#N/A
A8K9K4	cDNA FLJ75504, highly similar to Homo sapiens glucosidase I, mRNA OS=Homo sapiens OX=9606 PE=2 SV=1	9	3	4	3	562	62.2	7.11	16397053	5.67561e+06	7.60011e+07	#N/A	#N/A
B3KUJ5	Histone deacetylase OS=Homo sapiens OX=9606 PE=2 SV=1	13	5	6	5	458	51.9	5.82	16345964	1.83501e+07	3.15722e+06	#N/A	#N/A
O43390	Heterogeneous nuclear ribonucleoprotein R OS=Homo sapiens OX=9606 GN=HNRNPR PE=1 SV=1	16	10	16	5	633	70.9	8.13	16341944	2.09482e+07	6.44751e+06	#N/A	#N/A
Q969T9	WW domain-binding protein 2 OS=Homo sapiens OX=9606 GN=WBP2 PE=1 SV=1	4	1	1	1	261	28.1	5.91	16321551	4.20514e+07	1.10858e+08	#N/A	#N/A
B7ZA00	cAMP-dependent protein kinase OS=Homo sapiens OX=9606 PE=2 SV=1	9	3	4	3	314	36.5	9.04	1.63061e+07	1.88167e+07	2.68534e+06	#N/A	#N/A
A8KA33	cDNA FLJ76690, highly similar to Homo sapiens neuronal protein isoform a mRNA OS=Homo sapiens OX=9606 PE=2 SV=1	10	6	11	5	696	77.1	5.83	1.62996e+07	4.15833e+07	1.50334e+07	#N/A	#N/A
C9JB30	Microtubule-associated protein RP/EB family member 3 (Fragment) OS=Homo sapiens OX=9606 GN=MAPRE3 PE=1 SV=1	7	2	4	2	218	24.6	8.95	16265778	4.55819e+07	8.06106e+06	#N/A	#N/A
P04183	Thymidine kinase, cytosolic OS=Homo sapiens OX=9606 GN=TK1 PE=1 SV=2	17	3	4	3	234	25.5	8.51	1.60822e+07	1.23593e+07	1.32139e+07	#N/A	#N/A
H7BXY3	RNA helicase OS=Homo sapiens OX=9606 GN=DHX30 PE=1 SV=1	7	8	13	8	1166	130.5	8.56	1.59699e+07	3.2259e+07	1.91107e+07	#N/A	#N/A
Q5QPQ0	palmitoyl-protein hydrolase OS=Homo sapiens OX=9606 GN=LYPLA2 PE=1 SV=1	27	3	3	3	164	17.6	7.42	1.58783e+07	9.94533e+06		#N/A	#N/A
P08754	Guanine nucleotide-binding protein G(i) subunit alpha-3 OS=Homo sapiens OX=9606 GN=GNAI3 PE=1 SV=3	24	8	18	3	354	40.5	5.69	15762860	5.66463e+07	1.35012e+07	#N/A	#N/A
A0A0J9YYL3	Poly(U)-binding-splicing factor PUF60 (Fragment) OS=Homo sapiens OX=9606 GN=PUF60 PE=1 SV=1	12	4	7	4	505	54.6	5.34	1.57296e+07	1.70867e+07	8.0274e+06	#N/A	#N/A
O14920	Inhibitor of nuclear factor kappa-B kinase subunit beta OS=Homo sapiens OX=9606 GN=IKBKB PE=1 SV=1	6	5	6	5	756	86.5	5.78	1.5717e+07	3.35195e+07	8.35541e+06	#N/A	#N/A
Q15417	Calponin-3 OS=Homo sapiens OX=9606 GN=CNN3 PE=1 SV=1	16	4	10	3	329	36.4	6.05	1.57035e+07	5.91721e+06	2.14086e+06	#N/A	#N/A
Q9H2U2	Inorganic pyrophosphatase 2, mitochondrial OS=Homo sapiens OX=9606 GN=PPA2 PE=1 SV=2	17	5	10	4	334	37.9	7.39	1.55856e+07	1.47638e+07	5.19577e+06	#N/A	#N/A
H0YI43	Myosin light polypeptide 6 (Fragment) OS=Homo sapiens OX=9606 GN=MYL6 PE=1 SV=1	49	6	91	2	83	9.2	4.78	1.55734e+07			#N/A	#N/A
P29966	Myristoylated alanine-rich C-kinase substrate OS=Homo sapiens OX=9606 GN=MARCKS PE=1 SV=4	13	3	8	3	332	31.5	4.45	1.55692e+07	5.59404e+06	2.40158e+06	#N/A	#N/A
A0A6Q8PFE4	Actin, cytoplasmic 1 OS=Homo sapiens OX=9606 GN=ACTB PE=1 SV=1	74	23	400	1	332	37.3	5.55	1.55082e+07	8.97066e+06	3.16588e+06	#N/A	#N/A
Q53EZ4	Centrosomal protein of 55 kDa OS=Homo sapiens OX=9606 GN=CEP55 PE=1 SV=3	12	5	6	5	464	54.1	7.01	1.54431e+07	1.23426e+07	6.53038e+06	#N/A	#N/A
O75569	Interferon-inducible double-stranded RNA-dependent protein kinase activator A OS=Homo sapiens OX=9606 GN=PRKRA PE=1 SV=1	20	5	10	5	313	34.4	8.41	15408977		1.58992e+07	#N/A	#N/A
O00743	Serine/threonine-protein phosphatase 6 catalytic subunit OS=Homo sapiens OX=9606 GN=PPP6C PE=1 SV=1	7	2	4	2	305	35.1	5.69	15399851	2.52829e+07	7.29713e+06	#N/A	#N/A
F5GYJ8	ubiquitinyl hydrolase 1 OS=Homo sapiens OX=9606 GN=OTUB1 PE=1 SV=1	11	3	8	3	286	32.3	4.96	1.52489e+07	1.96922e+07	9.5108e+06	#N/A	#N/A
O00483	Cytochrome c oxidase subunit NDUFA4 OS=Homo sapiens OX=9606 GN=NDUFA4 PE=1 SV=1	27	2	5	2	81	9.4	9.38	15246059	6.54933e+06	6.09704e+06	#N/A	#N/A
Q15393	Splicing factor 3B subunit 3 OS=Homo sapiens OX=9606 GN=SF3B3 PE=1 SV=4	6	7	9	7	1217	135.5	5.26	1.52326e+07	8.03225e+07	3.12495e+07	#N/A	#N/A
Q9UMS4	Pre-mRNA-processing factor 19 OS=Homo sapiens OX=9606 GN=PRPF19 PE=1 SV=1	13	4	6	4	504	55.1	6.61	1.52326e+07	6.43936e+06	5.90656e+06	#N/A	#N/A
Q9Y2Z0	Protein SGT1 homolog OS=Homo sapiens OX=9606 GN=SUGT1 PE=1 SV=3	11	3	5	3	365	41	5.16	1.50603e+07	2.73434e+07	5.80511e+06	#N/A	#N/A
A0A068F7M9	FH1/FH2 domain-containing protein 1 variant OS=Homo sapiens OX=9606 GN=FHOD1 PE=2 SV=1	11	9	15	9	1190	129.2	6.37	1.50168e+07	5.58573e+06	2.53642e+06	#N/A	#N/A
Q6P996	Pyridoxal-dependent decarboxylase domain-containing protein 1 OS=Homo sapiens OX=9606 GN=PDXDC1 PE=1 SV=2	5	3	4	3	788	86.7	5.38	1.49935e+07	4.60718e+07	1.49622e+06	#N/A	#N/A
P62256	Ubiquitin-conjugating enzyme E2 H OS=Homo sapiens OX=9606 GN=UBE2H PE=1 SV=1	18	3	5	3	183	20.6	4.67	1.49585e+07	3.05289e+07	6.69132e+06	#N/A	#N/A
Q9UBQ5	Eukaryotic translation initiation factor 3 subunit K OS=Homo sapiens OX=9606 GN=EIF3K PE=1 SV=1	18	3	7	3	218	25	4.93	1.49193e+07	9.33774e+06		#N/A	#N/A
Q9BYX7	Putative beta-actin-like protein 3 OS=Homo sapiens OX=9606 GN=POTEKP PE=5 SV=1	18	5	57	1	375	42	6.33	14869550		5.49958e+06	#N/A	#N/A
Q15046	Lysine--tRNA ligase OS=Homo sapiens OX=9606 GN=KARS1 PE=1 SV=3	10	5	7	5	597	68	6.35	1.48336e+07	4.2567e+07	3.90357e+06	#N/A	#N/A
Q53HT6	B-cell receptor-associated protein (Fragment) OS=Homo sapiens OX=9606 PE=2 SV=1	30	6	13	6	246	27.9	8.44	1.48314e+07	2.21337e+07	3.56462e+07	#N/A	#N/A
Q8N516	Elongator complex protein 1 OS=Homo sapiens OX=9606 GN=IKBKAP PE=2 SV=1	3	4	5	4	1332	150.1	6.01	1.47549e+07	1.65894e+06	1.08022e+08	#N/A	#N/A
Q02952	A-kinase anchor protein 12 OS=Homo sapiens OX=9606 GN=AKAP12 PE=1 SV=4	2	3	5	3	1782	191.4	4.41	14641508	1.52384e+07	8.72395e+06	#N/A	#N/A
Q9Y520	Protein PRRC2C OS=Homo sapiens OX=9606 GN=PRRC2C PE=1 SV=4	1	3	4	3	2896	316.7	9.13	1.4548e+07	1.57799e+07	893354	#N/A	#N/A
A0A3B3ITR6	phenylalanine--tRNA ligase OS=Homo sapiens OX=9606 GN=FARS2 PE=1 SV=1	3	1	1	1	433	50	7.56	14513365	2.97346e+07	2.18372e+06	#N/A	#N/A
Q5JR08	Rho-related GTP-binding protein RhoC (Fragment) OS=Homo sapiens OX=9606 GN=RHOC PE=1 SV=8	24	4	12	1	188	21.5	6.58	14503952	2.40774e+07	5.23921e+07	#N/A	#N/A
P82932	28S ribosomal protein S6, mitochondrial OS=Homo sapiens OX=9606 GN=MRPS6 PE=1 SV=3	23	3	4	3	125	14.2	9.26	1.44362e+07		1.62022e+07	#N/A	#N/A
P13667	Protein disulfide-isomerase A4 OS=Homo sapiens OX=9606 GN=PDIA4 PE=1 SV=2	12	7	16	7	645	72.9	5.07	1.43559e+07	4.24944e+06	2.49006e+06	#N/A	#N/A
C9JMN1	Structural maintenance of chromosomes protein 6 (Fragment) OS=Homo sapiens OX=9606 GN=SMC6 PE=1 SV=1	1	1	1	1	740	84.5	7.5	14199033	2.06511e+07	2.73062e+06	#N/A	#N/A
I3L2L5	Mapk-regulated corepressor-interacting protein 1 OS=Homo sapiens OX=9606 GN=MCRIP1 PE=1 SV=1	12	1	3	1	92	10.5	9.41	14008067	4.10691e+06	3.11327e+07	#N/A	#N/A
P18669	Phosphoglycerate mutase 1 OS=Homo sapiens OX=9606 GN=PGAM1 PE=1 SV=2	28	5	9	5	254	28.8	7.18	1.39568e+07	4.67056e+07	6.00794e+06	#N/A	#N/A
A0A7P0T8Y5	Dystrobrevin OS=Homo sapiens OX=9606 GN=DTNA PE=1 SV=2	8	4	7	4	617	69.2	6.49	1.39354e+07		7.14685e+07	#N/A	#N/A
Q71V07	Signal recognition particle subunit SRP72 OS=Homo sapiens OX=9606 PE=2 SV=1	13	8	10	8	671	74.6	9.19	1.39286e+07	9.80497e+07	4.19276e+07	#N/A	#N/A
B7ZLC9	GEMIN5 protein OS=Homo sapiens OX=9606 GN=GEMIN5 PE=2 SV=1	4	5	6	5	1507	168.3	6.62	13914800	3.4069e+07	6.66275e+06	#N/A	#N/A
Q59GT1	IkappaB kinase (Fragment) OS=Homo sapiens OX=9606 PE=2 SV=1	7	5	8	5	726	82.4	7.4	1.38633e+07	1.11877e+07	2.06488e+06	#N/A	#N/A
O14929	Histone acetyltransferase type B catalytic subunit OS=Homo sapiens OX=9606 GN=HAT1 PE=1 SV=2	8	3	7	3	419	49.5	5.69	1.3826e+07	1.0339e+07	2.7711e+06	#N/A	#N/A
Q9NZB2	Constitutive coactivator of PPAR-gamma-like protein 1 OS=Homo sapiens OX=9606 GN=FAM120A PE=1 SV=2	7	6	11	6	1118	121.8	8.88	1.37835e+07	5.27381e+06	2.00457e+06	#N/A	#N/A
H0Y592	LIM and senescent cell antigen-like-containing domain protein 2 (Fragment) OS=Homo sapiens OX=9606 GN=LIMS2 PE=1 SV=1	12	2	2	2	169	19	8.91	13704103	1.16337e+07	4.3909e+06	#N/A	#N/A
Q92945	Far upstream element-binding protein 2 OS=Homo sapiens OX=9606 GN=KHSRP PE=1 SV=4	8	5	7	5	711	73.1	7.3	1.36963e+07	1.43331e+07	7.85191e+06	#N/A	#N/A
A0A8V8TKT5	STE20/SPS1-related proline-alanine-rich protein kinase OS=Homo sapiens OX=9606 GN=STK39 PE=4 SV=1	11	5	8	5	524	57.2	6.49	1.36903e+07	1.27072e+07	7.08388e+06	#N/A	#N/A
P04004	Vitronectin OS=Homo sapiens OX=9606 GN=VTN PE=1 SV=1	3	1	2	1	478	54.3	5.8	13585778	3.17713e+06	1.69936e+07	#N/A	#N/A
J3KN16	Proteasome adapter and scaffold protein ECM29 OS=Homo sapiens OX=9606 GN=ECPAS PE=1 SV=1	3	6	9	6	2017	223.6	8.75	1.35622e+07	4.98684e+07	2.00029e+07	#N/A	#N/A
E9PMH2	peptidylprolyl isomerase OS=Homo sapiens OX=9606 GN=AIP PE=1 SV=3	19	4	7	4	267	30.6	5.9	13504218	5.50402e+06	1.48787e+07	#N/A	#N/A
A0A087X2I1	26S proteasome regulatory subunit 10B OS=Homo sapiens OX=9606 GN=PSMC6 PE=1 SV=1	8	3	7	3	403	45.8	7.78	1.34415e+07	3.268e+07	3.06538e+07	#N/A	#N/A
Q06124	Tyrosine-protein phosphatase non-receptor type 11 OS=Homo sapiens OX=9606 GN=PTPN11 PE=1 SV=3	3	2	3	2	593	68	7.3	13436232	2.34329e+07	3.23507e+06	#N/A	#N/A
A0A0A6YYJ5	Microtubule-actin cross-linking factor 1, isoforms 6/7 (Fragment) OS=Homo sapiens OX=9606 GN=MACF1 PE=1 SV=2	4	6	9	4	1668	177.2	4.4	1.34088e+07	1.82662e+07	9.59938e+06	#N/A	#N/A
P20339	Ras-related protein Rab-5A OS=Homo sapiens OX=9606 GN=RAB5A PE=1 SV=2	29	5	11	3	215	23.6	8.15	1.34039e+07	2.1901e+07	2.13873e+06	#N/A	#N/A
Q8TDM6	Disks large homolog 5 OS=Homo sapiens OX=9606 GN=DLG5 PE=1 SV=4	3	5	5	5	1919	213.7	7.42	1.33728e+07	3.9834e+07	1.32595e+07	#N/A	#N/A
B3KTC6	cDNA FLJ38067 fis, clone CTONG2015345, highly similar to DnaJ homolog subfamily C member 11 OS=Homo sapiens OX=9606 PE=2 SV=1	7	1	1	1	115	13	8.43	13339992	1.13899e+08	1.50914e+07	#N/A	#N/A
Q9BTV4	Transmembrane protein 43 OS=Homo sapiens OX=9606 GN=TMEM43 PE=1 SV=1	11	4	8	4	400	44.8	8.13	13285547	3.82833e+07	1.02287e+07	#N/A	#N/A
B4DTA2	cDNA FLJ60148, highly similar to Homo sapiens heterogeneous nuclear ribonucleoprotein D-like (HNRPDL), transcript variant 2, mRNA OS=Homo sapiens OX=9606 PE=2 SV=1	20	5	11	3	271	30.2	8.72	13139382	1.26898e+07	5.51424e+06	#N/A	#N/A
F8VU56	protein-tyrosine-phosphatase OS=Homo sapiens OX=9606 GN=PTPRB PE=1 SV=1	1	1	1	1	2127	239.4	7.74	13090161	2.26647e+07	1.30108e+06	#N/A	#N/A
P40763	Signal transducer and activator of transcription 3 OS=Homo sapiens OX=9606 GN=STAT3 PE=1 SV=2	2	2	3	2	770	88	6.3	1.30132e+07	2.17075e+07	3.77797e+06	#N/A	#N/A
B2RD19	protein-ribulosamine 3-kinase OS=Homo sapiens OX=9606 PE=2 SV=1	17	4	5	4	309	34.3	7.33	1.29573e+07	3.43471e+07	3.85776e+07	#N/A	#N/A
A0A804HHS7	Tripartite motif-containing protein 5 OS=Homo sapiens OX=9606 GN=TRIM5 PE=1 SV=1	15	4	5	4	265	30.4	5.15	1.29522e+07	2.61696e+07	2.0582e+07	#N/A	#N/A
B7Z5P7	Leupaxin OS=Homo sapiens OX=9606 GN=LPXN PE=1 SV=1	12	3	7	3	366	41.6	7.84	1.29381e+07	6.06985e+07	1.00579e+06	#N/A	#N/A
G3V325	ATP5MF-PTCD1 readthrough OS=Homo sapiens OX=9606 GN=ATP5MF-PTCD1 PE=1 SV=1	3	2	4	2	749	84.1	8.72	12878783	6.52243e+06		#N/A	#N/A
P83111	Serine beta-lactamase-like protein LACTB, mitochondrial OS=Homo sapiens OX=9606 GN=LACTB PE=1 SV=2	8	4	8	4	547	60.7	8.53	1.286e+07	1.45612e+08	4.98074e+07	#N/A	#N/A
P19474	E3 ubiquitin-protein ligase TRIM21 OS=Homo sapiens OX=9606 GN=TRIM21 PE=1 SV=1	8	4	6	4	475	54.1	6.38	1.28476e+07	1.51255e+07	2.69857e+06	#N/A	#N/A
Q9Y4C2	TRPM8 channel-associated factor 1 OS=Homo sapiens OX=9606 GN=TCAF1 PE=1 SV=3	4	4	7	4	921	102.1	6.54	1.28463e+07	9.64392e+07	5.16188e+07	#N/A	#N/A
O15173	Membrane-associated progesterone receptor component 2 OS=Homo sapiens OX=9606 GN=PGRMC2 PE=1 SV=1	11	3	6	2	223	23.8	4.88	1.27842e+07	1.60744e+07		#N/A	#N/A
Q9NWH9	SAFB-like transcription modulator OS=Homo sapiens OX=9606 GN=SLTM PE=1 SV=2	1	1	1	1	1034	117.1	7.87	12749938	1.45325e+07	1.98978e+06	#N/A	#N/A
A8K099	cDNA FLJ77959, highly similar to Homo sapiens protein kinase, cAMP-dependent, regulatory, type I, beta (PRKAR1B), mRNA OS=Homo sapiens OX=9606 PE=2 SV=1	10	4	6	1	381	43.1	5.85	12693787	6.37182e+06	2.17411e+06	#N/A	#N/A
P60660	Myosin light polypeptide 6 OS=Homo sapiens OX=9606 GN=MYL6 PE=1 SV=2	88	13	234	1	151	16.9	4.65	1.26904e+07	2.12739e+07	1.3407e+08	#N/A	#N/A
Q6N093	Uncharacterized protein DKFZp686I04196 (Fragment) OS=Homo sapiens OX=9606 GN=DKFZp686I04196 PE=1 SV=1	32	9	46	4	417	46	7.59	12666664	1.10757e+07	2.65939e+06	#N/A	#N/A
D6RAX7	COP9 signalosome complex subunit 4 OS=Homo sapiens OX=9606 GN=COPS4 PE=1 SV=1	12	4	4	4	420	47.7	6.43	1.2624e+07	1.29901e+07	1.89183e+06	#N/A	#N/A
B9EG90	DNA topoisomerase I OS=Homo sapiens OX=9606 GN=TOP1 PE=2 SV=1	6	5	10	5	765	90.6	9.31	1.26094e+07	2.16542e+07	1.14369e+07	#N/A	#N/A
H3BMM9	RNA-binding protein with serine-rich domain 1 (Fragment) OS=Homo sapiens OX=9606 GN=RNPS1 PE=1 SV=1	13	3	8	3	284	31.7	11.62	1.25983e+07	1.73887e+07	4.06903e+06	#N/A	#N/A
Q9H2S6	Tenomodulin OS=Homo sapiens OX=9606 GN=TNMD PE=1 SV=1	8	1	1	1	317	37.1	5.19	12598158	3.53245e+07	9.44413e+07	#N/A	#N/A
B2R6U8	Cleavage and polyadenylation specificity factor subunit 5 OS=Homo sapiens OX=9606 PE=2 SV=1	24	5	7	5	227	26.2	8.82	1.25497e+07	6.44537e+07	2.34203e+06	#N/A	#N/A
Q5JWE9	Guanine nucleotide-binding protein G(s) subunit alpha isoforms short OS=Homo sapiens OX=9606 GN=GNAS PE=1 SV=3	4	4	9	3	1022	109.5	5.07	1.25161e+07	2.4239e+07	3.41107e+06	#N/A	#N/A
P62879	Guanine nucleotide-binding protein G(I)/G(S)/G(T) subunit beta-2 OS=Homo sapiens OX=9606 GN=GNB2 PE=1 SV=3	25	7	20	1	340	37.3	6	12491454	1.74798e+07	2.5981e+06	#N/A	#N/A
X6R700	Chromatin target of PRMT1 protein OS=Homo sapiens OX=9606 GN=CHTOP PE=1 SV=1	22	4	8	4	223	23.6	12.26	1.24911e+07	1.52394e+07	1.6029e+06	#N/A	#N/A
P42765	3-ketoacyl-CoA thiolase, mitochondrial OS=Homo sapiens OX=9606 GN=ACAA2 PE=1 SV=2	9	4	5	4	397	41.9	8.09	1.24064e+07	1.64515e+07	1.13773e+06	#N/A	#N/A
Q5JQ44	Ras-related protein Rap-2 (Fragment) OS=Homo sapiens OX=9606 GN=DKFZp547A0616 PE=2 SV=1	18	3	5	2	181	20.3	4.81	1.23384e+07	1.93994e+07		#N/A	#N/A
Q02978	Mitochondrial 2-oxoglutarate/malate carrier protein OS=Homo sapiens OX=9606 GN=SLC25A11 PE=1 SV=3	15	5	7	5	314	34	9.91	1.23165e+07	2.99382e+06	2.53861e+06	#N/A	#N/A
A0A024R9Y3	HECT-type E3 ubiquitin transferase OS=Homo sapiens OX=9606 GN=HUWE1 PE=4 SV=1	2	7	10	7	4359	479.9	5.21	1.22871e+07	2.80225e+08	3.06305e+08	#N/A	#N/A
H0Y586	Proteasome subunit alpha type-7 (Fragment) OS=Homo sapiens OX=9606 GN=PSMA7 PE=1 SV=1	32	6	8	1	187	21.2	8.87	12262427	3.07962e+07	1.89869e+06	#N/A	#N/A
F8VXI9	ARF GTPase-activating protein GIT2 OS=Homo sapiens OX=9606 GN=GIT2 PE=1 SV=1	7	5	6	3	708	78.8	7.46	1.2216e+07		2.43238e+07	#N/A	#N/A
Q13637	Ras-related protein Rab-32 OS=Homo sapiens OX=9606 GN=RAB32 PE=1 SV=3	17	4	9	4	225	25	6.54	1.21943e+07	1.00556e+08	3.13934e+07	#N/A	#N/A
J3KS54	Protein flightless-1 homolog OS=Homo sapiens OX=9606 GN=FLII PE=1 SV=1	38	20	51	1	700	78	6.32	12189828	2.12028e+07		#N/A	#N/A
H7BXH2	Serine/threonine-protein phosphatase 6 regulatory subunit 3 OS=Homo sapiens OX=9606 GN=PPP6R3 PE=1 SV=1	6	5	11	5	827	92.4	4.63	1.21126e+07	2.36562e+07	2.04693e+06	#N/A	#N/A
Q3LIE7	Uncharacterized protein Nbla03646 OS=Homo sapiens OX=9606 GN=Nbla03646 PE=1 SV=1	4	2	4	2	427	49.4	7.55	12017782	1.34703e+07	2.42124e+06	#N/A	#N/A
Q6ZUT6	Coiled-coil domain-containing protein 9B OS=Homo sapiens OX=9606 GN=CCDC9B PE=1 SV=1	12	5	7	5	534	57.3	9.13	12004486	2.65305e+06	2.75927e+06	#N/A	#N/A
B4E183	cDNA FLJ58663, moderately similar to P2Y purinoceptor 12 OS=Homo sapiens OX=9606 PE=2 SV=1	3	1	2	1	245	28.1	9.23	11994788	1.38415e+07	1.11207e+07	#N/A	#N/A
O75223	Gamma-glutamylcyclotransferase OS=Homo sapiens OX=9606 GN=GGCT PE=1 SV=1	11	2	5	2	188	21	5.14	1.19939e+07	3.83291e+07	4.74869e+06	#N/A	#N/A
Q9ULW0	Targeting protein for Xklp2 OS=Homo sapiens OX=9606 GN=TPX2 PE=1 SV=2	5	3	4	3	747	85.6	9.23	1.19831e+07		3.04326e+07	#N/A	#N/A
P37268	Squalene synthase OS=Homo sapiens OX=9606 GN=FDFT1 PE=1 SV=1	8	3	4	3	417	48.1	6.54	1.19584e+07	4.27855e+07	1.28165e+07	#N/A	#N/A
P48668	Keratin, type II cytoskeletal 6C OS=Homo sapiens OX=9606 GN=KRT6C PE=1 SV=3	58	39	132	1	564	60	8	11948490	2.96559e+07	9.86591e+06	#N/A	#N/A
K7EM16	Vasodilator-stimulated phosphoprotein (Fragment) OS=Homo sapiens OX=9606 GN=VASP PE=1 SV=1	4	1	1	1	183	20.1	7.94	11941436	4.49948e+07	2.42789e+06	#N/A	#N/A
B4DI38	Adenylyl cyclase-associated protein 1 OS=Homo sapiens OX=9606 PE=2 SV=1	11	4	8	4	452	49	8.21	11941032	1.49771e+07	6.44714e+06	#N/A	#N/A
B4DNN4	Ribonucleoside-diphosphate reductase OS=Homo sapiens OX=9606 PE=2 SV=1	2	2	5	2	762	86.4	6.65	11895229	2.25897e+07	6.45274e+06	#N/A	#N/A
B3KMV5	cDNA FLJ12728 fis, clone NT2RP2000040, highly similar to Protein FAM62A OS=Homo sapiens OX=9606 PE=2 SV=1	4	4	9	4	1104	122.8	5.85	1.18868e+07	1.42128e+07	6.1517e+06	#N/A	#N/A
Q5VU65	Nuclear pore membrane glycoprotein 210-like OS=Homo sapiens OX=9606 GN=NUP210L PE=2 SV=1	0	1	2	1	1888	210.5	7.5	11870039	3.47966e+07	1.81204e+07	#N/A	#N/A
O75165	DnaJ homolog subfamily C member 13 OS=Homo sapiens OX=9606 GN=DNAJC13 PE=1 SV=5	3	5	10	5	2243	254.3	6.74	1.18382e+07	1.29196e+07	5.40216e+06	#N/A	#N/A
Q15437	Protein transport protein Sec23B OS=Homo sapiens OX=9606 GN=SEC23B PE=1 SV=2	10	6	8	5	767	86.4	6.89	1.18045e+07	3.82088e+08	7.88054e+07	#N/A	#N/A
A8K7R3	cDNA FLJ78601, highly similar to Homo sapiens glycoprotein (transmembrane) nmb (GPNMB), transcript variant 2, mRNA OS=Homo sapiens OX=9606 PE=2 SV=1	2	1	2	1	560	62.6	6.64	11779518	2.27428e+07	5.69729e+06	#N/A	#N/A
Q9UGM3	Deleted in malignant brain tumors 1 protein OS=Homo sapiens OX=9606 GN=DMBT1 PE=1 SV=2	7	1	2	1	2413	260.6	5.44	11664939	4.33859e+06		#N/A	#N/A
B3KRN4	cDNA FLJ34625 fis, clone KIDNE2015244, highly similar to Serine protease HTRA1 OS=Homo sapiens OX=9606 PE=2 SV=1	10	4	10	4	447	48.4	10.13	1.16588e+07	2.08109e+06	1.80869e+06	#N/A	#N/A
Q7Z3R3	Uncharacterized protein DKFZp686J1593 OS=Homo sapiens OX=9606 GN=DKFZp686J1593 PE=2 SV=1	3	1	3	1	203	22.7	6.55	11648305	2.07134e+07	3.7388e+06	#N/A	#N/A
P30626	Sorcin OS=Homo sapiens OX=9606 GN=SRI PE=1 SV=1	29	6	9	6	198	21.7	5.59	1.16466e+07	2.69073e+07	1.32017e+07	#N/A	#N/A
A0A5C2GXP2	IG c470_light_IGKV1-5_IGKJ1 (Fragment) OS=Homo sapiens OX=9606 PE=2 SV=1	15	1	1	1	107	11.8	8.44	11609346	7.11515e+07	2.85335e+07	#N/A	#N/A
Q9NZL4	Hsp70-binding protein 1 OS=Homo sapiens OX=9606 GN=HSPBP1 PE=1 SV=2	13	3	5	3	359	39.3	5.21	1.15674e+07	5.39492e+07	2.25414e+08	#N/A	#N/A
Q13057	Bifunctional coenzyme A synthase OS=Homo sapiens OX=9606 GN=COASY PE=1 SV=4	8	4	6	4	564	62.3	6.99	1.15667e+07	2.25701e+08	9.92581e+07	#N/A	#N/A
Q53EZ9	Mitogen-activated protein kinase kinase 3 isoform B variant (Fragment) OS=Homo sapiens OX=9606 PE=2 SV=1	2	1	1	1	347	39.3	7.43	11542917	4.1328e+07	1.84416e+07	#N/A	#N/A
Q04917	14-3-3 protein eta OS=Homo sapiens OX=9606 GN=YWHAH PE=1 SV=4	35	8	18	5	246	28.2	4.84	11536041	4.32935e+07	961829	#N/A	#N/A
P35914	Hydroxymethylglutaryl-CoA lyase, mitochondrial OS=Homo sapiens OX=9606 GN=HMGCL PE=1 SV=2	12	3	5	3	325	34.3	8.54	1.15027e+07	3.22147e+06	4.08841e+06	#N/A	#N/A
F8VYN9	ADP-ribosylation factor-like protein 1 OS=Homo sapiens OX=9606 GN=ARL1 PE=1 SV=1	22	3	8	3	194	21.8	6.77	11458430	3.94838e+07	6.14975e+06	#N/A	#N/A
O95801	Tetratricopeptide repeat protein 4 OS=Homo sapiens OX=9606 GN=TTC4 PE=1 SV=3	11	4	6	4	387	44.7	5.6	1.14235e+07	2.00626e+07	4.00864e+07	#N/A	#N/A
Q8NFW8	N-acylneuraminate cytidylyltransferase OS=Homo sapiens OX=9606 GN=CMAS PE=1 SV=2	11	4	8	4	434	48.3	7.93	1.14223e+07	2.9293e+07	1.43706e+08	#N/A	#N/A
Q6UJZ0	Multiple myeloma susceptibility tumor suppressor protein OS=Homo sapiens OX=9606 PE=2 SV=1	5	1	1	1	135	15.2	6.62	11400911	2.92683e+07	3.27136e+07	#N/A	#N/A
P51159	Ras-related protein Rab-27A OS=Homo sapiens OX=9606 GN=RAB27A PE=1 SV=3	18	4	7	3	221	24.9	5.22	1.13975e+07	5.68057e+08	3.72951e+08	#N/A	#N/A
A8K5C5	Protein PALS1 OS=Homo sapiens OX=9606 PE=2 SV=1	8	4	9	4	675	77.3	6.07	1.13781e+07	5.4704e+07	1.791e+07	#N/A	#N/A
Q597H1	Protein NDRG1 OS=Homo sapiens OX=9606 GN=TRG14 PE=2 SV=1	11	3	4	3	394	42.8	5.82	1.13669e+07	7.48122e+07	4.1617e+07	#N/A	#N/A
Q99836	Myeloid differentiation primary response protein MyD88 OS=Homo sapiens OX=9606 GN=MYD88 PE=1 SV=1	13	4	9	4	296	33.2	6.15	1.13022e+07	1.32007e+07		#N/A	#N/A
O00232	26S proteasome non-ATPase regulatory subunit 12 OS=Homo sapiens OX=9606 GN=PSMD12 PE=1 SV=3	11	5	10	5	456	52.9	7.65	1.12845e+07	4.77318e+07	4.56422e+07	#N/A	O00232
P38606	V-type proton ATPase catalytic subunit A OS=Homo sapiens OX=9606 GN=ATP6V1A PE=1 SV=2	15	8	13	8	617	68.3	5.52	1.12757e+07	7.44627e+07	5.15022e+07	#N/A	#N/A
Q9BYB4	Guanine nucleotide-binding protein subunit beta-like protein 1 OS=Homo sapiens OX=9606 GN=GNB1L PE=1 SV=2	16	4	4	4	327	35.6	7.97	1.12502e+07	2.39163e+07	5.65889e+06	#N/A	#N/A
H7C0R6	tRNA (guanine(6)-N2)-methyltransferase THUMP3 (Fragment) OS=Homo sapiens OX=9606 GN=THUMPD3 PE=1 SV=1	14	3	6	3	232	25.9	5.39	1.12101e+07	4.00663e+06		#N/A	#N/A
A8K6Q9	cDNA FLJ75882, highly similar to Homo sapiens spastic paraplegia 20, spartin (Troyer syndrome) (SPG20), mRNA OS=Homo sapiens OX=9606 PE=2 SV=1	7	4	6	4	666	72.8	6	1.11785e+07	5.53067e+07	4.30867e+07	#N/A	#N/A
Q9H3P7	Golgi resident protein GCP60 OS=Homo sapiens OX=9606 GN=ACBD3 PE=1 SV=4	7	3	3	3	528	60.6	5.06	1.11647e+07	2.90366e+07	2.38672e+06	#N/A	#N/A
O75663	TIP41-like protein OS=Homo sapiens OX=9606 GN=TIPRL PE=1 SV=2	27	4	4	4	272	31.4	5.91	1.11352e+07	1.59754e+07	5.85044e+06	#N/A	#N/A
Q59HE2	ornithine aminotransferase (Fragment) OS=Homo sapiens OX=9606 PE=2 SV=1	6	2	3	2	281	30.7	4.84	1.11333e+07	1.65296e+06	3.13355e+06	#N/A	#N/A
A0A5C2H3N5	IG c1636_light_IGKV1-5_IGKJ3 (Fragment) OS=Homo sapiens OX=9606 PE=2 SV=1	10	1	2	1	107	11.7	7.28	11039149	1.07099e+07	5.52846e+06	#N/A	#N/A
P62304	Small nuclear ribonucleoprotein E OS=Homo sapiens OX=9606 GN=SNRPE PE=1 SV=1	25	2	4	2	92	10.8	9.44	1.10252e+07	9.81227e+06	6.07237e+06	#N/A	#N/A
O75643	U5 small nuclear ribonucleoprotein 200 kDa helicase OS=Homo sapiens OX=9606 GN=SNRNP200 PE=1 SV=2	2	5	7	5	2136	244.4	6.06	1.1024e+07	2.53758e+07	2.49363e+07	#N/A	#N/A
Q562R1	Beta-actin-like protein 2 OS=Homo sapiens OX=9606 GN=ACTBL2 PE=1 SV=2	31	9	161	3	376	42	5.59	1.10172e+07	8.73915e+07	1.8279e+07	#N/A	#N/A
Q9Y5M8	Signal recognition particle receptor subunit beta OS=Homo sapiens OX=9606 GN=SRPRB PE=1 SV=3	15	4	5	4	271	29.7	9.04	1.10128e+07	1.71637e+08	4.25419e+07	#N/A	#N/A
P54578	Ubiquitin carboxyl-terminal hydrolase 14 OS=Homo sapiens OX=9606 GN=USP14 PE=1 SV=3	6	3	3	3	494	56	5.3	1.10004e+07	6.63561e+07		#N/A	#N/A
E5FF39	KRAS protein (Fragment) OS=Homo sapiens OX=9606 GN=KRAS PE=4 SV=1	33	1	1	1	33	3.6	4.89	10925876	2.01052e+07	4.74833e+06	#N/A	#N/A
A8K6A5	cDNA FLJ77742, highly similar to Homo sapiens integrin, alpha 5 (fibronectin receptor, alpha polypeptide), mRNA OS=Homo sapiens OX=9606 PE=2 SV=1	5	5	7	5	1049	114.4	5.71	10889219	3.79293e+07	1.60327e+07	#N/A	#N/A
E5RGS4	Prefoldin subunit 1 OS=Homo sapiens OX=9606 GN=PFDN1 PE=1 SV=1	24	3	6	3	117	13.5	5.52	10883259	1.88186e+07	5.48929e+06	#N/A	#N/A
P23258	Tubulin gamma-1 chain OS=Homo sapiens OX=9606 GN=TUBG1 PE=1 SV=2	6	3	5	3	451	51.1	6.14	10822134	5.88982e+07	3.51994e+07	#N/A	#N/A
Q9NT62	Ubiquitin-like-conjugating enzyme ATG3 OS=Homo sapiens OX=9606 GN=ATG3 PE=1 SV=1	6	2	4	2	314	35.8	4.74	10821246	4.80964e+07	1.80552e+07	#N/A	Q9NT62
Q9NR64	Kelch-like protein 1 OS=Homo sapiens OX=9606 GN=KLHL1 PE=1 SV=1	1	1	1	1	748	82.6	6.39	10805223	1.65453e+07	3.27059e+06	#N/A	#N/A
Q9HBI1	Beta-parvin OS=Homo sapiens OX=9606 GN=PARVB PE=1 SV=1	13	4	8	3	364	41.7	6.73	1.07735e+07	9.05432e+07	3.43897e+07	#N/A	#N/A
O43617	Trafficking protein particle complex subunit 3 OS=Homo sapiens OX=9606 GN=TRAPPC3 PE=1 SV=1	8	2	2	2	180	20.3	4.96	1.07654e+07	2.36156e+07		#N/A	#N/A
P36405	ADP-ribosylation factor-like protein 3 OS=Homo sapiens OX=9606 GN=ARL3 PE=1 SV=2	12	2	5	2	182	20.4	7.24	1.07489e+07	1.88098e+07	3.44852e+06	#N/A	#N/A
P54886	Delta-1-pyrroline-5-carboxylate synthase OS=Homo sapiens OX=9606 GN=ALDH18A1 PE=1 SV=2	8	6	10	6	795	87.2	7.12	1.07375e+07	4.8597e+06	2.3793e+06	#N/A	#N/A
Q96HE7	ERO1-like protein alpha OS=Homo sapiens OX=9606 GN=ERO1A PE=1 SV=2	6	3	3	3	468	54.4	5.68	1.07362e+07	1.78028e+07	8.83245e+06	#N/A	#N/A
Q92973	Transportin-1 OS=Homo sapiens OX=9606 GN=TNPO1 PE=1 SV=2	8	7	11	3	898	102.3	4.98	1.07306e+07	9.7143e+06	5.55475e+06	#N/A	#N/A
P11177	Pyruvate dehydrogenase E1 component subunit beta, mitochondrial OS=Homo sapiens OX=9606 GN=PDHB PE=1 SV=3	15	5	9	5	359	39.2	6.65	10703704	4.37882e+07	3.67699e+07	#N/A	P11177
P49792	E3 SUMO-protein ligase RanBP2 OS=Homo sapiens OX=9606 GN=RANBP2 PE=1 SV=2	3	5	6	5	3224	358	6.2	1.06971e+07	5.95461e+07	3.51613e+07	#N/A	#N/A
Q05D80	mRNA (guanine-N(7))-methyltransferase (Fragment) OS=Homo sapiens OX=9606 GN=RNMT PE=2 SV=1	8	3	7	3	410	47.3	8.13	1.06787e+07	3.05354e+08	7.81204e+07	#N/A	#N/A
B4DFL1	Dihydrolipoyl dehydrogenase OS=Homo sapiens OX=9606 PE=2 SV=1	14	5	8	5	459	48.9	7.49	1.06596e+07	1.64452e+07	3.82312e+06	#N/A	#N/A
O14936	Peripheral plasma membrane protein CASK OS=Homo sapiens OX=9606 GN=CASK PE=1 SV=3	4	4	6	4	926	105.1	6.43	10628552	5.62858e+07	5.67968e+07	#N/A	#N/A
B2RBE5	cDNA, FLJ95468, highly similar to Homo sapiens transcriptional coactivator tubedown-100 (TBDN100),transcript variant 1, mRNA OS=Homo sapiens OX=9606 PE=2 SV=1	2	2	2	2	866	101.2	7.42	1.06241e+07	3.46352e+07	6.62447e+08	#N/A	#N/A
Q5H909	Melanoma-associated antigen D2 OS=Homo sapiens OX=9606 GN=MAGED2 PE=1 SV=2	4	3	6	3	588	63.1	9.35	1.05518e+07	1.22077e+06	2.29444e+06	#N/A	#N/A
A0A804F6T5	Pyruvate kinase OS=Homo sapiens OX=9606 GN=PKM PE=1 SV=1	69	40	214	3	566	61.6	7.68	1.05315e+07	6.17882e+07	1.83857e+07	#N/A	#N/A
Q8WVM0	Dimethyladenosine transferase 1, mitochondrial OS=Homo sapiens OX=9606 GN=TFB1M PE=1 SV=1	9	3	4	3	346	39.5	9.26	1.04916e+07	2.87498e+07	8.72093e+06	#N/A	#N/A
A0A087WVM4	formate--tetrahydrofolate ligase OS=Homo sapiens OX=9606 GN=MTHFD1L PE=1 SV=1	5	5	6	5	913	99.2	7.27	1.0489e+07	7.25511e+07	5.39683e+06	#N/A	#N/A
A0A8I5KUM4	Serine palmitoyltransferase 1 OS=Homo sapiens OX=9606 GN=SPTLC1 PE=1 SV=1	11	4	7	4	504	56.3	7.06	1.04297e+07	3.34117e+06	6.15341e+06	#N/A	#N/A
B4DRF6	DNA helicase (Fragment) OS=Homo sapiens OX=9606 PE=2 SV=1	2	1	1	1	440	49.5	5.19	10408626		4.54101e+06	#N/A	#N/A
A0A0S2Z6F0	Histocompatibility 13 isoform 2 OS=Homo sapiens OX=9606 GN=HM13 PE=1 SV=1	11	4	6	4	345	38	6.86	1.04076e+07	5.35988e+08	8.4372e+07	#N/A	#N/A
H0YLY0	non-specific serine/threonine protein kinase OS=Homo sapiens OX=9606 GN=CDC42BPB PE=1 SV=9	3	6	7	2	1685	191.5	6.3	1.04036e+07	5.95051e+07	3.06798e+07	#N/A	#N/A
G3V1R5	Nardilysin OS=Homo sapiens OX=9606 GN=NRDC PE=1 SV=1	5	5	7	5	1087	125	4.91	1.03953e+07	1.96808e+07	7.37082e+06	#N/A	#N/A
P55735	Protein SEC13 homolog OS=Homo sapiens OX=9606 GN=SEC13 PE=1 SV=3	11	3	6	3	322	35.5	5.48	1.03935e+07	4.31548e+07	1.11029e+07	#N/A	P55735
B4DKY1	cysteine--tRNA ligase OS=Homo sapiens OX=9606 GN=CARS1 PE=1 SV=1	6	4	7	4	739	84.2	7.05	1.0391e+07	2.70033e+07	1.22423e+07	#N/A	#N/A
Q00653	Nuclear factor NF-kappa-B p100 subunit OS=Homo sapiens OX=9606 GN=NFKB2 PE=1 SV=4	7	5	6	5	900	96.7	6.25	1.03715e+07		1.00685e+07	#N/A	#N/A
B7ZKK7	eIF2AK2 protein OS=Homo sapiens OX=9606 GN=EIF2AK2 PE=2 SV=1	9	5	10	5	546	61.5	8.29	1.02789e+07	2.28373e+06	2.29755e+06	#N/A	#N/A
B4DXI8	cDNA FLJ51373, highly similar to 26S proteasome non-ATPase regulatory subunit 7 OS=Homo sapiens OX=9606 PE=2 SV=1	12	3	4	3	247	28.3	7.62	1.0148e+07	3.00963e+07	1.70028e+07	#N/A	#N/A
P62330	ADP-ribosylation factor 6 OS=Homo sapiens OX=9606 GN=ARF6 PE=1 SV=2	13	2	5	2	175	20.1	8.95	1.01344e+07	7.57954e+06	9.09792e+06	#N/A	#N/A
Q59F53	Transducin beta-like 1X variant (Fragment) OS=Homo sapiens OX=9606 PE=2 SV=1	6	3	6	3	540	58.1	6.37	1.00979e+07	1.67083e+08	7.48996e+07	#N/A	#N/A
I3L0A0	HCG2044781 OS=Homo sapiens OX=9606 GN=PEDS1-UBE2V1 PE=3 SV=1	5	2	5	2	370	42.2	6.71	1.00049e+07	1.17077e+07	2.068e+06	#N/A	#N/A
Q8IVF7	Formin-like protein 3 OS=Homo sapiens OX=9606 GN=FMNL3 PE=1 SV=3	4	4	5	4	1028	117.1	6.65	9.96287e+06		4.85675e+07	#N/A	#N/A
P62306	Small nuclear ribonucleoprotein F OS=Homo sapiens OX=9606 GN=SNRPF PE=1 SV=1	9	1	3	1	86	9.7	4.67	9957144	6.84404e+06		#N/A	#N/A
B4DM33	cDNA FLJ52068, highly similar to Microtubule-associated protein RP/EB family member 1 OS=Homo sapiens OX=9606 PE=2 SV=1	12	2	4	2	238	26.6	5.29	9.95624e+06	1.63656e+07	3.86658e+06	#N/A	#N/A
Q96AB3	Isochorismatase domain-containing protein 2 OS=Homo sapiens OX=9606 GN=ISOC2 PE=1 SV=1	25	3	6	3	205	22.3	7.77	9.93747e+06	1.37808e+08	5.15713e+07	#N/A	#N/A
B2R6W9	cDNA, FLJ93157, highly similar to Homo sapiens SH3KBP1 binding protein 1 (SHKBP1), mRNA OS=Homo sapiens OX=9606 PE=2 SV=1	8	4	6	4	707	76.3	8.28	9.92401e+06	3.33303e+06		#N/A	#N/A
Q6FHF5	Proliferating cell nuclear antigen (Fragment) OS=Homo sapiens OX=9606 GN=PCNA PE=2 SV=1	16	4	7	4	261	28.7	4.69	9.8775e+06	1.89296e+07	2.32612e+06	#N/A	#N/A
P61020	Ras-related protein Rab-5B OS=Homo sapiens OX=9606 GN=RAB5B PE=1 SV=1	29	5	12	3	215	23.7	8.13	9847308	3.43209e+07	1.93148e+07	#N/A	#N/A
P17858	ATP-dependent 6-phosphofructokinase, liver type OS=Homo sapiens OX=9606 GN=PFKL PE=1 SV=6	14	9	16	4	780	85	7.5	9.83662e+06	1.16187e+07	4.95026e+06	#N/A	#N/A
Q9Y508	E3 ubiquitin-protein ligase RNF114 OS=Homo sapiens OX=9606 GN=RNF114 PE=1 SV=1	14	3	5	3	228	25.7	7.25	9.8331e+06	2.36209e+07	1.48489e+07	#N/A	#N/A
J3QRU1	Tyrosine-protein kinase OS=Homo sapiens OX=9606 GN=YES1 PE=1 SV=1	7	4	8	3	548	61.3	6.57	9818520	1.33665e+07	5.76218e+06	#N/A	#N/A
Q15182	Small nuclear ribonucleoprotein-associated protein OS=Homo sapiens OX=9606 GN=SNRPB PE=2 SV=1	5	2	5	2	285	29.7	10.07	9.80293e+06	3.09366e+08	5.73779e+07	#N/A	#N/A
Q15008	26S proteasome non-ATPase regulatory subunit 6 OS=Homo sapiens OX=9606 GN=PSMD6 PE=1 SV=1	16	5	8	5	389	45.5	5.62	9.79485e+06	7.74127e+06		#N/A	#N/A
B7Z2Z1	cDNA FLJ59523, highly similar to Scaffold attachment factor B OS=Homo sapiens OX=9606 PE=2 SV=1	4	3	4	1	811	91	7.24	9.76581e+06	2.87636e+07	1.66511e+06	#N/A	#N/A
Q6IBU0	Eukaryotic translation initiation factor 5 OS=Homo sapiens OX=9606 GN=EIF5 PE=2 SV=1	4	2	6	2	431	49.1	5.5	9.75825e+06	4.1173e+07	8.02184e+07	#N/A	Q6IBU0
Q9BQ04	RNA-binding protein 4B OS=Homo sapiens OX=9606 GN=RBM4B PE=1 SV=1	7	3	3	3	359	40.1	6.74	9.72762e+06	4.00058e+07	1.3113e+07	#N/A	Q9BQ04
Q9Y2L1	Exosome complex exonuclease RRP44 OS=Homo sapiens OX=9606 GN=DIS3 PE=1 SV=2	5	4	8	4	958	108.9	7.14	9.64131e+06	5.96879e+06		#N/A	#N/A
Q96IZ0	PRKC apoptosis WT1 regulator protein OS=Homo sapiens OX=9606 GN=PAWR PE=1 SV=1	3	1	2	1	340	36.5	5.41	9587248	2.78875e+08	3.06365e+08	#N/A	#N/A
Q59GR6	Signal transducer and activator of transcription 4 variant (Fragment) OS=Homo sapiens OX=9606 PE=3 SV=1	3	1	1	1	332	37.5	6.74	9504809	3.61981e+07	2.23944e+07	#N/A	#N/A
A0A7I2V3P5	MAP/microtubule affinity-regulating kinase 3 OS=Homo sapiens OX=9606 GN=MARK3 PE=1 SV=1	5	3	4	3	535	60	9.28	9.38336e+06	3.31749e+07	7.05416e+06	#N/A	#N/A
Q13151	Heterogeneous nuclear ribonucleoprotein A0 OS=Homo sapiens OX=9606 GN=HNRNPA0 PE=1 SV=1	10	3	10	2	305	30.8	9.29	9346991	2.74508e+06	1.68477e+07	#N/A	#N/A
Q5F2F8	Serine/threonine-protein phosphatase OS=Homo sapiens OX=9606 GN=PPP3CB PE=1 SV=1	2	1	1	1	496	56	5.71	9341073	6.93106e+07	1.63078e+07	#N/A	#N/A
Q8TEL6	Short transient receptor potential channel 4-associated protein OS=Homo sapiens OX=9606 GN=TRPC4AP PE=1 SV=2	6	5	7	5	797	90.8	7.61	9.34092e+06	1.85887e+07		#N/A	#N/A
A0A7I2V5B2	NADH dehydrogenase [ubiquinone] 1 alpha subcomplex subunit 10, mitochondrial OS=Homo sapiens OX=9606 GN=NDUFA10 PE=1 SV=1	6	1	1	1	361	41.5	7.96	9321513	6.36557e+07	5.09446e+07	#N/A	#N/A
P16152	Carbonyl reductase [NADPH] 1 OS=Homo sapiens OX=9606 GN=CBR1 PE=1 SV=3	18	4	6	4	277	30.4	8.32	9.31341e+06	1.13942e+07	6.64784e+06	#N/A	#N/A
Q5T205	Nicastrin (Fragment) OS=Homo sapiens OX=9606 GN=NCSTN PE=1 SV=1	4	1	1	1	219	24.5	5.26	9308773	4.78544e+07	8.5053e+06	#N/A	#N/A
Q59GX2	Solute carrier family 2, facilitated glucose transporter member 1 (Fragment) OS=Homo sapiens OX=9606 PE=2 SV=1	3	2	2	2	517	57	9.47	9.30427e+06	2.91225e+07	1.86222e+07	#N/A	#N/A
O43815	Striatin OS=Homo sapiens OX=9606 GN=STRN PE=1 SV=4	9	6	7	5	780	86.1	5.27	9.23153e+06	5.38047e+07	1.7943e+07	#N/A	#N/A
B3KXW5	AP-1 complex subunit gamma OS=Homo sapiens OX=9606 PE=2 SV=1	4	3	5	3	845	94.1	7.05	9.1501e+06	6.56521e+06	3.0333e+06	#N/A	#N/A
A8K8K1	RNA 3'-terminal-phosphate cyclase (ATP) OS=Homo sapiens OX=9606 PE=2 SV=1	14	4	9	4	366	39.3	8.05	9139087	3.54349e+07	9.46986e+06	#N/A	#N/A
Q8IZH2	5'-3' exoribonuclease 1 OS=Homo sapiens OX=9606 GN=XRN1 PE=1 SV=1	2	3	3	3	1706	194	7.21	9.12657e+06	2.76408e+07	7.32918e+06	#N/A	#N/A
Q9NXS2	Glutaminyl-peptide cyclotransferase-like protein OS=Homo sapiens OX=9606 GN=QPCTL PE=1 SV=2	5	2	4	2	382	42.9	9.82	9.10629e+06	8.91341e+06	3.0228e+06	#N/A	#N/A
Q86SX6	Glutaredoxin-related protein 5, mitochondrial OS=Homo sapiens OX=9606 GN=GLRX5 PE=1 SV=2	7	1	1	1	157	16.6	6.79	9015182	3.18849e+06	3.09531e+06	#N/A	#N/A
B4DH29	DNA-directed RNA polymerase subunit beta OS=Homo sapiens OX=9606 PE=2 SV=1	5	5	6	5	1099	125.1	8.29	8.98462e+06	2.23294e+08	5.3366e+07	#N/A	#N/A
P63167	Dynein light chain 1, cytoplasmic OS=Homo sapiens OX=9606 GN=DYNLL1 PE=1 SV=1	37	2	10	1	89	10.4	7.4	8879287	8.16291e+06	7.22407e+07	#N/A	#N/A
Q9BRZ2	E3 ubiquitin-protein ligase TRIM56 OS=Homo sapiens OX=9606 GN=TRIM56 PE=1 SV=3	5	3	4	3	755	81.4	7.74	8.87677e+06	4.2276e+07	1.36439e+07	#N/A	#N/A
Q9H9B4	Sideroflexin-1 OS=Homo sapiens OX=9606 GN=SFXN1 PE=1 SV=4	12	3	6	3	322	35.6	9.07	8.87578e+06	2.90268e+07	8.38124e+06	#N/A	#N/A
P62877	E3 ubiquitin-protein ligase RBX1 OS=Homo sapiens OX=9606 GN=RBX1 PE=1 SV=1	7	1	3	1	108	12.3	6.96	8873969	5.37323e+07	1.46928e+07	#N/A	#N/A
P55795	Heterogeneous nuclear ribonucleoprotein H2 OS=Homo sapiens OX=9606 GN=HNRNPH2 PE=1 SV=1	27	9	28	3	449	49.2	6.3	8.87164e+06	7.33365e+07	1.09443e+07	#N/A	#N/A
B3KNH5	cDNA FLJ14622 fis, clone NT2RP2000147, highly similar to Adaptor-related protein complex 1 mu-1 subunit OS=Homo sapiens OX=9606 PE=2 SV=1	8	3	6	3	423	48.5	7.3	8.85485e+06	2.76176e+07	1.94404e+07	#N/A	#N/A
A0A5C2GTV0	IG c989_light_IGKV4-1_IGKJ5 (Fragment) OS=Homo sapiens OX=9606 PE=2 SV=1	17	2	2	2	113	12.5	7.94	8853684	2.83729e+07	1.19008e+07	#N/A	#N/A
V9HVZ7	Epididymis luminal protein 176 OS=Homo sapiens OX=9606 GN=HEL-176 PE=2 SV=1	72	13	255	1	223	25	5.66	8845665	7.32774e+07	1.19538e+08	#N/A	#N/A
P10745	Retinol-binding protein 3 OS=Homo sapiens OX=9606 GN=RBP3 PE=1 SV=2	1	1	1	1	1247	135.3	5.11	8833170	2.14525e+07	1.22981e+07	#N/A	#N/A
A0A7S5EUY5	IGH c347_heavy_IGHV1-18_IGHD3-10_IGHJ4 (Fragment) OS=Homo sapiens OX=9606 PE=2 SV=1	11	1	4	1	126	14.1	8.4	8830651	4.30961e+07	3.81405e+07	#N/A	#N/A
Q9BR76	Coronin-1B OS=Homo sapiens OX=9606 GN=CORO1B PE=1 SV=1	6	3	6	3	489	54.2	5.88	8.81735e+06	2.99435e+07	9.81481e+06	#N/A	#N/A
Q56VL3	OCIA domain-containing protein 2 OS=Homo sapiens OX=9606 GN=OCIAD2 PE=1 SV=1	20	3	4	3	154	16.9	9.03	8794919	2.96646e+07	6.45645e+06	#N/A	#N/A
B4DF00	oxoglutarate dehydrogenase (succinyl-transferring) OS=Homo sapiens OX=9606 PE=2 SV=1	4	4	5	4	974	110.5	6.9	8.76374e+06	2.7371e+07	3.45854e+06	#N/A	#N/A
A1KY36	Cell proliferation-inducing protein 41 OS=Homo sapiens OX=9606 PE=2 SV=1	6	3	4	3	745	73.4	9.61	8744114	6.90807e+07		#N/A	#N/A
Q9NTJ3	Structural maintenance of chromosomes protein 4 OS=Homo sapiens OX=9606 GN=SMC4 PE=1 SV=2	4	5	8	5	1288	147.1	6.79	8736223	1.18654e+08	6.05299e+07	#N/A	#N/A
P61221	ATP-binding cassette sub-family E member 1 OS=Homo sapiens OX=9606 GN=ABCE1 PE=1 SV=1	8	4	6	4	599	67.3	8.34	8.73174e+06	2.69763e+07	1.48441e+07	#N/A	#N/A
W6A4U0	Tetraspanin (Fragment) OS=Homo sapiens OX=9606 GN=CD63 PE=2 SV=1	8	2	3	2	238	25.6	7.62	8713011	1.06751e+08	6.22425e+07	#N/A	#N/A
P60059	Protein transport protein Sec61 subunit gamma OS=Homo sapiens OX=9606 GN=SEC61G PE=1 SV=1	19	1	3	1	68	7.7	9.99	8702793	2.0758e+07	7.11879e+06	#N/A	#N/A
Q9NZZ3	Charged multivesicular body protein 5 OS=Homo sapiens OX=9606 GN=CHMP5 PE=1 SV=1	3	1	2	1	219	24.6	4.83	8699329	5.72535e+07	7.97642e+06	#N/A	#N/A
V6A6E5	MHC class I antigen OS=Homo sapiens OX=9606 GN=HLA-C PE=3 SV=1	7	2	2	1	366	40.9	6.3	8669874	7.3191e+07	1.62143e+07	#N/A	#N/A
B3KMV8	cDNA FLJ12766 fis, clone NT2RP2001520, highly similar to Calcium-binding mitochondrial carrier protein Aralar1 OS=Homo sapiens OX=9606 PE=2 SV=1	9	6	7	3	678	74.7	8.38	8.65413e+06	8.35947e+06	3.49346e+06	#N/A	#N/A
Q96QD8	Sodium-coupled neutral amino acid symporter 2 OS=Homo sapiens OX=9606 GN=SLC38A2 PE=1 SV=2	7	3	4	3	506	56	8	8635351	1.67236e+08	2.03387e+08	#N/A	#N/A
A0A0S2Z5H3	Clathrin interactor 1 isoform 2 (Fragment) OS=Homo sapiens OX=9606 GN=CLINT1 PE=2 SV=1	6	3	3	3	643	70.3	6.58	8.59726e+06	6.73264e+07	2.02918e+07	#N/A	#N/A
Q59G63	Phosphoribosyl pyrophosphate amidotransferase proprotein variant (Fragment) OS=Homo sapiens OX=9606 PE=2 SV=1	9	2	2	2	217	24.5	8.92	8.5873e+06	6.78459e+07	2.18885e+07	#N/A	#N/A
Q8IVL5	Prolyl 3-hydroxylase 2 OS=Homo sapiens OX=9606 GN=P3H2 PE=1 SV=1	1	1	1	1	708	80.9	5.71	8580526	3.48643e+07	6.84579e+06	#N/A	Q8IVL5
P08758	Annexin A5 OS=Homo sapiens OX=9606 GN=ANXA5 PE=1 SV=2	26	8	16	8	320	35.9	5.05	8.58039e+06	6.8221e+06	1.58709e+08	#N/A	#N/A
Q70IA8	MOB kinase activator 3C OS=Homo sapiens OX=9606 GN=MOB3C PE=1 SV=1	5	1	2	1	216	25.6	8.79	8.57174e+06	1.13536e+08	6.92957e+07	#N/A	#N/A
C9JF17	Apolipoprotein D (Fragment) OS=Homo sapiens OX=9606 GN=APOD PE=1 SV=1	8	2	3	2	215	24.1	5.6	8.57012e+06	3.50796e+07	2.22348e+07	#N/A	C9JF17
A4D2P0	Ras-related C3 botulinum toxin substrate 1 (Rho family, small GTP binding protein Rac1) OS=Homo sapiens OX=9606 GN=RAC1 PE=2 SV=1	16	3	4	2	211	23.5	8.63	8.55068e+06	4.17134e+07	1.20378e+07	#N/A	#N/A
O00487	26S proteasome non-ATPase regulatory subunit 14 OS=Homo sapiens OX=9606 GN=PSMD14 PE=1 SV=1	6	2	5	2	310	34.6	6.52	8.49581e+06	9.04379e+06	6.17023e+06	#N/A	#N/A
P34932	Heat shock 70 kDa protein 4 OS=Homo sapiens OX=9606 GN=HSPA4 PE=1 SV=4	9	6	7	5	840	94.3	5.19	8.49192e+06	3.09583e+07	6.5689e+06	#N/A	#N/A
B3KPA6	Acyl-Coenzyme A dehydrogenase, very long chain, isoform CRA_e OS=Homo sapiens OX=9606 GN=ACADVL PE=2 SV=1	11	5	6	5	579	62.5	7.25	8.48734e+06	1.4994e+07		#N/A	#N/A
E5RIM3	Phospholipase A-2-activating protein OS=Homo sapiens OX=9606 GN=PLAA PE=1 SV=1	9	4	6	4	609	66.7	5.97	8.43709e+06	8.96714e+08	7.59032e+07	#N/A	#N/A
B3KP18	cDNA FLJ30946 fis, clone FEBRA2007622, highly similar to RAD50-interacting protein 1 OS=Homo sapiens OX=9606 PE=2 SV=1	1	1	2	1	792	90.5	5.45	8436210	3.73473e+07	2.62747e+07	#N/A	#N/A
Q9BRF8	Serine/threonine-protein phosphatase CPPED1 OS=Homo sapiens OX=9606 GN=CPPED1 PE=1 SV=3	9	3	3	3	314	35.5	6.2	8.42963e+06	5.99302e+07	3.05448e+07	#N/A	#N/A
Q8NI62	Ribosomal protein S2 OS=Homo sapiens OX=9606 GN=OK/KNS-cl.6 PE=2 SV=1	68	5	16	1	79	8.8	8	8418401	3.12485e+07	2.47208e+07	#N/A	#N/A
Q15334	Lethal(2) giant larvae protein homolog 1 OS=Homo sapiens OX=9606 GN=LLGL1 PE=1 SV=3	4	3	3	3	1064	115.3	6.29	8.34241e+06	1.98997e+07	2.66738e+06	#N/A	#N/A
D9ZGF8	Rho-associated protein kinase OS=Homo sapiens OX=9606 GN=ROCK1 PE=3 SV=1	2	3	5	3	1354	158.1	5.94	8329368	4.3185e+07	6.81511e+07	#N/A	#N/A
E7EU96	Casein kinase II subunit alpha OS=Homo sapiens OX=9606 GN=CSNK2A1 PE=1 SV=1	9	3	5	3	385	45.3	7.94	8.24919e+06	1.48587e+06	1.42489e+08	#N/A	#N/A
Q8N5K1	CDGSH iron-sulfur domain-containing protein 2 OS=Homo sapiens OX=9606 GN=CISD2 PE=1 SV=1	26	3	6	3	135	15.3	9.61	8.23318e+06	9.18673e+07	1.9708e+06	#N/A	#N/A
A0A0A0MRW6	Nucleolar protein 6 OS=Homo sapiens OX=9606 GN=NOL6 PE=1 SV=1	4	3	5	3	1008	112.1	7.62	8.22675e+06	9.43791e+06	4.19929e+06	#N/A	#N/A
Q58FF6	Putative heat shock protein HSP 90-beta 4 OS=Homo sapiens OX=9606 GN=HSP90AB4P PE=5 SV=1	7	3	6	1	505	58.2	4.73	8219693	1.10807e+07	6.94959e+07	#N/A	#N/A
A8K4K4	non-specific serine/threonine protein kinase OS=Homo sapiens OX=9606 PE=2 SV=1	5	2	4	2	382	42.9	7.31	8.219e+06	2.20347e+07	3.41594e+06	#N/A	#N/A
Q2L6I2	ABC50 protein OS=Homo sapiens OX=9606 GN=ABCF1 PE=4 SV=1	1	1	1	1	807	91.6	7.68	8.20801e+06	6.11974e+06	4.65692e+06	#N/A	#N/A
Q9Y512	Sorting and assembly machinery component 50 homolog OS=Homo sapiens OX=9606 GN=SAMM50 PE=1 SV=3	9	3	3	3	469	51.9	6.9	8.17999e+06	1.47292e+07	2.98453e+08	#N/A	#N/A
P06744	Glucose-6-phosphate isomerase OS=Homo sapiens OX=9606 GN=GPI PE=1 SV=4	10	6	10	6	558	63.1	8.32	8.16919e+06	4.15543e+07	1.52624e+07	#N/A	#N/A
Q5JXI8	Four and a half LIM domains protein 1 (Fragment) OS=Homo sapiens OX=9606 GN=FHL1 PE=1 SV=1	5	1	1	1	257	29.1	8.27	8.15859e+06	4.68811e+07	2.22984e+07	#N/A	#N/A
I3QJX8	Survival motor neuron 1 protein isoform f (Fragment) OS=Homo sapiens OX=9606 GN=SMN1 PE=2 SV=1	22	2	2	2	130	14.2	4.6	8129249	4.87072e+07	9.19226e+07	#N/A	#N/A
Q9UJZ1	Stomatin-like protein 2, mitochondrial OS=Homo sapiens OX=9606 GN=STOML2 PE=1 SV=1	13	3	7	3	356	38.5	7.39	8.09034e+06	4.17054e+07	2.15218e+06	#N/A	#N/A
Q8NHQ8	Ras association domain-containing protein 8 OS=Homo sapiens OX=9606 GN=RASSF8 PE=1 SV=2	14	4	6	4	419	48.3	6.49	8.07836e+06	2.28902e+07	1.40997e+07	#N/A	#N/A
B4DZQ5	Serine/threonine-protein kinase PRP4 homolog OS=Homo sapiens OX=9606 PE=2 SV=1	2	2	3	2	993	115.4	10.27	8.05913e+06	1.34614e+07		#N/A	#N/A
Q5TDF0	Cancer-related nucleoside-triphosphatase OS=Homo sapiens OX=9606 GN=NTPCR PE=1 SV=1	17	3	6	3	228	25.1	9.42	8.03934e+06	8.31582e+07	1.49438e+07	#N/A	#N/A
P52943	Cysteine-rich protein 2 OS=Homo sapiens OX=9606 GN=CRIP2 PE=1 SV=1	9	2	2	2	208	22.5	8.72	7.99105e+06	5.03318e+08	5.46428e+07	#N/A	#N/A
Q9H492	Microtubule-associated proteins 1A/1B light chain 3A OS=Homo sapiens OX=9606 GN=MAP1LC3A PE=1 SV=2	6	1	2	1	121	14.3	8.68	7.96296e+06	4.37935e+07	3.35933e+06	#N/A	#N/A
Q8N730	Translocator protein (Fragment) OS=Homo sapiens OX=9606 GN=PBR PE=3 SV=1	13	1	2	1	61	6.7	9.06	7959197	3.80726e+07	7.14326e+06	#N/A	#N/A
M0QY80	Persulfide dioxygenase ETHE1, mitochondrial OS=Homo sapiens OX=9606 GN=ETHE1 PE=1 SV=1	25	2	3	2	95	10.6	8.03	7.94494e+06	1.39838e+08	1.34378e+08	#N/A	#N/A
Q9UBB4	Ataxin-10 OS=Homo sapiens OX=9606 GN=ATXN10 PE=1 SV=1	16	6	13	6	475	53.5	5.25	7.93397e+06	2.31847e+07	1.3732e+07	#N/A	#N/A
B5BU52	Tyrosine-protein kinase OS=Homo sapiens OX=9606 GN=CSK PE=2 SV=1	10	4	6	4	450	50.6	7.06	7.91715e+06	5.57337e+07	2.37717e+07	#N/A	#N/A
Q9Y3C8	Ubiquitin-fold modifier-conjugating enzyme 1 OS=Homo sapiens OX=9606 GN=UFC1 PE=1 SV=3	11	2	3	2	167	19.4	7.4	7.91255e+06	1.0736e+08	3.12036e+07	#N/A	#N/A
Q16563	Synaptophysin-like protein 1 OS=Homo sapiens OX=9606 GN=SYPL1 PE=1 SV=1	7	2	4	2	259	28.5	8.43	7864521	9.75314e+06	1.54487e+06	#N/A	#N/A
B0QYK0	RNA-binding protein EWS OS=Homo sapiens OX=9606 GN=EWSR1 PE=1 SV=1	3	2	2	2	618	64.9	9.38	7.86291e+06	5.00408e+07	1.52698e+07	#N/A	#N/A
B3KWN0	cDNA FLJ43389 fis, clone OCBBF2007068, highly similar to Ankyrin repeat domain-containing protein 52 OS=Homo sapiens OX=9606 PE=2 SV=1	3	3	4	3	1076	115	6.51	7829575	7.27611e+07	6.93697e+07	#N/A	#N/A
A0A7I2V3Z3	Importin subunit alpha-1 OS=Homo sapiens OX=9606 GN=KPNA2 PE=1 SV=1	7	2	4	2	399	43.5	8.87	7.82863e+06	1.67066e+07	8.97401e+06	#N/A	#N/A
Q9HD26	Golgi-associated PDZ and coiled-coil motif-containing protein OS=Homo sapiens OX=9606 GN=GOPC PE=1 SV=1	4	2	3	2	462	50.5	5.92	7.82368e+06	2.62826e+07	2.14181e+07	#N/A	#N/A
Q9BV86	N-terminal Xaa-Pro-Lys N-methyltransferase 1 OS=Homo sapiens OX=9606 GN=NTMT1 PE=1 SV=3	16	3	4	3	223	25.4	5.52	7817991	5.08367e+07	1.93049e+07	#N/A	#N/A
B0QY90	Eukaryotic translation initiation factor 3 subunit L OS=Homo sapiens OX=9606 GN=EIF3L PE=1 SV=1	5	3	7	3	466	55.1	8.95	7.80327e+06	4.51906e+07	8.90595e+06	#N/A	#N/A
A0A8V8TR17	Mitogen-activated protein kinase kinase kinase 7 OS=Homo sapiens OX=9606 GN=MAP3K7 PE=4 SV=1	10	5	6	5	604	66.8	6.96	7.79405e+06	8.10009e+07	5.11851e+07	#N/A	#N/A
Q9Y4E8	Ubiquitin carboxyl-terminal hydrolase 15 OS=Homo sapiens OX=9606 GN=USP15 PE=1 SV=3	3	3	6	3	981	112.3	5.22	7.77234e+06	8.25706e+06		#N/A	#N/A
B3KXZ2	cDNA FLJ46417 fis, clone THYMU3012402, highly similar to Importin alpha-1 subunit OS=Homo sapiens OX=9606 PE=2 SV=1	24	6	17	2	337	37.4	4.93	7.67436e+06	4.20734e+07	2.033e+07	#N/A	#N/A
A0A5C2G716	IGH c427_heavy__IGHV3-74_IGHD7-27_IGHJ4 (Fragment) OS=Homo sapiens OX=9606 PE=2 SV=1	21	2	3	1	121	13.4	7.12	7656153	2.97335e+07	5.84704e+08	#N/A	#N/A
Q8IZP0	Abl interactor 1 OS=Homo sapiens OX=9606 GN=ABI1 PE=1 SV=4	6	2	3	2	508	55	7.06	7653317	6.35059e+07	3.07072e+07	#N/A	#N/A
O60502	Protein O-GlcNAcase OS=Homo sapiens OX=9606 GN=OGA PE=1 SV=2	6	5	8	5	916	102.8	4.91	7635598	2.78442e+07	1.04063e+07	#N/A	#N/A
A0A8I5KVU2	La-related protein 4B OS=Homo sapiens OX=9606 GN=LARP4B PE=1 SV=1	1	2	2	2	1735	188.7	5.14	7.60845e+06	2.79388e+07	1.35807e+07	#N/A	#N/A
A0A024RCA6	Solute carrier family 25 (Mitochondrial carrier: glutamate), member 22, isoform CRA_a OS=Homo sapiens OX=9606 GN=SLC25A22 PE=3 SV=1	8	2	4	2	249	26.6	9.44	7.56857e+06	4.21207e+07	2.11628e+07	#N/A	#N/A
A0A087WUD3	Oligosaccharyltransferase complex subunit OS=Homo sapiens OX=9606 GN=OSTC PE=1 SV=1	14	1	1	1	83	9.4	7.43	7555825	1.0886e+08	1.95923e+07	#N/A	#N/A
Q9HB71	Calcyclin-binding protein OS=Homo sapiens OX=9606 GN=CACYBP PE=1 SV=2	7	2	6	2	228	26.2	8.25	7.55202e+06	1.35864e+07	2.96195e+06	#N/A	#N/A
A0A024R681	Numb homolog (Drosophila), isoform CRA_f OS=Homo sapiens OX=9606 GN=NUMB PE=4 SV=1	21	11	24	1	603	65.9	8.66	7.54676e+06	2.19107e+08	3.67883e+07	#N/A	#N/A
Q9ULM6	CCR4-NOT transcription complex subunit 6 OS=Homo sapiens OX=9606 GN=CNOT6 PE=1 SV=2	8	4	6	4	557	63.3	7.27	7.52916e+06	2.96068e+06	1.12567e+06	#N/A	#N/A
A0A0U1RQR3	InaD-like protein (Fragment) OS=Homo sapiens OX=9606 GN=PATJ PE=1 SV=1	12	2	3	1	139	15	7.2	7520156	1.32143e+07	3.81604e+06	#N/A	#N/A
Q5VTL8	Pre-mRNA-splicing factor 38B OS=Homo sapiens OX=9606 GN=PRPF38B PE=1 SV=1	1	1	2	1	546	64.4	10.54	7.50014e+06	1.5055e+08	4.7703e+07	#N/A	#N/A
Q13155	Aminoacyl tRNA synthase complex-interacting multifunctional protein 2 OS=Homo sapiens OX=9606 GN=AIMP2 PE=1 SV=2	10	2	5	2	320	35.3	8.22	7.49089e+06	5.34898e+07	6.10072e+06	#N/A	#N/A
A8K9T9	phosphoribosylformylglycinamidine synthase OS=Homo sapiens OX=9606 PE=2 SV=1	3	4	5	4	1338	144.6	5.8	7.45354e+06	1.28819e+08	1.24265e+08	#N/A	#N/A
A8K710	cDNA FLJ77428, highly similar to Homo sapiens sterile alpha motif and leucine zipper containing kinase AZK (ZAK), transcript variant 2, mRNA OS=Homo sapiens OX=9606 PE=2 SV=1	4	2	4	2	455	51.6	5.26	7.43935e+06	5.06133e+07	1.32405e+07	#N/A	#N/A
U3KPX1	Acylphosphatase (Fragment) OS=Homo sapiens OX=9606 GN=ACYP2 PE=1 SV=1	45	3	3	3	66	7.3	8.15	7410469	1.67247e+07	2.83446e+06	#N/A	#N/A
O60831	PRA1 family protein 2 OS=Homo sapiens OX=9606 GN=PRAF2 PE=1 SV=1	10	2	2	2	178	19.2	9.19	7387571	2.16401e+07	6.44559e+07	#N/A	#N/A
A0A024R254	Melanoma antigen family D, 1, isoform CRA_a OS=Homo sapiens OX=9606 GN=MAGED1 PE=4 SV=1	3	2	3	2	778	86.1	5.83	7.38323e+06	7.63753e+07	3.22961e+07	#N/A	#N/A
P02765	Alpha-2-HS-glycoprotein OS=Homo sapiens OX=9606 GN=AHSG PE=1 SV=2	2	1	3	1	367	39.3	5.72	7.35235e+06	3.40978e+07	2.83699e+06	#N/A	#N/A
Q5JVY0	E3 ubiquitin-protein ligase TRIM32 (Fragment) OS=Homo sapiens OX=9606 GN=TRIM32 PE=1 SV=8	15	2	3	2	172	19.2	8.03	7.33795e+06	4.09416e+07	8.27023e+06	#N/A	#N/A
P06493	Cyclin-dependent kinase 1 OS=Homo sapiens OX=9606 GN=CDK1 PE=1 SV=3	12	4	8	3	297	34.1	8.4	7320093	2.89142e+07	1.55525e+07	#N/A	#N/A
B3KMB1	Structural maintenance of chromosomes protein OS=Homo sapiens OX=9606 PE=2 SV=1	3	4	7	4	1197	135.5	8.43	7.30443e+06	2.85726e+07	1.52001e+06	#N/A	#N/A
A0A8V8TQ77	Calcium/calmodulin-dependent protein kinase type II subunit gamma OS=Homo sapiens OX=9606 GN=CAMK2G PE=4 SV=1	29	6	9	4	244	27.4	8.44	7.30256e+06	7.55649e+06		#N/A	#N/A
Q9BRK4	Leucine zipper putative tumor suppressor 2 OS=Homo sapiens OX=9606 GN=LZTS2 PE=1 SV=2	2	2	2	2	669	72.7	6.51	7.28911e+06	4.12702e+07	1.45155e+07	#N/A	#N/A
H0YDD8	60S acidic ribosomal protein P2 (Fragment) OS=Homo sapiens OX=9606 GN=RPLP2 PE=1 SV=1	60	3	11	1	92	9.1	4.46	7.28539e+06	2.55822e+07	4.17923e+07	#N/A	#N/A
B4DLV7	Rab GDP dissociation inhibitor OS=Homo sapiens OX=9606 PE=2 SV=1	14	5	6	5	449	51.1	8.18	7.21693e+06	8.96681e+07	3.58882e+07	#N/A	#N/A
A0A6Q8PFF7	Chloride channel CLIC-like protein 1 OS=Homo sapiens OX=9606 GN=CLCC1 PE=1 SV=1	8	3	4	3	431	48.4	6.27	7.21182e+06	1.38599e+07	7.79048e+06	#N/A	#N/A
Q12979	Active breakpoint cluster region-related protein OS=Homo sapiens OX=9606 GN=ABR PE=1 SV=2	1	1	3	1	859	97.5	6.55	7210342	1.99354e+08	4.6104e+07	#N/A	#N/A
O14880	Microsomal glutathione S-transferase 3 OS=Homo sapiens OX=9606 GN=MGST3 PE=1 SV=1	23	3	8	3	152	16.5	9.38	7.20271e+06	1.22965e+08	2.59572e+07	#N/A	#N/A
A0A7P0TBJ4	Recombining-binding protein suppressor of hairless (Fragment) OS=Homo sapiens OX=9606 GN=RBPJ PE=1 SV=1	8	3	3	3	434	48.8	7.72	7.20024e+06	7.76098e+07	5.74337e+07	#N/A	#N/A
Q7Z5H4	Vomeronasal type-1 receptor 5 OS=Homo sapiens OX=9606 GN=VN1R5 PE=2 SV=2	2	1	1	1	357	40.8	9.2	7197868	1.81802e+07	1.81644e+06	#N/A	#N/A
A0A8I5KYH1	Magnesium transporter protein 1 OS=Homo sapiens OX=9606 GN=MAGT1 PE=1 SV=1	6	2	4	2	305	34.6	9.58	7.19274e+06	7.48498e+06	1.96309e+06	#N/A	#N/A
P48444	Coatomer subunit delta OS=Homo sapiens OX=9606 GN=ARCN1 PE=1 SV=1	6	3	3	3	511	57.2	6.21	7.14653e+06	9.92125e+07	3.34848e+07	#N/A	#N/A
P51570	Galactokinase OS=Homo sapiens OX=9606 GN=GALK1 PE=1 SV=1	5	2	2	2	392	42.2	6.46	7.13779e+06	6.75557e+07	5.01585e+06	#N/A	#N/A
Q9NUQ8	ATP-binding cassette sub-family F member 3 OS=Homo sapiens OX=9606 GN=ABCF3 PE=1 SV=2	4	3	4	3	709	79.7	6.34	7.11808e+06	6.58914e+07	1.18224e+07	#N/A	#N/A
O00231	26S proteasome non-ATPase regulatory subunit 11 OS=Homo sapiens OX=9606 GN=PSMD11 PE=1 SV=3	7	3	4	3	422	47.4	6.48	7.10498e+06	8.93062e+07	6.51065e+06	#N/A	#N/A
A0A087WU51	CBY1-interacting BAR domain-containing protein 2 (Fragment) OS=Homo sapiens OX=9606 GN=CIBAR2 PE=1 SV=1	3	1	1	1	205	23.5	7.55	7.05876e+06	1.06356e+08	3.17566e+07	#N/A	#N/A
A0A024R4D3	Melanophilin, isoform CRA_b OS=Homo sapiens OX=9606 GN=MLPH PE=4 SV=1	27	11	23	1	572	62.8	6.09	7025824	1.22789e+07		#N/A	#N/A
A0A024R528	Interleukin-1 OS=Homo sapiens OX=9606 GN=IL1RN PE=3 SV=1	29	3	6	3	143	16.1	4.88	7.02076e+06	5.50642e+07	2.29125e+07	#N/A	#N/A
Q2TSD3	Protein kinase C OS=Homo sapiens OX=9606 PE=2 SV=1	3	2	3	2	672	76.7	7.05	7002741	7.35583e+07	3.0553e+07	#N/A	#N/A
A8MQ02	Afadin OS=Homo sapiens OX=9606 GN=AFDN PE=1 SV=2	3	4	5	4	1781	201.7	6.51	6.99139e+06	3.77029e+07	1.31825e+07	#N/A	#N/A
P40938	Replication factor C subunit 3 OS=Homo sapiens OX=9606 GN=RFC3 PE=1 SV=2	8	2	3	2	356	40.5	8.34	6.98902e+06	8.83642e+06	4.62634e+06	#N/A	#N/A
Q9UJ70	N-acetyl-D-glucosamine kinase OS=Homo sapiens OX=9606 GN=NAGK PE=1 SV=4	7	2	6	2	344	37.4	6.24	6.98039e+06	2.22252e+07	1.22601e+08	#N/A	#N/A
I3L437	Elongator complex protein 5 OS=Homo sapiens OX=9606 GN=ELP5 PE=1 SV=2	25	5	6	5	236	25.5	5.27	6966249	1.97192e+07	4.65738e+06	#N/A	#N/A
W6CW81	Pyrin domain-containing protein 5 OS=Homo sapiens OX=9606 GN=PYDC5 PE=1 SV=1	7	1	1	1	113	12.7	5.85	6.96124e+06	4.54133e+07	5.36198e+07	#N/A	#N/A
B2RDD7	Protein arginine N-methyltransferase 5 OS=Homo sapiens OX=9606 PE=2 SV=1	5	3	5	3	637	72.7	6.29	6960686	1.35179e+07	3.14012e+06	#N/A	#N/A
A0A0A0MSA0	Laminin subunit alpha-3 OS=Homo sapiens OX=9606 GN=LAMA3 PE=1 SV=1	0	1	1	1	3277	360	7.24	6.94863e+06	3.43975e+07	1.65171e+07	#N/A	#N/A
H3BNI9	Casein kinase II subunit alpha' OS=Homo sapiens OX=9606 GN=CSNK2A2 PE=1 SV=2	12	3	4	3	299	35.4	7.21	6.94182e+06	1.27232e+08	3.04451e+07	#N/A	#N/A
A0A8I5KV92	Eukaryotic translation initiation factor 4 gamma 3 OS=Homo sapiens OX=9606 GN=EIF4G3 PE=1 SV=1	3	6	12	2	1895	207.8	6.54	6915394	3.36942e+07		#N/A	#N/A
G3V582	Gephyrin OS=Homo sapiens OX=9606 GN=GPHN PE=1 SV=1	5	2	4	2	380	41.3	6.71	6915320	2.0239e+08	1.01867e+08	#N/A	#N/A
Q13098	COP9 signalosome complex subunit 1 OS=Homo sapiens OX=9606 GN=GPS1 PE=1 SV=4	4	2	2	2	491	55.5	6.74	6.90861e+06	1.14783e+09	5.09586e+07	#N/A	#N/A
P29353	SHC-transforming protein 1 OS=Homo sapiens OX=9606 GN=SHC1 PE=1 SV=4	6	3	3	3	583	62.8	6.44	6.89856e+06	5.52252e+07	3.55852e+07	#N/A	#N/A
Q32MZ4	Leucine-rich repeat flightless-interacting protein 1 OS=Homo sapiens OX=9606 GN=LRRFIP1 PE=1 SV=2	5	4	8	3	808	89.2	4.65	6.85526e+06	2.2725e+07		#N/A	#N/A
Q53FX5	Lin-7 homolog C variant (Fragment) OS=Homo sapiens OX=9606 PE=2 SV=1	16	2	4	2	197	21.8	8.02	6.83319e+06	1.22517e+08	6.18319e+07	#N/A	#N/A
Q9P035	Very-long-chain (3R)-3-hydroxyacyl-CoA dehydratase 3 OS=Homo sapiens OX=9606 GN=HACD3 PE=1 SV=2	7	3	5	3	362	43.1	8.94	6820631	3.71739e+07		#N/A	#N/A
Q6P0P7	THRAP3 protein (Fragment) OS=Homo sapiens OX=9606 GN=THRAP3 PE=2 SV=1	26	7	18	1	374	41.7	11.5	6.80303e+06	3.49354e+07	1.82204e+07	#N/A	#N/A
A0A7I2V3P9	Ras GTPase-activating protein-binding protein 2 OS=Homo sapiens OX=9606 GN=G3BP2 PE=1 SV=1	21	6	17	1	388	43.5	5.08	6772830		6.53454e+06	#N/A	#N/A
Q14C86	GTPase-activating protein and VPS9 domain-containing protein 1 OS=Homo sapiens OX=9606 GN=GAPVD1 PE=1 SV=2	3	4	7	4	1478	164.9	5.22	6.75534e+06	3.03117e+07	6.24392e+06	#N/A	#N/A
Q969X5	Endoplasmic reticulum-Golgi intermediate compartment protein 1 OS=Homo sapiens OX=9606 GN=ERGIC1 PE=1 SV=1	8	2	6	2	290	32.6	7.06	6.74008e+06	1.33382e+08	6.06939e+07	#N/A	#N/A
B4E2S3	cDNA FLJ56561 OS=Homo sapiens OX=9606 PE=2 SV=1	3	2	4	2	792	86.7	6.19	6.71572e+06	5.00201e+07	7.17885e+06	#N/A	#N/A
E5RIK5	Dynactin subunit 6 OS=Homo sapiens OX=9606 GN=DCTN6 PE=1 SV=1	38	1	2	1	37	3.7	7.12	6715539	2.42536e+07	1.32649e+07	#N/A	#N/A
Q9BY77	Polymerase delta-interacting protein 3 OS=Homo sapiens OX=9606 GN=POLDIP3 PE=1 SV=2	12	4	6	4	421	46.1	9.99	6.65028e+06	4.16707e+07	7.26061e+06	#N/A	#N/A
A3KFL5	Ribosomal RNA-processing protein 4 OS=Homo sapiens OX=9606 GN=EXOSC2 PE=1 SV=3	9	2	2	2	303	33.5	7.97	6.64844e+06	1.42296e+08	2.70722e+07	#N/A	#N/A
Q59FY5	Brefeldin A-inhibited guanine nucleotide-exchange protein 1 variant (Fragment) OS=Homo sapiens OX=9606 PE=2 SV=1	1	1	1	1	1278	145.4	6.06	6645661	1.67488e+07	1.46393e+07	#N/A	#N/A
F8W7Q4	Protein FAM162A OS=Homo sapiens OX=9606 GN=FAM162A PE=1 SV=1	8	1	1	1	144	16.5	9.77	6.63249e+06	5.60541e+07	1.70172e+07	#N/A	#N/A
P98170	E3 ubiquitin-protein ligase XIAP OS=Homo sapiens OX=9606 GN=XIAP PE=1 SV=2	5	2	3	2	497	56.6	6.65	6614511	7.12865e+07	1.73724e+07	#N/A	#N/A
Q13131	5'-AMP-activated protein kinase catalytic subunit alpha-1 OS=Homo sapiens OX=9606 GN=PRKAA1 PE=1 SV=4	3	2	3	2	559	64	8.12	6608734	1.22219e+08	7.75287e+06	#N/A	#N/A
P45974	Ubiquitin carboxyl-terminal hydrolase 5 OS=Homo sapiens OX=9606 GN=USP5 PE=1 SV=2	2	2	4	2	858	95.7	5.03	6586821	5.10419e+06	7.28108e+06	#N/A	#N/A
A0A679KKL6	AEG6B2 (Fragment) OS=Homo sapiens OX=9606 PE=2 SV=1	10	1	1	1	124	13.5	9.36	6586095	2.51382e+07	2.12879e+07	#N/A	#N/A
Q9NPQ8	Synembryn-A OS=Homo sapiens OX=9606 GN=RIC8A PE=1 SV=3	15	6	6	6	531	59.7	5.33	6.57626e+06	4.72226e+07	9.85664e+06	#N/A	#N/A
Q5H9P4	Uncharacterized protein DKFZp686M19106 (Fragment) OS=Homo sapiens OX=9606 GN=DKFZp686M19106 PE=4 SV=1	2	2	4	2	924	99.8	6.32	6.56956e+06	4.10954e+07	1.11931e+07	#N/A	#N/A
Q14126	Desmoglein-2 OS=Homo sapiens OX=9606 GN=DSG2 PE=1 SV=2	2	2	2	2	1118	122.2	5.24	6.55956e+06	1.3714e+08	5.91063e+07	#N/A	#N/A
A0A087X0F9	CCR4-NOT transcription complex subunit 3 (Fragment) OS=Homo sapiens OX=9606 GN=CNOT3 PE=1 SV=1	8	1	2	1	106	11.8	6.76	6.55595e+06	8.71528e+07	4.89874e+07	#N/A	#N/A
Q4KMP7	TBC1 domain family member 10B OS=Homo sapiens OX=9606 GN=TBC1D10B PE=1 SV=3	2	2	2	2	808	87.1	9.19	6.55023e+06	1.34791e+07	2.37577e+06	#N/A	#N/A
P46109	Crk-like protein OS=Homo sapiens OX=9606 GN=CRKL PE=1 SV=1	5	1	2	1	303	33.8	6.74	6.53956e+06			#N/A	#N/A
E5RIA4	Aspartyl aminopeptidase OS=Homo sapiens OX=9606 GN=DNPEP PE=1 SV=1	7	3	4	3	471	52	7.42	6.50531e+06	2.66141e+08	1.70084e+08	#N/A	#N/A
A0A5C2G3H8	IGL c3679_light_IGKV4-1_IGKJ3 (Fragment) OS=Homo sapiens OX=9606 PE=2 SV=1	31	3	6	1	113	12.5	7.93	6.49509e+06	1.01298e+08	2.85574e+07	#N/A	#N/A
Q53F48	Heterogeneous nuclear ribonucleoprotein H3 isoform a variant (Fragment) OS=Homo sapiens OX=9606 PE=2 SV=1	11	3	7	2	346	36.9	7.34	6480677	1.45168e+07	5.82377e+06	#N/A	#N/A
F5H6I7	Atlastin-3 OS=Homo sapiens OX=9606 GN=ATL3 PE=1 SV=1	12	4	5	4	523	58.7	5.64	6.43132e+06	7.11211e+07	7.61286e+06	#N/A	#N/A
A6MUU8	Macrophage migration inhibitory factor OS=Homo sapiens OX=9606 GN=MIF PE=2 SV=1	14	2	35	1	113	12.4	8.16	6.41714e+06	2.80861e+07	3.6446e+06	#N/A	#N/A
B3KU28	Lon protease homolog, mitochondrial OS=Homo sapiens OX=9606 GN=LONP1 PE=2 SV=1	5	4	6	4	845	95.1	6.27	6.37744e+06	4.98203e+08	3.47797e+08	#N/A	#N/A
P08243	Asparagine synthetase [glutamine-hydrolyzing] OS=Homo sapiens OX=9606 GN=ASNS PE=1 SV=4	8	3	5	3	561	64.3	6.86	6.3461e+06	5.59128e+07	2.90148e+08	#N/A	#N/A
A4D0W6	Similar to ribosomal protein L18; 60S ribosomal protein L18 OS=Homo sapiens OX=9606 GN=LOC136143 PE=3 SV=1	6	1	2	1	224	24.9	9.7	6315178	2.21333e+08	4.95496e+07	#N/A	#N/A
P42224	Signal transducer and activator of transcription 1-alpha/beta OS=Homo sapiens OX=9606 GN=STAT1 PE=1 SV=2	5	3	3	3	750	87.3	6.05	6.30496e+06	3.67115e+07	1.66033e+08	#N/A	#N/A
A0A649YH59	Cytochrome c oxidase subunit 2 OS=Homo sapiens OX=9606 GN=COX2 PE=3 SV=1	4	1	2	1	227	25.6	4.82	6.2861e+06	4.48803e+08	2.64903e+08	#N/A	#N/A
A0A4W8VX11	Pericentriolar material 1 protein OS=Homo sapiens OX=9606 GN=PCM1 PE=4 SV=1	2	3	4	3	1860	210	5	6.24966e+06	6.17182e+07	1.39132e+07	#N/A	#N/A
M0R2F8	Mitochondrial import inner membrane translocase subunit TIM50 OS=Homo sapiens OX=9606 GN=TIMM50 PE=1 SV=2	11	2	3	2	157	17.7	9.52	6242271	7.76831e+07	1.22773e+07	#N/A	#N/A
Q8N684	Cleavage and polyadenylation specificity factor subunit 7 OS=Homo sapiens OX=9606 GN=CPSF7 PE=1 SV=1	14	6	6	6	471	52	8	6.24187e+06	7.9684e+07	2.7952e+07	#N/A	#N/A
B9VJ68	Toll-like receptor 5 OS=Homo sapiens OX=9606 GN=TLR5 PE=3 SV=1	1	1	6	1	858	97.6	6.68	6.21336e+06	5.64224e+07	2.59586e+07	#N/A	#N/A
Q13761	Runt-related transcription factor 3 OS=Homo sapiens OX=9606 GN=RUNX3 PE=1 SV=2	2	1	1	1	415	44.3	9.47	6191489	8.62993e+07	6.20466e+07	#N/A	#N/A
A0A5C2GMB4	IG c79_light_IGKV4-1_IGKJ4 (Fragment) OS=Homo sapiens OX=9606 PE=2 SV=1	31	3	3	2	113	12.3	7.83	6172770	2.65313e+07	4.05116e+06	#N/A	A0A5C2GMB4
P54619	5'-AMP-activated protein kinase subunit gamma-1 OS=Homo sapiens OX=9606 GN=PRKAG1 PE=1 SV=1	12	3	3	3	331	37.6	6.92	6.16817e+06	9.70275e+07	3.08001e+07	#N/A	#N/A
A0A024R1I0	Neurofibromin 2 (Bilateral acoustic neuroma), isoform CRA_g OS=Homo sapiens OX=9606 GN=NF2 PE=4 SV=1	3	2	2	2	548	64	6.21	6.14546e+06	2.97778e+07	3.56957e+07	#N/A	#N/A
C9JIG9	non-specific serine/threonine protein kinase OS=Homo sapiens OX=9606 GN=OXSR1 PE=1 SV=1	6	2	3	2	468	51.8	7.8	6.12764e+06	2.33754e+07	4.9058e+06	#N/A	#N/A
H3BSA6	dCTP pyrophosphatase 1 OS=Homo sapiens OX=9606 GN=DCTPP1 PE=1 SV=1	14	1	3	1	71	7.6	8.03	6.10128e+06			#N/A	#N/A
B1B1I7	Elongator complex protein 4 OS=Homo sapiens OX=9606 GN=ELP4 PE=3 SV=1	4	2	3	2	531	58.3	8.68	6082294	6.15006e+06	5.0217e+06	#N/A	#N/A
D3DWF3	Polo-like kinase 1 (Drosophila), isoform CRA_b OS=Homo sapiens OX=9606 GN=PLK1 PE=4 SV=1	7	2	2	2	363	41.5	8.24	6.08006e+06	8.06964e+07	7.41662e+07	#N/A	#N/A
P30086	Phosphatidylethanolamine-binding protein 1 OS=Homo sapiens OX=9606 GN=PEBP1 PE=1 SV=3	23	4	4	4	187	21	7.53	6.06413e+06	5.23712e+07	1.22878e+07	#N/A	#N/A
H7C1T3	choline-phosphate cytidylyltransferase (Fragment) OS=Homo sapiens OX=9606 GN=PCYT1A PE=1 SV=1	6	1	2	1	201	22.8	5.76	6.03519e+06	6.53892e+07		#N/A	#N/A
A0A384DVU0	Patatin-like phospholipase domain-containing protein 6 OS=Homo sapiens OX=9606 GN=PNPLA6 PE=1 SV=1	1	2	5	2	1365	149.8	7.81	6.01129e+06	2.59461e+08	7.92036e+07	#N/A	#N/A
A0A3B3ISY1	Tissue factor pathway inhibitor 2 (Fragment) OS=Homo sapiens OX=9606 GN=TFPI2 PE=1 SV=1	6	1	3	1	161	18.2	5.17	6.00334e+06	3.90007e+07	1.25922e+07	#N/A	#N/A
A0A2R8Y4T1	Tensin-1 OS=Homo sapiens OX=9606 GN=TNS1 PE=1 SV=1	4	6	9	5	1860	199.4	8.34	6.00118e+06	4.93384e+07		#N/A	#N/A
Q96F86	Enhancer of mRNA-decapping protein 3 OS=Homo sapiens OX=9606 GN=EDC3 PE=1 SV=1	6	3	3	3	508	56	7.11	5.98992e+06	7.75424e+08	3.15328e+08	#N/A	#N/A
Q9NTK5	Obg-like ATPase 1 OS=Homo sapiens OX=9606 GN=OLA1 PE=1 SV=2	5	2	5	2	396	44.7	7.81	5.98044e+06	5.7616e+07	1.07755e+08	#N/A	#N/A
I7HJT1	HLA class II region expressed gene KE2 OS=Homo sapiens OX=9606 GN=HKE2 PE=3 SV=1	9	1	2	1	87	9.8	6.74	5977177	1.05385e+08	1.91291e+07	#N/A	#N/A
Q14165	Malectin OS=Homo sapiens OX=9606 GN=MLEC PE=1 SV=1	7	2	2	2	292	32.2	5.41	5.9374e+06	3.38045e+07	1.14823e+07	#N/A	#N/A
Q9Y3D6	Mitochondrial fission 1 protein OS=Homo sapiens OX=9606 GN=FIS1 PE=1 SV=2	16	2	5	2	152	16.9	8.79	5935560	3.73243e+07	1.69863e+06	#N/A	#N/A
Q9Y2Q2	FtsH homolog OS=Homo sapiens OX=9606 PE=2 SV=1	3	1	1	1	517	57.6	9.04	5925985	5.04958e+08	1.04725e+08	#N/A	#N/A
P30043	Flavin reductase (NADPH) OS=Homo sapiens OX=9606 GN=BLVRB PE=1 SV=3	12	2	2	2	206	22.1	7.65	5.91623e+06	1.51396e+07		#N/A	#N/A
Q9BPW0	Serine/threonine-protein phosphatase (Fragment) OS=Homo sapiens OX=9606 GN=PPP5C PE=2 SV=2	7	3	4	3	484	55.1	6.2	5.90626e+06	3.5351e+07	1.5566e+07	#N/A	#N/A
Q9Y383	Putative RNA-binding protein Luc7-like 2 OS=Homo sapiens OX=9606 GN=LUC7L2 PE=1 SV=2	2	1	1	1	392	46.5	10.01	5.90157e+06	2.74375e+07	1.32179e+07	#N/A	#N/A
B2R8A2	cDNA, FLJ93804, highly similar to Homo sapiens gp25L2 protein (HSGP25L2G), mRNA OS=Homo sapiens OX=9606 PE=2 SV=1	8	2	3	2	214	25.1	7.18	5.89716e+06	1.25537e+08	6.66073e+07	#N/A	#N/A
E9PC47	LIM domain kinase 1 OS=Homo sapiens OX=9606 GN=LIMK1 PE=1 SV=1	3	2	2	2	677	75.5	7.14	5.87653e+06	1.13613e+07	2.97213e+06	#N/A	#N/A
B4E0E1	Poly [ADP-ribose] polymerase OS=Homo sapiens OX=9606 PE=2 SV=1	4	3	3	3	993	111.1	8.87	5.87434e+06	1.50061e+08	1.03778e+08	#N/A	#N/A
Q8TBT6	Cytochrome c1, heme protein, mitochondrial (Fragment) OS=Homo sapiens OX=9606 PE=2 SV=1	4	1	4	1	315	34.5	8.87	5871635	7.80403e+07	2.2443e+07	#N/A	#N/A
A8K575	cDNA FLJ76190, highly similar to Homo sapiens START domain containing 7 (STARD7), transcript variant 1, mRNA OS=Homo sapiens OX=9606 PE=2 SV=1	4	1	1	1	295	34.6	5.99	5.82238e+06	4.90109e+08	1.0848e+08	#N/A	#N/A
F5H2F2	branched-chain-amino-acid transaminase (Fragment) OS=Homo sapiens OX=9606 GN=BCAT1 PE=1 SV=1	22	2	4	2	144	16.5	6.93	5792201	6.3664e+07	3.50213e+07	#N/A	#N/A
A0A1U9X9D5	Valine--tRNA ligase OS=Homo sapiens OX=9606 PE=3 SV=2	3	3	6	3	1264	140.4	7.59	5.7841e+06	6.43466e+07	1.25373e+07	#N/A	#N/A
O43237	Cytoplasmic dynein 1 light intermediate chain 2 OS=Homo sapiens OX=9606 GN=DYNC1LI2 PE=1 SV=1	6	2	3	2	492	54.1	6.38	5780643	2.45999e+08	5.61573e+07	#N/A	#N/A
A0A804HKS3	[histone H3]-lysine(4) N-methyltransferase (Fragment) OS=Homo sapiens OX=9606 GN=KMT2C PE=1 SV=1	0	1	1	1	4054	445.6	7.34	5.77703e+06	3.36106e+07	5.92129e+07	#N/A	#N/A
H3BP09	Mothers against decapentaplegic homolog 3 (Fragment) OS=Homo sapiens OX=9606 GN=SMAD3 PE=1 SV=1	11	1	3	1	114	12.7	4.56	5.76145e+06	1.87003e+07	1.63294e+07	#N/A	#N/A
Q6PK82	AP3D1 protein (Fragment) OS=Homo sapiens OX=9606 GN=AP3D1 PE=2 SV=1	9	6	8	6	865	98.5	9.13	5.75512e+06	2.78344e+06	897645	#N/A	#N/A
A6PW57	Phosphatidylinositol 4-phosphate 5-kinase type-1 alpha OS=Homo sapiens OX=9606 GN=PIP5K1A PE=1 SV=2	1	1	1	1	550	61.2	8.34	5.74426e+06	4.85224e+07	1.13004e+07	#N/A	#N/A
Q16718	NADH dehydrogenase [ubiquinone] 1 alpha subcomplex subunit 5 OS=Homo sapiens OX=9606 GN=NDUFA5 PE=1 SV=3	22	2	3	2	116	13.5	5.99	5.73206e+06	7.71859e+06		#N/A	#N/A
B4DJ89	Polymerase (RNA) II (DNA directed) polypeptide E, 25kDa, isoform CRA_c OS=Homo sapiens OX=9606 GN=POLR2E PE=2 SV=1	20	2	2	2	117	13.5	8.44	5.72713e+06	3.44657e+08	1.50815e+08	#N/A	#N/A
Q8IWR0	Zinc finger CCCH domain-containing protein 7A OS=Homo sapiens OX=9606 GN=ZC3H7A PE=1 SV=1	4	4	7	4	971	110.5	7.3	5.69774e+06	8.98756e+07	6.23142e+06	#N/A	#N/A
A0A7I2YQQ9	WD repeat-containing protein 26 OS=Homo sapiens OX=9606 GN=WDR26 PE=1 SV=1	2	2	4	2	699	74.3	6.2	5.68075e+06	2.99658e+07		#N/A	#N/A
P08729	Keratin, type II cytoskeletal 7 OS=Homo sapiens OX=9606 GN=KRT7 PE=1 SV=5	8	6	22	1	469	51.4	5.48	5.6681e+06	4.29246e+07	4.10886e+07	#N/A	#N/A
P16930	Fumarylacetoacetase OS=Homo sapiens OX=9606 GN=FAH PE=1 SV=2	5	2	4	2	419	46.3	6.95	5.65297e+06	3.17588e+07	1.216e+07	#N/A	#N/A
A0A2R8Y7Z0	Catenin beta-1 OS=Homo sapiens OX=9606 GN=CTNNB1 PE=1 SV=1	13	9	16	3	780	85.3	5.92	5.65057e+06	5.10773e+07	1.09515e+07	#N/A	#N/A
A0A8J9BZL8	Golgin subfamily A member 2 OS=Homo sapiens OX=9606 GN=GOLGA2 PE=1 SV=1	2	2	3	2	1029	116	5.05	5.64098e+06	8.16406e+07	4.06261e+07	#N/A	#N/A
Q96IX5	ATP synthase membrane subunit K, mitochondrial OS=Homo sapiens OX=9606 GN=ATP5MK PE=1 SV=1	26	1	2	1	58	6.5	9.76	5.63195e+06	8.12824e+07		#N/A	#N/A
C9JG87	39S ribosomal protein L39, mitochondrial (Fragment) OS=Homo sapiens OX=9606 GN=MRPL39 PE=1 SV=1	4	1	1	1	297	34	8.15	5.60046e+06	6.95896e+06		#N/A	#N/A
Q14203	Dynactin subunit 1 OS=Homo sapiens OX=9606 GN=DCTN1 PE=1 SV=3	3	3	5	3	1278	141.6	5.81	5.59902e+06	1.29488e+08	1.85167e+08	#N/A	#N/A
Q9Y5B8	Nucleoside diphosphate kinase 7 OS=Homo sapiens OX=9606 GN=NME7 PE=1 SV=1	2	1	2	1	376	42.5	6.47	5.5984e+06	1.34196e+08	1.91179e+07	#N/A	#N/A
Q0QEL2	Citrate synthase (Fragment) OS=Homo sapiens OX=9606 GN=CS PE=2 SV=1	5	1	1	1	224	24.9	6.86	5.59319e+06	1.36282e+08	8.50891e+07	#N/A	#N/A
H0YB56	Protein LYRIC (Fragment) OS=Homo sapiens OX=9606 GN=MTDH PE=1 SV=1	5	1	3	1	224	24.5	9.76	5562734	1.5872e+07	2.13698e+06	#N/A	#N/A
H0YJW3	Alpha-actinin-1 (Fragment) OS=Homo sapiens OX=9606 GN=ACTN1 PE=1 SV=1	68	15	79	1	251	28.9	5.06	5.52842e+06	9.91625e+07	7.02562e+07	#N/A	#N/A
F5H5N1	NADH dehydrogenase [ubiquinone] iron-sulfur protein 7, mitochondrial OS=Homo sapiens OX=9606 GN=NDUFS7 PE=1 SV=1	13	2	3	2	182	19.8	9.5	5.51379e+06	1.16496e+08	4.96408e+06	#N/A	#N/A
P11172	Uridine 5'-monophosphate synthase OS=Homo sapiens OX=9606 GN=UMPS PE=1 SV=1	4	2	3	2	480	52.2	7.24	5508110	1.25205e+07	3.86207e+06	#N/A	#N/A
C9JND6	Programmed cell death protein 10 (Fragment) OS=Homo sapiens OX=9606 GN=PDCD10 PE=1 SV=1	7	1	2	1	146	16.8	4.78	5.5003e+06	1.63574e+08	6.81514e+07	#N/A	#N/A
A0A024QZC2	SH2-B homolog, isoform CRA_b OS=Homo sapiens OX=9606 GN=SH2B PE=3 SV=1	4	3	4	3	671	70.7	6.11	5.47533e+06	9.43105e+07	1.68436e+07	#N/A	#N/A
P24539	ATP synthase F(0) complex subunit B1, mitochondrial OS=Homo sapiens OX=9606 GN=ATP5PB PE=1 SV=2	18	4	5	4	256	28.9	9.36	5.46584e+06	4.37905e+07	1.42001e+07	#N/A	#N/A
Q9BQC6	Ribosomal protein 63, mitochondrial OS=Homo sapiens OX=9606 GN=MRPL57 PE=1 SV=1	13	1	1	1	102	12.3	11.44	5.44851e+06	8.50994e+07	1.15876e+08	#N/A	#N/A
Q6MZX9	Uncharacterized protein DKFZp686M08189 OS=Homo sapiens OX=9606 GN=DKFZp686M08189 PE=2 SV=1	19	7	15	2	483	52.2	5.29	5423426	1.60642e+08	9.41155e+07	#N/A	#N/A
B7Z9J8	cDNA, FLJ78862, highly similar to Isocitrate dehydrogenase OS=Homo sapiens OX=9606 PE=2 SV=1	9	2	4	2	257	28.1	5.66	5403364	5.73737e+07	1.43338e+07	#N/A	#N/A
Q8N9T2	Putative uncharacterized protein CXorf42 OS=Homo sapiens OX=9606 GN=NKAPP1 PE=5 SV=3	6	1	3	1	125	14.2	8.94	5.40066e+06	5.51282e+07		#N/A	#N/A
A0A8I5KQ63	DDB1- and CUL4-associated factor 7 OS=Homo sapiens OX=9606 GN=DCAF7 PE=1 SV=1	5	1	2	1	272	31	5.47	5397413	1.79994e+08	1.98162e+08	#N/A	#N/A
P62875	DNA-directed RNA polymerases I, II, and III subunit RPABC5 OS=Homo sapiens OX=9606 GN=POLR2L PE=1 SV=1	30	2	5	2	67	7.6	7.77	5.39463e+06	1.66737e+08	3.2674e+07	#N/A	#N/A
A0PJ47	SAFB2 protein (Fragment) OS=Homo sapiens OX=9606 GN=SAFB2 PE=2 SV=1	6	3	4	1	526	56.9	4.79	5394386	5.51837e+07	6.69299e+07	#N/A	#N/A
A0A1W2PNP0	GPI transamidase component PIG-T (Fragment) OS=Homo sapiens OX=9606 GN=PIGT PE=1 SV=1	1	1	1	1	580	65.9	8.65	5373541	1.01215e+08	2.2045e+07	#N/A	#N/A
O60292	Signal-induced proliferation-associated 1-like protein 3 OS=Homo sapiens OX=9606 GN=SIPA1L3 PE=1 SV=3	3	5	7	4	1781	194.5	8.32	5.36162e+06	1.56089e+08	3.3632e+07	#N/A	#N/A
B7ZB41	cDNA, FLJ79405, highly similar to Homo sapiens solute carrier family 25, member 24, transcript variant 1, mRNA OS=Homo sapiens OX=9606 PE=2 SV=1	4	2	3	2	477	53.3	6.61	5.34932e+06	7.28556e+07	3.1806e+07	#N/A	#N/A
E5RIH3	PH and SEC7 domain-containing protein 3 (Fragment) OS=Homo sapiens OX=9606 GN=PSD3 PE=1 SV=1	20	3	3	2	142	15.4	8.7	5.34621e+06	1.91317e+07	8.36014e+06	#N/A	#N/A
O94851	[F-actin]-monooxygenase MICAL2 OS=Homo sapiens OX=9606 GN=MICAL2 PE=1 SV=2	1	2	4	2	1957	218.9	8.34	5.31605e+06	6.0069e+07	1.02756e+08	#N/A	#N/A
A9QUT7	MHC class I antigen (Fragment) OS=Homo sapiens OX=9606 GN=HLA-A PE=3 SV=1	5	2	2	2	273	31.5	6.09	5291360	5.54444e+06	1.60774e+06	#N/A	#N/A
B0YJ73	Ras suppressor protein 1 variant 5 OS=Homo sapiens OX=9606 GN=RSU1 PE=4 SV=1	17	3	3	3	229	25.7	7.24	5.27155e+06	7.42379e+07	6.18802e+06	#N/A	#N/A
G3V1L9	Tight junction protein ZO-1 OS=Homo sapiens OX=9606 GN=TJP1 PE=1 SV=2	3	5	6	5	1861	208.2	7.25	5.26875e+06	2.23369e+08	1.82438e+08	#N/A	#N/A
A0A5F9ZHV5	F-actin monooxygenase OS=Homo sapiens OX=9606 GN=MICAL3 PE=1 SV=1	4	4	4	4	1046	118.3	5.45	5.23246e+06	3.03393e+08	1.14353e+08	#N/A	#N/A
Q7RTV0	PHD finger-like domain-containing protein 5A OS=Homo sapiens OX=9606 GN=PHF5A PE=1 SV=1	7	1	1	1	110	12.4	8.41	5.21922e+06	6.79899e+07	2.07014e+08	#N/A	#N/A
A0A024QZE7	Transforming growth factor beta 1 induced transcript 1, isoform CRA_a OS=Homo sapiens OX=9606 GN=TGFB1I1 PE=3 SV=1	2	1	3	1	444	47.9	7.58	5213573	1.12165e+08	1.50433e+06	#N/A	#N/A
E7EQG2	RNA helicase OS=Homo sapiens OX=9606 GN=EIF4A2 PE=1 SV=1	34	11	25	3	362	41.3	5.64	5.18686e+06	1.12395e+08	6.75552e+07	#N/A	#N/A
A0A5C2FUU1	IGL c532_light_IGKV3-20_IGKJ2 (Fragment) OS=Homo sapiens OX=9606 PE=2 SV=1	40	3	7	1	108	11.8	7.96	5.18613e+06	5.19061e+08	1.71969e+08	#N/A	#N/A
P25787	Proteasome subunit alpha type-2 OS=Homo sapiens OX=9606 GN=PSMA2 PE=1 SV=2	17	2	4	2	234	25.9	7.43	5.17787e+06	4.03494e+06	1.02811e+06	#N/A	#N/A
A1L0S8	CROCC protein (Fragment) OS=Homo sapiens OX=9606 GN=CROCC PE=2 SV=1	1	1	1	1	1132	129.4	5.31	5176891	6.62028e+07	2.96743e+07	#N/A	#N/A
H0YJF8	Sorting nexin-6 OS=Homo sapiens OX=9606 GN=SNX6 PE=1 SV=2	7	1	1	1	144	16.2	4.58	5.17549e+06	6.3423e+07	1.96581e+08	#N/A	#N/A
Q9Y3B4	Splicing factor 3B subunit 6 OS=Homo sapiens OX=9606 GN=SF3B6 PE=1 SV=1	10	1	1	1	125	14.6	9.38	5.1654e+06	6.56601e+07	5.0074e+07	#N/A	#N/A
P42356	Phosphatidylinositol 4-kinase alpha OS=Homo sapiens OX=9606 GN=PI4KA PE=1 SV=4	1	3	3	3	2102	236.7	7.06	5.13698e+06	1.80055e+08	7.9267e+07	#N/A	#N/A
E9PKU1	CUGBP Elav-like family member 1 (Fragment) OS=Homo sapiens OX=9606 GN=CELF1 PE=1 SV=1	11	1	1	1	114	12.9	6.77	5128274	1.59612e+08	3.38178e+07	#N/A	#N/A
B7Z7P8	Eukaryotic peptide chain release factor subunit 1 OS=Homo sapiens OX=9606 GN=ETF1 PE=1 SV=1	4	2	3	2	423	47.4	5.57	5.12685e+06	4.27788e+07	1.14403e+07	#N/A	#N/A
P04632	Calpain small subunit 1 OS=Homo sapiens OX=9606 GN=CAPNS1 PE=1 SV=1	10	2	4	2	268	28.3	5.2	5120005	7.47776e+07	2.16494e+07	#N/A	#N/A
A0A494C1B8	Tripeptidyl-peptidase 2 OS=Homo sapiens OX=9606 GN=TPP2 PE=1 SV=1	2	3	3	3	1173	130.2	6.29	5.11668e+06	2.34004e+08	9.37421e+08	#N/A	#N/A
B3KTX0	cDNA FLJ38893 fis, clone NOVAR1000091, highly similar to COLORECTAL MUTANT CANCER PROTEIN OS=Homo sapiens OX=9606 PE=2 SV=1	6	2	2	1	411	46.1	5.05	5106936	1.34465e+08	4.18896e+06	#N/A	#N/A
A0A8I5KSV3	Golgin subfamily A member 3 (Fragment) OS=Homo sapiens OX=9606 GN=GOLGA3 PE=1 SV=1	1	1	3	1	922	103.4	5.19	5.10201e+06	3.13572e+08	4.69418e+07	#N/A	#N/A
B1AXG1	non-specific serine/threonine protein kinase OS=Homo sapiens OX=9606 GN=RPS6KA3 PE=1 SV=2	6	3	3	3	711	80.7	8.28	5.09804e+06	1.24836e+08	5.58968e+07	#N/A	#N/A
A0A3B3ITX4	ATP synthase subunit g, mitochondrial OS=Homo sapiens OX=9606 PE=3 SV=1	26	2	5	2	91	10.4	10.29	5.0855e+06	1.19945e+08	2.63139e+07	#N/A	#N/A
A0A140VJM0	Testicular tissue protein Li 96 OS=Homo sapiens OX=9606 PE=2 SV=1	4	4	4	4	1051	116.5	6.77	5.05659e+06	5.65621e+07	1.34438e+07	#N/A	#N/A
A8K690	Stress-induced-phosphoprotein 1 OS=Homo sapiens OX=9606 PE=2 SV=1	8	5	5	5	543	62.6	6.8	5.05581e+06	7.10393e+07	4.47466e+06	#N/A	#N/A
O76021	Ribosomal L1 domain-containing protein 1 OS=Homo sapiens OX=9606 GN=RSL1D1 PE=1 SV=3	10	4	5	4	490	54.9	10.13	5.05321e+06	1.01129e+08	1.95946e+07	#N/A	#N/A
Q9UKA4	A-kinase anchor protein 11 OS=Homo sapiens OX=9606 GN=AKAP11 PE=1 SV=1	2	3	4	3	1901	210.4	5.39	5.05207e+06	7.73741e+07	4.71897e+06	#N/A	#N/A
A0A6Q8PGC7	Inverted formin-2 OS=Homo sapiens OX=9606 GN=INF2 PE=1 SV=1	1	2	3	2	1051	114.7	7.27	5.02447e+06	3.52254e+07	4.23596e+06	#N/A	#N/A
D6REX3	Protein transport protein Sec31A OS=Homo sapiens OX=9606 GN=SEC31A PE=1 SV=1	4	5	7	5	1251	136.1	6.98	5.00724e+06	3.27299e+07	2.64098e+07	#N/A	#N/A
P09012	U1 small nuclear ribonucleoprotein A OS=Homo sapiens OX=9606 GN=SNRPA PE=1 SV=3	5	2	4	2	282	31.3	9.83	4.95844e+06	5.89748e+07	3.81504e+07	#N/A	#N/A
B4E326	cDNA FLJ57450 OS=Homo sapiens OX=9606 PE=2 SV=1	5	1	2	1	234	26.8	5.71	4.95098e+06	1.49696e+07	3.13195e+06	#N/A	#N/A
A0A5C2FVF5	IGL c50_light_IGKV1-5_IGKJ4 (Fragment) OS=Homo sapiens OX=9606 PE=2 SV=1	9	1	2	1	107	11.6	8.47	4.94e+06	9.91466e+08	5.01021e+07	#N/A	#N/A
Q15758	Neutral amino acid transporter B(0) OS=Homo sapiens OX=9606 GN=SLC1A5 PE=1 SV=2	6	3	3	3	541	56.6	5.48	4918489	2.86733e+08	1.84608e+08	#N/A	#N/A
A0A024R7L5	UPF1 OS=Homo sapiens OX=9606 GN=UPF1 PE=2 SV=1	3	3	6	3	1118	123	6.68	4.88957e+06		6.80775e+06	#N/A	#N/A
Q14166	Tubulin--tyrosine ligase-like protein 12 OS=Homo sapiens OX=9606 GN=TTLL12 PE=1 SV=2	3	2	3	2	644	74.4	5.53	4.88882e+06	7.73418e+07	3.62935e+07	#N/A	#N/A
Q9NPD3	Exosome complex component RRP41 OS=Homo sapiens OX=9606 GN=EXOSC4 PE=1 SV=3	9	2	2	2	245	26.4	6.52	4870598	3.10097e+08	4.86842e+07	#N/A	#N/A
Q9H269	Vacuolar protein sorting-associated protein 16 homolog OS=Homo sapiens OX=9606 GN=VPS16 PE=1 SV=2	3	2	2	2	839	94.6	6.77	4.86484e+06	4.49297e+08	9.22035e+07	#N/A	#N/A
Q7Z3E9	Uncharacterized protein DKFZp686J1286 (Fragment) OS=Homo sapiens OX=9606 GN=DKFZp686J1286 PE=2 SV=1	3	2	2	1	829	93	5.55	4.85668e+06	5.16888e+06	2.04627e+06	#N/A	#N/A
A0A804HK76	Filamin-B OS=Homo sapiens OX=9606 GN=FLNB PE=1 SV=1	56	105	306	1	2562	273.9	5.73	4813240	5.41963e+06	1.67868e+06	#N/A	#N/A
B1ALI9	Thioredoxin interacting protein (Fragment) OS=Homo sapiens OX=9606 GN=TXNIP PE=3 SV=1	4	1	3	1	304	33.6	8.56	4753370	5.19593e+08	5.13839e+07	#N/A	#N/A
Q9BVL4	Protein adenylyltransferase SelO, mitochondrial OS=Homo sapiens OX=9606 GN=SELENOO PE=1 SV=3	5	2	2	2	669	73.4	5.97	4737669	7.70839e+07	2.17088e+07	#N/A	#N/A
Q9UPN7	Serine/threonine-protein phosphatase 6 regulatory subunit 1 OS=Homo sapiens OX=9606 GN=PPP6R1 PE=1 SV=5	2	2	2	2	881	96.7	4.55	4730260	3.75962e+06	1.58937e+06	#N/A	#N/A
F8WF27	Transmembrane 4 L6 family member 1 OS=Homo sapiens OX=9606 GN=TM4SF1 PE=1 SV=1	9	1	1	1	101	11	7.58	4723124	4.91347e+07	5.57787e+06	#N/A	#N/A
O75381	Peroxisomal membrane protein PEX14 OS=Homo sapiens OX=9606 GN=PEX14 PE=1 SV=1	6	2	3	2	377	41.2	4.94	4.68813e+06	9.98955e+07	2.46628e+07	#N/A	#N/A
Q8TB52	F-box only protein 30 OS=Homo sapiens OX=9606 GN=FBXO30 PE=1 SV=3	4	3	4	3	745	82.3	5.4	4.67408e+06	1.50546e+08	1.23092e+07	#N/A	#N/A
J3KSR4	Very long-chain-specific acyl-CoA dehydrogenase, mitochondrial (Fragment) OS=Homo sapiens OX=9606 GN=ACADVL PE=1 SV=1	4	1	1	1	204	22.1	6.89	4.65333e+06	1.46802e+08	2.23209e+07	#N/A	#N/A
P53803	DNA-directed RNA polymerases I, II, and III subunit RPABC4 OS=Homo sapiens OX=9606 GN=POLR2K PE=1 SV=1	12	1	2	1	58	7	9.06	4.59993e+06	1.3782e+07		#N/A	#N/A
A0A024R6F2	Zinc finger CCCH domain-containing protein 14 OS=Homo sapiens OX=9606 GN=FLJ11806 PE=3 SV=1	6	2	2	2	424	48.1	7.94	4593663	4.33909e+09	1.40538e+07	#N/A	#N/A
B4DP27	cDNA FLJ52153, highly similar to Transmembrane emp24 domain-containing protein 2 OS=Homo sapiens OX=9606 PE=2 SV=1	11	2	3	2	169	19.2	5.86	4568764	1.91196e+07	1.06845e+07	#N/A	B4DP27
M0R1L2	6-phosphogluconolactonase (Fragment) OS=Homo sapiens OX=9606 GN=PGLS PE=1 SV=1	5	1	1	1	147	16.4	5.01	4548134	1.04629e+07	4.14098e+06	#N/A	#N/A
A0A0S2Z567	RNA binding motif protein 14 isoform 2 OS=Homo sapiens OX=9606 GN=RBM14 PE=2 SV=1	15	2	2	2	156	17.1	8.63	4541985	1.46242e+08	8.37893e+06	#N/A	#N/A
E9PPJ0	Splicing factor 3B subunit 2 OS=Homo sapiens OX=9606 GN=SF3B2 PE=1 SV=1	4	3	5	3	878	98.1	5.62	4.53674e+06	9.40308e+07	4.88677e+06	#N/A	#N/A
K7EL62	Guanine nucleotide-binding protein subunit alpha-11 (Fragment) OS=Homo sapiens OX=9606 GN=GNA11 PE=1 SV=1	10	2	4	2	236	27.4	5.35	4.51403e+06	5.59171e+07	2.34223e+07	#N/A	#N/A
Q9HCE7	E3 ubiquitin-protein ligase SMURF1 OS=Homo sapiens OX=9606 GN=SMURF1 PE=1 SV=2	1	1	1	1	757	86.1	7.02	4.50642e+06	8.38854e+07	5.10549e+07	#N/A	#N/A
Q96P48	Arf-GAP with Rho-GAP domain, ANK repeat and PH domain-containing protein 1 OS=Homo sapiens OX=9606 GN=ARAP1 PE=1 SV=3	1	2	3	2	1450	162.1	6.23	4502463	7.80165e+06	3.95749e+07	#N/A	#N/A
B4DGG0	cDNA FLJ58989, moderately similar to ADP-ribosylation factor-like protein 2 OS=Homo sapiens OX=9606 PE=2 SV=1	11	2	2	2	194	22.2	8.43	4497518	7.41383e+07	2.06524e+06	#N/A	#N/A
B4DT57	cDNA FLJ61383, highly similar to Serine/threonine-protein kinase 24 OS=Homo sapiens OX=9606 PE=2 SV=1	2	1	3	1	450	50	5.6	4.49512e+06	1.99222e+08	8.61216e+07	#N/A	#N/A
O95202	Mitochondrial proton/calcium exchanger protein OS=Homo sapiens OX=9606 GN=LETM1 PE=1 SV=1	4	3	5	3	739	83.3	6.7	4.48609e+06	3.78907e+07	2.0506e+07	#N/A	#N/A
I3L1E8	Mitochondrial dicarboxylate carrier (Fragment) OS=Homo sapiens OX=9606 GN=SLC25A10 PE=3 SV=1	7	1	2	1	113	12.4	10.4	4.47104e+06	1.06711e+08	1.26079e+08	#N/A	#N/A
P23919	Thymidylate kinase OS=Homo sapiens OX=9606 GN=DTYMK PE=1 SV=4	16	3	4	3	212	23.8	8.27	4.45234e+06		4.49673e+06	#N/A	#N/A
Q15800	Methylsterol monooxygenase 1 OS=Homo sapiens OX=9606 GN=MSMO1 PE=1 SV=1	5	1	2	1	293	35.2	7.23	4446095	7.79198e+07	2.46712e+07	#N/A	#N/A
Q5QNY5	Peroxisomal biogenesis factor 19 (Fragment) OS=Homo sapiens OX=9606 GN=PEX19 PE=1 SV=1	9	1	1	1	235	26.1	4.44	4.44391e+06	1.92421e+08	6.32543e+07	#N/A	#N/A
O43681	ATPase GET3 OS=Homo sapiens OX=9606 GN=GET3 PE=1 SV=2	7	3	4	3	348	38.8	4.91	4.43887e+06	3.09144e+07	1.58176e+07	#N/A	#N/A
E7ESU7	C-terminal-binding protein 1 (Fragment) OS=Homo sapiens OX=9606 GN=CTBP1 PE=1 SV=1	11	2	3	2	171	18.6	6.38	4424836	2.62089e+07	8.22225e+06	#N/A	#N/A
B3KNE7	(human) hypothetical protein OS=Homo sapiens OX=9606 PE=2 SV=1	2	1	1	1	418	47.9	8.9	4.42153e+06	6.02187e+08	1.81777e+08	#N/A	#N/A
Q8TCJ2	Dolichyl-diphosphooligosaccharide--protein glycosyltransferase subunit STT3B OS=Homo sapiens OX=9606 GN=STT3B PE=1 SV=1	3	3	6	3	826	93.6	8.91	4.37261e+06	9.37035e+07	9.35436e+06	#N/A	#N/A
A0A8V8TP09	Erbin OS=Homo sapiens OX=9606 GN=ERBIN PE=4 SV=1	2	3	3	3	1343	150.4	5.31	4.36541e+06	7.26686e+07	4.56703e+07	#N/A	#N/A
B4DDC2	cDNA FLJ52248, highly similar to Deoxycytidylate deaminase OS=Homo sapiens OX=9606 PE=2 SV=1	7	1	2	1	119	13.3	8.66	4.35909e+06	6.1107e+06	1.08794e+06	#N/A	#N/A
A0A0U1RQL8	Macrophage-capping protein (Fragment) OS=Homo sapiens OX=9606 GN=GSN PE=1 SV=1	21	4	12	1	232	26.3	7.08	4356530	8.35662e+07	1.12162e+07	#N/A	#N/A
A8K964	Pinin OS=Homo sapiens OX=9606 PE=2 SV=1	5	3	3	3	717	81.5	7.37	4.35148e+06	1.10585e+08	2.01432e+07	#N/A	#N/A
H0YKI9	Elongation factor-like GTPase 1 OS=Homo sapiens OX=9606 GN=EFL1 PE=1 SV=2	2	2	4	2	1074	119.9	5.81	4.33891e+06	4.73125e+07	1.19708e+08	#N/A	#N/A
Q8IV38	Ankyrin repeat and MYND domain-containing protein 2 OS=Homo sapiens OX=9606 GN=ANKMY2 PE=1 SV=1	3	1	1	1	441	49.3	6.25	4308934	8.19119e+07	8.03436e+07	#N/A	#N/A
A0A024RCT9	High mobility group AT-hook 1, isoform CRA_b OS=Homo sapiens OX=9606 GN=HMGA1 PE=3 SV=1	5	1	3	1	328	34.3	10.37	4.30633e+06	7.78946e+07	3.51108e+07	#N/A	#N/A
O14531	Dihydropyrimidinase-related protein 4 OS=Homo sapiens OX=9606 GN=DPYSL4 PE=1 SV=2	3	2	2	2	572	61.8	7.09	4.30312e+06	2.80879e+08	3.07275e+06	#N/A	#N/A
D6REM4	Casein kinase I isoform alpha OS=Homo sapiens OX=9606 GN=CSNK1A1 PE=1 SV=1	13	3	3	3	236	27.7	9.44	4299632	2.15918e+07	1.00884e+07	#N/A	#N/A
A8K2P3	cDNA FLJ77041, highly similar to Homo sapiens RAS protein activator like 2 (RASAL2), transcript variant 1, mRNA (Fragment) OS=Homo sapiens OX=9606 PE=2 SV=1	2	2	3	2	990	110.9	8.06	4288113	3.15642e+08	6.39309e+07	#N/A	#N/A
H3BUD2	Dynactin subunit 5 OS=Homo sapiens OX=9606 GN=DCTN5 PE=1 SV=1	49	2	2	2	53	6	7.75	4281733	7.86821e+07	7.27333e+07	#N/A	#N/A
Q9Y6M1	Insulin-like growth factor 2 mRNA-binding protein 2 OS=Homo sapiens OX=9606 GN=IGF2BP2 PE=1 SV=2	10	5	7	3	599	66.1	8.46	4.28149e+06	1.44198e+08	3.08508e+07	#N/A	#N/A
B4DHX0	Squalene monooxygenase OS=Homo sapiens OX=9606 PE=2 SV=1	7	2	2	2	379	42.6	8.79	4.2811e+06	9.90868e+08	1.30697e+08	#N/A	#N/A
O15371	Eukaryotic translation initiation factor 3 subunit D OS=Homo sapiens OX=9606 GN=EIF3D PE=1 SV=1	7	3	4	3	548	63.9	6.05	4.26558e+06	1.39582e+08	1.33927e+07	#N/A	#N/A
A0A2X0SFG4	ARHGEF40 (Fragment) OS=Homo sapiens OX=9606 GN=ARHGEF40 PE=4 SV=1	2	2	2	2	1521	164.8	6.15	4.26511e+06			#N/A	#N/A
Q5TEJ7	Replication protein A 32 kDa subunit (Fragment) OS=Homo sapiens OX=9606 GN=RPA2 PE=1 SV=1	4	1	1	1	179	19.4	6.07	4.26167e+06		2.9057e+06	#N/A	#N/A
B4DLF7	cDNA FLJ60294 OS=Homo sapiens OX=9606 PE=2 SV=1	1	1	1	1	964	105.1	9.16	4261451	1.02835e+08	3.10384e+07	#N/A	#N/A
D3DT44	GCS light chain OS=Homo sapiens OX=9606 GN=GCLM PE=3 SV=1	6	1	2	1	254	28.6	6.02	4.24149e+06	3.10111e+08	7.03545e+07	#N/A	#N/A
A0A1W2PS16	Mevalonate kinase OS=Homo sapiens OX=9606 GN=MVK PE=1 SV=1	9	1	3	1	117	12.8	9.14	4.24105e+06	6.52474e+07	1.28305e+07	#N/A	#N/A
Q96AX1	Vacuolar protein sorting-associated protein 33A OS=Homo sapiens OX=9606 GN=VPS33A PE=1 SV=1	2	1	1	1	596	67.6	6.96	4211677	8.14789e+07	3.6864e+07	#N/A	#N/A
Q08AF3	Schlafen family member 5 OS=Homo sapiens OX=9606 GN=SLFN5 PE=1 SV=1	4	3	5	3	891	101	8.22	4.20617e+06	1.09046e+08	2.66991e+07	#N/A	#N/A
Q7Z2Z1	Treslin OS=Homo sapiens OX=9606 GN=TICRR PE=1 SV=2	0	1	2	1	1910	210.7	8.78	4201297	2.29459e+08	6.31289e+07	#N/A	#N/A
A0A024RBG1	Diphosphoinositol polyphosphate phosphohydrolase NUDT4B OS=Homo sapiens OX=9606 GN=NUDT4B PE=3 SV=1	14	2	2	2	181	20.4	6.35	4.1882e+06	9.79256e+08	1.04456e+08	#N/A	#N/A
Q9Y295	Developmentally-regulated GTP-binding protein 1 OS=Homo sapiens OX=9606 GN=DRG1 PE=1 SV=1	4	1	3	1	367	40.5	8.9	4.18219e+06		2.09075e+07	#N/A	#N/A
F5GZY7	Gamma-aminobutyric acid receptor-associated protein-like 1 (Fragment) OS=Homo sapiens OX=9606 GN=GABARAPL1 PE=1 SV=1	10	1	1	1	70	8.6	9.95	4.18103e+06	4.35564e+08	4.57709e+08	#N/A	#N/A
B7Z6G2	cDNA FLJ56152, highly similar to Rho guanine nucleotide exchange factor 7 OS=Homo sapiens OX=9606 PE=2 SV=1	11	6	8	3	721	81.4	7.68	4.16702e+06	3.71759e+08	1.47509e+08	#N/A	#N/A
Q8IVM0	Coiled-coil domain-containing protein 50 OS=Homo sapiens OX=9606 GN=CCDC50 PE=1 SV=1	3	1	1	1	306	35.8	6.65	4.16629e+06	1.50773e+08	1.28963e+07	#N/A	#N/A
F5GYZ5	Superoxide dismutase (Fragment) OS=Homo sapiens OX=9606 GN=SOD2 PE=1 SV=1	23	4	7	4	190	21.1	9.2	4.16577e+06	2.53301e+08	3.18761e+07	#N/A	#N/A
K7EL40	Septin-9 (Fragment) OS=Homo sapiens OX=9606 GN=SEPTIN9 PE=1 SV=1	5	1	1	1	209	24	9.35	4.158e+06	1.84751e+08	1.80167e+08	#N/A	#N/A
Q8N163	Cell cycle and apoptosis regulator protein 2 OS=Homo sapiens OX=9606 GN=CCAR2 PE=1 SV=2	6	4	4	4	923	102.8	5.22	4.14436e+06	1.18981e+08	3.94561e+07	#N/A	#N/A
P04217	Alpha-1B-glycoprotein OS=Homo sapiens OX=9606 GN=A1BG PE=1 SV=4	1	1	2	1	495	54.2	5.86	4.12944e+06	4.57316e+07	1.73938e+07	#N/A	#N/A
O75506	Heat shock factor-binding protein 1 OS=Homo sapiens OX=9606 GN=HSBP1 PE=1 SV=1	14	1	3	1	76	8.5	4.36	4.12441e+06	3.78135e+07	1.48826e+06	#N/A	#N/A
E7ET01	Cytoplasmic dynein 1 intermediate chain 2 (Fragment) OS=Homo sapiens OX=9606 GN=DYNC1I2 PE=1 SV=1	6	1	1	1	173	19.3	5.29	4.11254e+06	9.96794e+07	1.95847e+07	#N/A	#N/A
A0A7D5Q2L7	NAD(P) dependent steroid dehydrogenase-like protein transcript variant OS=Homo sapiens OX=9606 PE=3 SV=1	6	2	4	2	373	41.9	8.06	4.11015e+06	1.36984e+08	2.46068e+07	#N/A	#N/A
F5H538	Mitogen-activated protein kinase kinase kinase 4 OS=Homo sapiens OX=9606 GN=MAP3K4 PE=1 SV=1	1	1	1	1	1604	181.1	6.32	4.10968e+06	3.55932e+09	7.75674e+08	#N/A	#N/A
Q15084	Protein disulfide-isomerase A6 OS=Homo sapiens OX=9606 GN=PDIA6 PE=1 SV=1	6	2	4	2	440	48.1	5.08	4.10764e+06	1.48162e+08	7.61241e+07	#N/A	#N/A
B4DS01	cDNA FLJ59402, highly similar to Eukaryotic translation initiation factor 4B OS=Homo sapiens OX=9606 PE=2 SV=1	4	1	2	1	368	40.7	5.96	4091904	9.20576e+07	1.70971e+06	#N/A	#N/A
Q5T093	Protein RER1 OS=Homo sapiens OX=9606 GN=RER1 PE=1 SV=1	9	1	3	1	117	13.4	10.4	4.08909e+06	4.23622e+07	5.60981e+07	#N/A	#N/A
Q5U043	S-(hydroxymethyl)glutathione dehydrogenase OS=Homo sapiens OX=9606 PE=2 SV=1	7	2	2	2	374	39.7	7.49	4.08784e+06	1.20158e+08	1.46094e+07	#N/A	#N/A
A0A5C2G3W6	IGL c3988_light_IGLV4-69_IGLJ2 (Fragment) OS=Homo sapiens OX=9606 PE=2 SV=1	8	1	1	1	112	12	7.44	4.08674e+06	3.60482e+06		#N/A	#N/A
B4DI08	cDNA FLJ60091, highly similar to Hypoxia-inducible factor 1 alpha inhibitor OS=Homo sapiens OX=9606 PE=2 SV=1	2	1	1	1	383	44.2	6.2	4.07191e+06	9.61075e+07	1.86175e+07	#N/A	#N/A
A8K897	Nuclear pore complex protein Nup93 OS=Homo sapiens OX=9606 PE=2 SV=1	5	4	6	4	819	93.3	5.77	4.06474e+06	1.35463e+08	2.01921e+07	#N/A	#N/A
E7EQZ6	Tetratricopeptide repeat protein 29 OS=Homo sapiens OX=9606 GN=TTC29 PE=1 SV=1	4	1	2	1	363	42.1	6.35	4.06262e+06	1.07872e+08	6.78941e+06	#N/A	#N/A
H3BRE0	F-box only protein 22 OS=Homo sapiens OX=9606 GN=FBXO22 PE=1 SV=1	9	1	1	1	93	10.3	7.66	4.04475e+06	2.4271e+08	2.90977e+07	#N/A	#N/A
A0A024RD99	G-rich RNA sequence binding factor 1, isoform CRA_a OS=Homo sapiens OX=9606 GN=GRSF1 PE=4 SV=1	3	1	1	1	318	36.6	5.69	4.029e+06	1.82145e+08	6.78402e+07	#N/A	#N/A
Q96TC7	Regulator of microtubule dynamics protein 3 OS=Homo sapiens OX=9606 GN=RMDN3 PE=1 SV=2	2	1	2	1	470	52.1	5.1	4.02822e+06	1.23641e+08	2.61011e+07	#N/A	#N/A
C9J975	Arf-GAP with GTPase, ANK repeat and PH domain-containing protein 3 OS=Homo sapiens OX=9606 GN=AGAP3 PE=1 SV=1	3	1	1	1	343	36.9	6.4	4017672	1.89463e+08	2.80722e+07	#N/A	#N/A
Q9HC07	Transmembrane protein 165 OS=Homo sapiens OX=9606 GN=TMEM165 PE=1 SV=1	11	2	2	2	324	34.9	7.02	4.01695e+06	7.2388e+07	4.62408e+06	#N/A	#N/A
A0A7G6J4N4	Ubiquitin carboxyl-terminal hydrolase OS=Homo sapiens OX=9606 PE=2 SV=1	1	1	1	1	802	87.5	5.27	4.016e+06	3.22595e+08	2.04884e+08	#N/A	#N/A
Q7RTR2	NLR family CARD domain-containing protein 3 OS=Homo sapiens OX=9606 GN=NLRC3 PE=1 SV=2	1	1	2	1	1065	114.6	8.29	4.01008e+06	2.21628e+07	9.80555e+06	#N/A	#N/A
W8QRJ0	Lysyl oxidase homolog (Fragment) OS=Homo sapiens OX=9606 GN=LOXL2 PE=2 SV=1	1	1	1	1	752	84.2	6.27	4.00834e+06	1.96901e+08	4.76959e+07	#N/A	#N/A
O00186	Syntaxin-binding protein 3 OS=Homo sapiens OX=9606 GN=STXBP3 PE=1 SV=2	3	2	3	2	592	67.7	7.8	4.00179e+06	3.48959e+08	7.25092e+07	#N/A	#N/A
Q96EB3	EEF1A1 protein (Fragment) OS=Homo sapiens OX=9606 GN=EEF1A1 PE=2 SV=1	30	3	8	1	161	17	9.52	3.97374e+06	1.46648e+08	1.27487e+08	#N/A	#N/A
A0A8I5KU01	E3 ubiquitin-protein ligase OS=Homo sapiens OX=9606 GN=HECTD1 PE=1 SV=1	1	2	2	2	2247	251.2	5.34	3.97285e+06	1.14684e+08	2.32652e+07	#N/A	#N/A
A0A220T1R9	ANKLE2 OS=Homo sapiens OX=9606 GN=ANKLE2 PE=2 SV=1	2	2	2	2	874	97.5	6.81	3.94685e+06	9.69721e+07	2.07294e+07	#N/A	#N/A
A0A6Q8PHK0	E3 ubiquitin-protein ligase OS=Homo sapiens OX=9606 GN=TRIP12 PE=1 SV=1	2	4	9	4	2067	228.3	8.6	3943992	1.00005e+08	5.40122e+07	#N/A	#N/A
A0A7I2V4W4	Serine/threonine-protein kinase TBK1 OS=Homo sapiens OX=9606 GN=TBK1 PE=1 SV=1	4	3	3	3	695	79.6	6.83	3.93657e+06	1.21989e+08	4.04194e+07	#N/A	#N/A
A0A5C2GP90	IG c1122_heavy_IGHV3-7_IGHD3-3_IGHJ4 (Fragment) OS=Homo sapiens OX=9606 PE=2 SV=1	30	3	4	1	129	14.5	8.81	3.93494e+06	8.81668e+07	7.79425e+07	#N/A	#N/A
A8K4D5	Kynureninase OS=Homo sapiens OX=9606 GN=KYNU PE=2 SV=1	3	1	1	1	465	52.3	7.03	3.91316e+06	9.69302e+07	3.28417e+07	#N/A	#N/A
A0A5C2FW38	IGL c864_light_IGKV1D-39_IGKJ3 (Fragment) OS=Homo sapiens OX=9606 PE=2 SV=1	23	2	5	0	107	11.5	8.85	3.89708e+06	5.53607e+07	5.32343e+07	#N/A	#N/A
A0A3B3IT92	DNA replication licensing factor MCM4 OS=Homo sapiens OX=9606 GN=MCM4 PE=1 SV=1	2	2	3	2	904	100.7	6.95	3.88582e+06	7.51549e+09	3.29973e+08	#N/A	#N/A
Q6UN15	Pre-mRNA 3'-end-processing factor FIP1 OS=Homo sapiens OX=9606 GN=FIP1L1 PE=1 SV=1	3	1	1	1	594	66.5	5.59	3.88404e+06	1.7139e+08	5.0979e+07	#N/A	#N/A
E9PI38	Transcription factor p65 (Fragment) OS=Homo sapiens OX=9606 GN=RELA PE=1 SV=1	7	1	2	1	185	20.8	8.41	3862754	1.07363e+08	4.05241e+07	#N/A	#N/A
Q8N1G4	Leucine-rich repeat-containing protein 47 OS=Homo sapiens OX=9606 GN=LRRC47 PE=1 SV=1	4	2	2	2	583	63.4	8.28	3.8599e+06	2.50133e+08	1.21208e+08	#N/A	#N/A
A0A8V8TQ13	Calcium/calmodulin-dependent protein kinase type II subunit beta (Fragment) OS=Homo sapiens OX=9606 GN=CAMK2B PE=4 SV=1	10	4	7	1	434	48.2	7.47	3.825e+06	1.00091e+08	1.85388e+08	#N/A	#N/A
A0A499FJY3	RNA-binding protein 15 OS=Homo sapiens OX=9606 GN=RBM15 PE=1 SV=1	2	2	3	2	925	101.3	9.96	3.81551e+06	6.95331e+07	2.31369e+07	#N/A	#N/A
O95861	3'(2'),5'-bisphosphate nucleotidase 1 OS=Homo sapiens OX=9606 GN=BPNT1 PE=1 SV=1	3	1	2	1	308	33.4	5.69	3.79013e+06	4.50256e+08	8.14021e+08	#N/A	#N/A
O76071	Probable cytosolic iron-sulfur protein assembly protein CIAO1 OS=Homo sapiens OX=9606 GN=CIAO1 PE=1 SV=1	9	2	2	2	339	37.8	4.97	3777329	2.94134e+07	7.39155e+06	#N/A	#N/A
P0C7P4	Putative cytochrome b-c1 complex subunit Rieske-like protein 1 OS=Homo sapiens OX=9606 GN=UQCRFS1P1 PE=5 SV=1	3	1	1	1	283	30.8	8.87	3.77132e+06	2.06965e+08	2.13441e+07	#N/A	#N/A
H0Y9I3	Exportin-5 (Fragment) OS=Homo sapiens OX=9606 GN=XPO5 PE=1 SV=1	9	1	3	1	107	12.1	8.68	3.7636e+06	3.47023e+08	6.27376e+07	#N/A	#N/A
A0A7P0T9E5	Serine/threonine-protein kinase VRK1 OS=Homo sapiens OX=9606 GN=VRK1 PE=1 SV=1	2	1	1	1	395	45.3	8.91	3.75201e+06	2.09945e+09		#N/A	#N/A
F8VTV8	Cyclin-dependent kinase 4 OS=Homo sapiens OX=9606 GN=CDK4 PE=1 SV=1	10	2	6	1	201	22	8.47	3.7294e+06	3.94199e+08	1.79949e+08	#N/A	#N/A
A0A2X0SFI2	SRGAP1 (Fragment) OS=Homo sapiens OX=9606 GN=SRGAP1 PE=4 SV=1	2	2	4	1	1087	124.4	6.83	3716934	1.29996e+08	1.22994e+07	#N/A	#N/A
B4DFR2	cDNA FLJ59194, moderately similar to Dynein light chain 2A, cytoplasmic OS=Homo sapiens OX=9606 PE=2 SV=1	10	1	2	1	121	13.4	10.08	3.71093e+06	8.82341e+07	1.84064e+07	#N/A	#N/A
B1APJ0	cDNA FLJ57459, highly similar to Mitochondrial import inner membrane translocase subunit Tim23 OS=Homo sapiens OX=9606 PE=2 SV=1	10	1	1	1	172	17.8	6.52	3.6972e+06	3.70485e+08	6.13008e+07	#N/A	#N/A
Q92538	Golgi-specific brefeldin A-resistance guanine nucleotide exchange factor 1 OS=Homo sapiens OX=9606 GN=GBF1 PE=1 SV=2	1	2	2	2	1859	206.3	5.73	3694664	4.06389e+08	1.05325e+08	#N/A	#N/A
Q1WWL2	PTGFRN protein (Fragment) OS=Homo sapiens OX=9606 GN=PTGFRN PE=2 SV=1	5	3	3	3	738	82.6	6.51	3.69257e+06	2.26363e+08	5.02287e+07	#N/A	#N/A
B4DP45	cDNA FLJ55121, highly similar to Homo sapiens sperm specific antigen 2 (SSFA2), mRNA OS=Homo sapiens OX=9606 PE=2 SV=1	3	1	2	1	306	33.8	5.12	3.69257e+06	1.69963e+07	6.20455e+06	#N/A	#N/A
B4DWG1	cDNA FLJ55643, highly similar to SEC23-interacting protein OS=Homo sapiens OX=9606 PE=2 SV=1	2	2	3	2	789	89.7	5.62	3.68935e+06	4.54322e+07	2.51668e+07	#N/A	#N/A
Q52LJ0	Protein FAM98B OS=Homo sapiens OX=9606 GN=FAM98B PE=1 SV=2	3	1	2	1	433	45.5	8.69	3.68383e+06	1.23472e+10	1.15566e+09	#N/A	#N/A
D6RER5	Septin OS=Homo sapiens OX=9606 GN=SEPTIN11 PE=1 SV=1	4	2	5	1	432	49.8	6.68	3678406	1.14438e+08	8.10896e+07	#N/A	#N/A
Q9H1I8	Activating signal cointegrator 1 complex subunit 2 OS=Homo sapiens OX=9606 GN=ASCC2 PE=1 SV=3	3	2	2	2	757	86.3	5.16	3.67302e+06	1.16498e+08	7.18821e+07	#N/A	#N/A
B7Z591	Calcium load-activated calcium channel OS=Homo sapiens OX=9606 GN=TMCO1 PE=2 SV=1	8	1	3	1	176	19.9	9.82	3.64495e+06	4.08911e+09	8.15748e+08	#N/A	#N/A
O15541	E3 ubiquitin-protein ligase RNF113A OS=Homo sapiens OX=9606 GN=RNF113A PE=1 SV=1	6	2	2	2	343	38.8	5.69	3.64134e+06	2.57521e+08	5.49949e+07	#N/A	#N/A
M0R080	DnaJ homolog subfamily B member 1 (Fragment) OS=Homo sapiens OX=9606 GN=DNAJB1 PE=1 SV=1	10	2	4	2	183	20.5	8.56	3.63354e+06	2.87027e+07	9.69963e+06	#N/A	#N/A
A0A024R5G4	Nuclear mitotic apparatus protein 1, isoform CRA_c (Fragment) OS=Homo sapiens OX=9606 GN=NUMA1 PE=4 SV=1	2	2	3	2	1536	174.4	5.19	3.62879e+06	8.82344e+07	6.58084e+08	#N/A	#N/A
A0A6E1Y6F7	Coiled-coil domain-containing protein 180 OS=Homo sapiens OX=9606 GN=CCDC180 PE=1 SV=1	0	1	1	1	1657	192.4	5.94	3.62447e+06	1.58713e+09	4.6432e+07	#N/A	#N/A
Q9BZV1	UBX domain-containing protein 6 OS=Homo sapiens OX=9606 GN=UBXN6 PE=1 SV=1	2	1	2	1	441	49.7	6.89	3.58969e+06	1.71603e+08	2.12952e+07	#N/A	#N/A
Q9BWH6	RNA polymerase II-associated protein 1 OS=Homo sapiens OX=9606 GN=RPAP1 PE=1 SV=3	2	2	2	2	1393	152.7	6.38	3.58842e+06	1.49401e+06		#N/A	#N/A
A0A384MDY0	Catenin (Cadherin-associated protein), alpha 1, 102kDa, isoform CRA_b OS=Homo sapiens OX=9606 GN=CTNNA1 PE=2 SV=1	6	3	4	3	906	100	6.29	3.58176e+06	2.99302e+08	1.01981e+07	#N/A	#N/A
A0A5C2GW48	IG c1497_light_IGKV3-20_IGKJ1 (Fragment) OS=Homo sapiens OX=9606 PE=2 SV=1	38	3	8	1	108	11.7	8.48	3573818	1.99074e+07	2.99422e+07	#N/A	#N/A
O00505	Importin subunit alpha-4 OS=Homo sapiens OX=9606 GN=KPNA3 PE=1 SV=2	7	4	8	1	521	57.8	4.94	3.5733e+06	2.35102e+08		#N/A	#N/A
Q9H845	Complex I assembly factor ACAD9, mitochondrial OS=Homo sapiens OX=9606 GN=ACAD9 PE=1 SV=1	3	2	2	2	621	68.7	7.96	3.57219e+06	8.67072e+07	1.84393e+07	#N/A	#N/A
A0A669KB89	SCRIB overlapping open reading frame protein OS=Homo sapiens OX=9606 GN=SCRIB PE=1 SV=1	1	2	2	2	1658	177.7	5.14	3.55066e+06	3.23964e+08	8.46006e+07	#N/A	#N/A
J3QLR8	28S ribosomal protein S23, mitochondrial OS=Homo sapiens OX=9606 GN=MRPS23 PE=1 SV=1	11	2	4	2	152	17.5	9.63	3.53585e+06	2.26533e+08	1.63404e+08	#N/A	#N/A
Q9H2H9	Sodium-coupled neutral amino acid symporter 1 OS=Homo sapiens OX=9606 GN=SLC38A1 PE=1 SV=1	4	2	2	2	487	54	7.02	3.53245e+06	2.56453e+08	1.1192e+07	#N/A	#N/A
D6R9G1	Cyclin-dependent kinase 7 OS=Homo sapiens OX=9606 GN=CDK7 PE=1 SV=1	7	2	2	2	253	28.5	6.87	3.52238e+06	3.04925e+08	7.31601e+07	#N/A	#N/A
A0A0A0MQX1	Unconventional myosin-X OS=Homo sapiens OX=9606 GN=MYO10 PE=1 SV=1	0	1	1	1	2069	238.4	6.14	3.51808e+06	8.48407e+07	1.93932e+07	#N/A	#N/A
E9PLN8	VKc domain-containing protein (Fragment) OS=Homo sapiens OX=9606 PE=4 SV=1	8	1	3	1	166	17.9	8.62	3.51247e+06	1.18985e+08	3.22935e+07	#N/A	#N/A
B5BU25	Splicing factor U2AF subunit OS=Homo sapiens OX=9606 GN=U2AF2 PE=2 SV=1	4	2	4	2	471	53.1	9.09	3500049	7.3511e+08	8.37797e+07	#N/A	#N/A
O14933	Ubiquitin/ISG15-conjugating enzyme E2 L6 OS=Homo sapiens OX=9606 GN=UBE2L6 PE=1 SV=4	10	1	1	1	153	17.8	7.88	3.49928e+06	4.71584e+08	6.66522e+07	#N/A	#N/A
C9IZG4	Protein CutA OS=Homo sapiens OX=9606 GN=CUTA PE=1 SV=1	10	1	1	1	135	14.4	5.45	3.461e+06	2.40504e+08	5.56189e+07	#N/A	#N/A
B3KW34	cDNA FLJ42071 fis, clone SYNOV2014157, highly similar to Protein YIPF5 OS=Homo sapiens OX=9606 PE=2 SV=1	4	1	1	1	257	28	4.36	3443077	2.26538e+08	1.36825e+07	#N/A	#N/A
A0A8Q3SIL6	Ubiquitin-conjugating enzyme E2 A OS=Homo sapiens OX=9606 GN=UBE2A PE=1 SV=1	8	1	1	1	224	24.6	6.2	3.42934e+06	2.57712e+10	3.56324e+07	#N/A	#N/A
Q5T447	E3 ubiquitin-protein ligase HECTD3 OS=Homo sapiens OX=9606 GN=HECTD3 PE=1 SV=1	2	1	1	1	861	97.1	5.64	3426196			#N/A	#N/A
M0QXN5	Nuclear pore glycoprotein p62 OS=Homo sapiens OX=9606 GN=NUP62 PE=1 SV=1	2	1	3	1	446	45.6	5.38	3425142	1.69207e+08	3.8436e+07	#N/A	#N/A
A0A024R6Q9	Ubiquitin carboxyl-terminal hydrolase CYLD OS=Homo sapiens OX=9606 GN=CYLD PE=4 SV=1	2	1	2	1	635	71.5	6.38	3.40831e+06	1.46262e+09	1.15967e+08	#N/A	#N/A
O00767	Stearoyl-CoA desaturase OS=Homo sapiens OX=9606 GN=SCD PE=1 SV=2	7	1	2	1	359	41.5	9	3.40573e+06	5.20802e+08	2.27238e+08	#N/A	#N/A
Q53S33	BolA-like protein 3 OS=Homo sapiens OX=9606 GN=BOLA3 PE=1 SV=1	14	1	1	1	107	12.1	9.64	3398258	9.92677e+07	8.84389e+07	#N/A	#N/A
A0A494C1G5	DnaJ homolog subfamily C member 10 OS=Homo sapiens OX=9606 GN=DNAJC10 PE=1 SV=1	3	1	1	1	301	34.6	7.69	3.39578e+06	7.01695e+06		#N/A	#N/A
Q7Z7B1	Phosphatidylinositol-glycan biosynthesis class W protein OS=Homo sapiens OX=9606 GN=PIGW PE=1 SV=1	2	1	1	1	504	56.8	9.16	3.36541e+06		9.00208e+06	#N/A	#N/A
A0A8V8TPK1	26S proteasome non-ATPase regulatory subunit 8 OS=Homo sapiens OX=9606 GN=PSMD8 PE=4 SV=1	9	2	3	2	254	28.7	7.78	3.35084e+06		3.15171e+07	#N/A	#N/A
B4DRA0	cDNA FLJ58459, highly similar to RNA-binding region-containing protein 2 OS=Homo sapiens OX=9606 PE=2 SV=1	3	1	2	1	502	56.4	10.02	3.34871e+06	1.05996e+10	4.59877e+08	#N/A	#N/A
Q96EP5	DAZ-associated protein 1 OS=Homo sapiens OX=9606 GN=DAZAP1 PE=1 SV=1	4	1	3	1	407	43.4	8.56	3.34776e+06	6.88299e+08	1.31888e+08	#N/A	#N/A
A0A481SVJ4	Matrix remodeling associated 7 transcript variant X8 OS=Homo sapiens OX=9606 GN=MXRA7 PE=2 SV=1	6	1	1	1	139	15.4	4.44	3.34763e+06	1.00278e+10	1.73194e+09	#N/A	#N/A
A0A0A0MTL6	Rho family-interacting cell polarization regulator 1 OS=Homo sapiens OX=9606 GN=RIPOR1 PE=1 SV=1	3	4	4	4	1238	134	6.43	3343729	4.19449e+07	1.72261e+07	#N/A	#N/A
F5H1T9	Keratin-associated protein 2-1 OS=Homo sapiens OX=9606 GN=KRTAP2-1 PE=4 SV=1	8	1	1	1	124	13	7.81	3336728	4.99729e+06		#N/A	#N/A
A0A5C2GFG5	IGH + IGL c629_heavy_IGHV1-69_IGHD2-21_IGHJ6 (Fragment) OS=Homo sapiens OX=9606 PE=2 SV=1	11	1	2	1	126	13.4	8.85	3.33233e+06		1.69563e+06	#N/A	#N/A
E9PLY5	Microtubule-actin cross-linking factor 1, isoforms 6/7 (Fragment) OS=Homo sapiens OX=9606 GN=MACF1 PE=1 SV=1	14	17	22	1	1375	159.8	5.66	3.31173e+06	2.58853e+08	3.76073e+07	#N/A	#N/A
H3BP13	Trafficking protein particle complex subunit 2-like protein OS=Homo sapiens OX=9606 GN=TRAPPC2L PE=1 SV=1	5	1	1	1	241	27.3	8.51	3.28643e+06	4.47498e+08	4.89096e+07	#N/A	#N/A
F5GYQ1	V-type proton ATPase subunit OS=Homo sapiens OX=9606 GN=ATP6V0D1 PE=1 SV=1	3	1	2	1	392	44.6	5.14	3.28491e+06	2.65906e+08	1.73442e+09	#N/A	#N/A
Q9UNE7	E3 ubiquitin-protein ligase CHIP OS=Homo sapiens OX=9606 GN=STUB1 PE=1 SV=2	7	2	2	2	303	34.8	5.87	3280186	2.42619e+07	3.37e+06	#N/A	#N/A
A0A8V8TRD4	5'-3' exonuclease PLD3 OS=Homo sapiens OX=9606 GN=PLD3 PE=4 SV=1	2	1	2	1	507	56.5	6.83	3.25765e+06	3.50005e+09	4.56869e+08	#N/A	#N/A
A0A590UJS9	Disks large homolog 1 OS=Homo sapiens OX=9606 GN=DLG1 PE=1 SV=1	6	4	4	4	839	93.5	5.92	3.25329e+06	1.5777e+08	7.24026e+07	#N/A	#N/A
B2R4I8	cDNA, FLJ92106, highly similar to Homo sapiens adaptor-related protein complex 3, sigma 1 subunit(AP3S1), mRNA OS=Homo sapiens OX=9606 PE=2 SV=1	11	2	3	2	193	21.7	5.39	3242671	1.37028e+09	9.86483e+07	#N/A	#N/A
B8ZZL8	10 kDa heat shock protein, mitochondrial OS=Homo sapiens OX=9606 GN=HSPE1 PE=1 SV=1	17	2	3	1	101	10.7	9.58	3.24235e+06	1.49946e+07	1.0353e+07	#N/A	#N/A
Q05CP8	CCDC6 protein (Fragment) OS=Homo sapiens OX=9606 GN=CCDC6 PE=2 SV=1	2	1	1	1	334	38.1	9.39	3.24067e+06	6.51884e+08	1.22024e+07	#N/A	#N/A
J3QQV2	Monocarboxylate transporter 4 OS=Homo sapiens OX=9606 GN=SLC16A3 PE=1 SV=9	4	2	3	2	417	44.4	7.33	3.23857e+06	8.07844e+07	1.51772e+07	#N/A	#N/A
B7Z341	Protein NDRG3 OS=Homo sapiens OX=9606 PE=2 SV=1	4	1	1	1	271	29.7	5.59	3.23017e+06	2.55035e+09	1.65743e+10	#N/A	#N/A
Q14145	Kelch-like ECH-associated protein 1 OS=Homo sapiens OX=9606 GN=KEAP1 PE=1 SV=2	3	2	2	2	624	69.6	6.44	3.22119e+06	4.15731e+08	1.25335e+08	#N/A	#N/A
Q4KMQ1	Taperin OS=Homo sapiens OX=9606 GN=TPRN PE=1 SV=2	1	1	1	1	711	75.5	7.25	3211443	4.76666e+08	7.32736e+07	#N/A	#N/A
A0A0D9SFB1	dynamin GTPase OS=Homo sapiens OX=9606 GN=DNM1 PE=1 SV=1	1	1	3	1	835	94	6.64	3.18675e+06	9.57724e+06	3.79923e+06	#N/A	#N/A
E9PLD3	Ribonuclease P protein component OS=Homo sapiens OX=9606 PE=4 SV=1	13	1	3	1	99	11.6	12.23	3.18525e+06		1.40183e+07	#N/A	#N/A
D6RCQ0	Eukaryotic translation elongation factor 1 epsilon-1 (Fragment) OS=Homo sapiens OX=9606 GN=EEF1E1 PE=1 SV=1	11	1	2	1	94	10.4	8.75	3.17761e+06	3.64516e+07	8.24179e+06	#N/A	#N/A
C9JJV6	Myeloid-associated differentiation marker (Fragment) OS=Homo sapiens OX=9606 GN=MYADM PE=1 SV=8	7	1	2	1	146	15.9	8.65	3.17747e+06	1.85847e+08	3.48824e+08	#N/A	#N/A
Q86UP2	Kinectin OS=Homo sapiens OX=9606 GN=KTN1 PE=1 SV=1	2	3	4	3	1357	156.2	5.64	3165907	4.91779e+08	5.35292e+09	#N/A	#N/A
M0R165	Epidermal growth factor receptor substrate 15-like 1 OS=Homo sapiens OX=9606 GN=EPS15L1 PE=1 SV=1	3	2	4	2	756	83.4	5.11	3.15348e+06	2.30585e+08	1.08579e+08	#N/A	#N/A
A0A8V8TM61	HCG1811743, isoform CRA_d OS=Homo sapiens OX=9606 GN=PRPF40A PE=4 SV=1	1	1	3	1	934	106.3	7.99	3.14206e+06	4.58973e+08	1.43872e+08	#N/A	#N/A
J3KNF4	Superoxide dismutase copper chaperone OS=Homo sapiens OX=9606 GN=CCS PE=1 SV=1	3	1	1	1	255	27.1	5.9	3.1308e+06	5.84828e+08	2.34231e+08	#N/A	#N/A
Q6NUJ1	Proactivator polypeptide-like 1 OS=Homo sapiens OX=9606 GN=PSAPL1 PE=2 SV=2	1	1	2	1	521	56.6	7.27	3126402	1.90664e+09	2.01263e+10	#N/A	#N/A
Q6ZUY4	cDNA FLJ43210 fis, clone FEBRA2020582 OS=Homo sapiens OX=9606 PE=2 SV=1	5	1	1	1	146	15.5	12.21	3.12043e+06	3.34779e+08		#N/A	#N/A
P61201	COP9 signalosome complex subunit 2 OS=Homo sapiens OX=9606 GN=COPS2 PE=1 SV=1	3	1	1	1	443	51.6	5.53	3.10854e+06	1.98285e+07	9.96257e+06	#N/A	#N/A
Q658P3	Metalloreductase STEAP3 OS=Homo sapiens OX=9606 GN=STEAP3 PE=1 SV=2	2	1	3	1	488	54.6	8.6	3.09302e+06	5.36073e+08	6.61317e+07	#N/A	#N/A
Q8NDV3	Structural maintenance of chromosomes protein 1B OS=Homo sapiens OX=9606 GN=SMC1B PE=2 SV=2	1	1	1	1	1235	143.8	7.66	3.07931e+06	5.69271e+09	3.22566e+08	#N/A	#N/A
F2FB34	SOGA OS=Homo sapiens OX=9606 GN=SOGA PE=2 SV=1	1	2	3	2	1351	151.2	6.44	3074442	2.70145e+07	1.31355e+07	#N/A	#N/A
A0A5C2G8J2	IGL c3955_light_IGLV1-47_IGLJ3 (Fragment) OS=Homo sapiens OX=9606 PE=2 SV=1	13	1	3	1	110	11.6	8.97	3.07291e+06	1.45469e+07	3.17618e+06	#N/A	#N/A
Q8TBC4	NEDD8-activating enzyme E1 catalytic subunit OS=Homo sapiens OX=9606 GN=UBA3 PE=1 SV=2	2	1	2	1	463	51.8	5.45	3.0723e+06	5.99501e+07	1.06703e+07	#N/A	#N/A
A0A7I2YQF2	Ras GTPase-activating protein-binding protein 1 (Fragment) OS=Homo sapiens OX=9606 GN=G3BP1 PE=1 SV=1	38	3	8	1	85	9.6	9.77	3064705	8.80368e+08	8.53484e+07	#N/A	#N/A
A0A024R3B4	Spliceosome-associated protein CWC15 homolog OS=Homo sapiens OX=9606 GN=HSPC148 PE=3 SV=1	11	1	2	1	96	11.1	9.58	3059139	1.03302e+09	8.83762e+07	#N/A	#N/A
A0A075B797	Nitric oxide synthase-interacting protein (Fragment) OS=Homo sapiens OX=9606 GN=NOSIP PE=1 SV=1	6	1	1	1	232	25.7	8.84	3.05561e+06	1.29782e+06	3.82449e+06	#N/A	#N/A
Q9BVP2	Guanine nucleotide-binding protein-like 3 OS=Homo sapiens OX=9606 GN=GNL3 PE=1 SV=2	3	2	2	2	549	62	9.16	3.05361e+06	2.03515e+08	3.34987e+07	#N/A	#N/A
A0A024R8D4	Mitochondrial ribosomal protein S2, isoform CRA_a OS=Homo sapiens OX=9606 GN=MRPS2 PE=3 SV=1	3	1	2	1	319	35.5	8.94	3.04576e+06	1.31235e+07	2.68533e+06	#N/A	#N/A
Q68DC2	Ankyrin repeat and SAM domain-containing protein 6 OS=Homo sapiens OX=9606 GN=ANKS6 PE=1 SV=2	1	1	1	1	871	92.2	7.39	3.04377e+06	2.70077e+09	1.39139e+09	#N/A	#N/A
Q53HG0	Eukaryotic translation initiation factor 3, subunit 3 gamma, 40kDa variant (Fragment) OS=Homo sapiens OX=9606 PE=2 SV=1	4	1	2	1	352	39.8	6.54	3.03695e+06	1.95352e+09	3.88961e+08	#N/A	#N/A
H3BUR9	CDP-diacylglycerol--inositol 3-phosphatidyltransferase OS=Homo sapiens OX=9606 GN=CDIPT PE=1 SV=1	7	1	3	1	157	17.3	6.65	3031043	2.30631e+06		#N/A	#N/A
O00507	Probable ubiquitin carboxyl-terminal hydrolase FAF-Y OS=Homo sapiens OX=9606 GN=USP9Y PE=2 SV=2	0	1	2	1	2555	290.9	5.86	3.03052e+06	1.64477e+09	1.78182e+08	#N/A	#N/A
P61326	Protein mago nashi homolog OS=Homo sapiens OX=9606 GN=MAGOH PE=1 SV=1	7	1	1	1	146	17.2	6.11	3.02973e+06	2.23367e+09	2.05041e+07	#N/A	#N/A
B0QZK4	Heterochromatin protein 1-binding protein 3 (Fragment) OS=Homo sapiens OX=9606 GN=HP1BP3 PE=1 SV=1	8	2	2	2	253	28.5	9.88	3.02946e+06	6.15864e+07	2.06471e+07	#N/A	#N/A
O96007	Molybdopterin synthase catalytic subunit OS=Homo sapiens OX=9606 GN=MOCS2 PE=1 SV=1	19	2	3	2	188	20.9	5.44	3.0091e+06	2.30192e+06	3.76317e+06	#N/A	#N/A
Q53FN7	BZW1 protein variant (Fragment) OS=Homo sapiens OX=9606 PE=2 SV=1	4	2	4	1	424	48.6	6.11	3.00488e+06	3.50236e+07	1.74116e+07	#N/A	#N/A
Q7Z7K0	COX assembly mitochondrial protein homolog OS=Homo sapiens OX=9606 GN=CMC1 PE=1 SV=1	8	1	1	1	106	12.5	8.63	3.00001e+06	2.84125e+07	2.15011e+07	#N/A	#N/A
Q96B13	Serine/threonine-protein phosphatase 2A 56 kDa regulatory subunit OS=Homo sapiens OX=9606 GN=PPP2R5C PE=1 SV=1	3	1	1	1	384	44.8	6.48	2.98395e+06	1.02819e+07	1.25005e+06	#N/A	#N/A
Q9UKK3	Protein mono-ADP-ribosyltransferase PARP4 OS=Homo sapiens OX=9606 GN=PARP4 PE=1 SV=3	1	1	1	1	1724	192.5	5.66	2.9745e+06	9.22411e+06	4.36697e+06	#N/A	#N/A
D6RBJ8	Rho GTPase-activating protein 22 OS=Homo sapiens OX=9606 GN=ARHGAP22 PE=1 SV=1	3	1	3	1	261	29.8	9.32	2.97123e+06	5.18891e+07	1.32792e+07	#N/A	#N/A
A0A7P0T997	Acetyltransferase component of pyruvate dehydrogenase complex OS=Homo sapiens OX=9606 GN=DLAT PE=1 SV=1	1	1	1	1	636	67.8	7.84	2.97038e+06		6.5692e+07	#N/A	#N/A
Q96DI7	U5 small nuclear ribonucleoprotein 40 kDa protein OS=Homo sapiens OX=9606 GN=SNRNP40 PE=1 SV=1	3	1	1	1	357	39.3	8.1	2.97008e+06	9.03075e+06		#N/A	#N/A
Q9Y5J5	Pleckstrin homology-like domain family A member 3 OS=Homo sapiens OX=9606 GN=PHLDA3 PE=1 SV=1	14	2	2	2	127	13.9	9.67	2950682	2.55185e+06	5.41326e+06	#N/A	#N/A
A0A1W6S962	GTF2I-BRAF fusion protein OS=Homo sapiens OX=9606 GN=GTF2I PE=2 SV=1	21	16	33	1	955	107.6	7.94	2937859	4.19191e+07	1.1164e+07	#N/A	#N/A
Q5T7F0	Neuropilin OS=Homo sapiens OX=9606 GN=NRP1 PE=1 SV=1	2	1	3	1	704	79	5.86	2.93411e+06	1.17195e+07		#N/A	Q5T7F0
Q8IWC1	MAP7 domain-containing protein 3 OS=Homo sapiens OX=9606 GN=MAP7D3 PE=1 SV=2	2	2	2	2	876	98.4	9.32	2923817	1.07433e+07	3.04459e+07	#N/A	#N/A
H0YKK6	Proteasome activator complex subunit 1 OS=Homo sapiens OX=9606 GN=PSME1 PE=1 SV=1	13	1	2	1	90	10.6	8.91	2.91113e+06	2.77012e+06	2.75672e+06	#N/A	#N/A
P10606	Cytochrome c oxidase subunit 5B, mitochondrial OS=Homo sapiens OX=9606 GN=COX5B PE=1 SV=2	18	2	3	2	129	13.7	8.81	2911079	2.3049e+07	2.80466e+06	#N/A	#N/A
H0YBT3	CCR4-NOT transcription complex subunit 7 (Fragment) OS=Homo sapiens OX=9606 GN=CNOT7 PE=1 SV=1	43	3	6	1	91	10.5	4.81	2.90276e+06	4.29662e+06		#N/A	#N/A
H9KV75	Alpha-actinin-1 OS=Homo sapiens OX=9606 GN=ACTN1 PE=1 SV=1	69	48	243	1	822	94.8	5.69	2.90036e+06	6.04031e+07	9.44125e+06	#N/A	#N/A
Q9H223	EH domain-containing protein 4 OS=Homo sapiens OX=9606 GN=EHD4 PE=1 SV=1	6	3	5	2	541	61.1	6.76	2.8933e+06	1.35785e+07	4.54342e+07	#N/A	#N/A
Q5HYI8	Rab-like protein 3 OS=Homo sapiens OX=9606 GN=RABL3 PE=1 SV=1	9	2	3	2	236	26.4	7.11	2.89115e+06	3.6157e+06	1.58192e+07	#N/A	#N/A
B2RD12	cDNA, FLJ96412, highly similar to Homo sapiens abhydrolase domain containing 8 (ABHD8), mRNA OS=Homo sapiens OX=9606 PE=2 SV=1	2	1	1	1	439	47.4	7.15	2.88903e+06	6.16808e+06		#N/A	#N/A
B2RDT8	cDNA, FLJ96764, highly similar to Homo sapiens sorting nexin 8 (SNX8), mRNA OS=Homo sapiens OX=9606 PE=2 SV=1	6	2	2	2	465	52.6	7.39	2.87964e+06	1.16548e+07	4.21883e+06	#N/A	B2RDT8
A0A5C2GB02	IGH c493_heavy__IGHV3-33_IGHD6-19_IGHJ4 (Fragment) OS=Homo sapiens OX=9606 PE=2 SV=1	16	1	1	1	121	13.5	9.13	2878213		3.47045e+06	#N/A	#N/A
Q96M27	Protein PRRC1 OS=Homo sapiens OX=9606 GN=PRRC1 PE=1 SV=1	2	1	1	1	445	46.7	5.83	2.87142e+06	4.23977e+06	3.43053e+06	#N/A	#N/A
B4DJ66	26S proteasome non-ATPase regulatory subunit 13 OS=Homo sapiens OX=9606 GN=PSMD13 PE=2 SV=1	3	1	2	1	311	35.3	6.01	2.86793e+06	1.33887e+07	6.01447e+06	#N/A	#N/A
E5KN59	Peptidyl-prolyl cis-trans isomerase D OS=Homo sapiens OX=9606 PE=4 SV=1	2	1	2	1	370	40.7	7.21	2.8541e+06	4.52941e+06	8.20157e+06	#N/A	#N/A
Q53FX9	Mitochondrial ribosomal protein S11 isoform a variant (Fragment) OS=Homo sapiens OX=9606 PE=2 SV=1	8	1	1	1	194	20.6	10.81	2.84802e+06	4.37653e+07	9.57893e+06	#N/A	#N/A
A0A5C2GF96	IGH + IGL c559_heavy_IGHV2-70_IGHD3-22_IGHJ5 (Fragment) OS=Homo sapiens OX=9606 PE=2 SV=1	23	2	5	2	124	13.8	8.73	2.84655e+06	2.41233e+07		#N/A	#N/A
Q6NZ63	STEAP family member 1B OS=Homo sapiens OX=9606 GN=STEAP1B PE=1 SV=1	3	1	1	1	245	28.8	8.79	2.84375e+06	8.24285e+07	8.48938e+07	#N/A	#N/A
Q5TB53	Transmembrane 9 superfamily member (Fragment) OS=Homo sapiens OX=9606 GN=TM9SF3 PE=1 SV=8	4	1	3	1	253	29.9	5.82	2.84084e+06	1.84523e+07	5.80291e+07	#N/A	#N/A
Q09161	Nuclear cap-binding protein subunit 1 OS=Homo sapiens OX=9606 GN=NCBP1 PE=1 SV=1	5	4	5	4	790	91.8	6.43	2.8256e+06	1.73439e+07	8.61368e+06	#N/A	#N/A
E9PKV2	39S ribosomal protein L17, mitochondrial (Fragment) OS=Homo sapiens OX=9606 GN=MRPL17 PE=1 SV=1	5	1	2	1	142	16.4	10.48	2.82441e+06	8.94632e+06	893719	#N/A	#N/A
Q96GA7	Serine dehydratase-like OS=Homo sapiens OX=9606 GN=SDSL PE=1 SV=1	6	2	3	2	329	34.7	6.89	2.82286e+06			#N/A	#N/A
A0A5C2GS94	IG c177_light_IGKV3-15_IGKJ1 (Fragment) OS=Homo sapiens OX=9606 PE=2 SV=1	22	3	4	1	107	11.6	8.5	2811709	7.25233e+07	1.78441e+08	#N/A	#N/A
B4DWW8	U4/U6 small nuclear ribonucleoprotein Prp31 OS=Homo sapiens OX=9606 PE=2 SV=1	3	1	2	1	450	50.1	5.25	2810246	3.31163e+07	392570	#N/A	#N/A
P49756	RNA-binding protein 25 OS=Homo sapiens OX=9606 GN=RBM25 PE=1 SV=3	2	1	3	1	843	100.1	6.32	2.80173e+06	2.41136e+07	6.07442e+06	#N/A	#N/A
Q4R9M9	Kinesin family member 1Bbeta isoform II OS=Homo sapiens OX=9606 GN=KIF1B PE=1 SV=1	1	1	1	1	1809	203.5	5.55	2798760		1.65325e+07	#N/A	#N/A
Q9P1F3	Costars family protein ABRACL OS=Homo sapiens OX=9606 GN=ABRACL PE=1 SV=1	16	1	2	1	81	9.1	6.29	2.79642e+06	6.16052e+06	1.4759e+06	#N/A	#N/A
J3QR91	Cytochrome b5 type B OS=Homo sapiens OX=9606 GN=CYB5B PE=1 SV=2	16	2	3	2	172	18.9	5.03	2791137	7.62689e+06	4.4704e+06	#N/A	#N/A
B4E2G1	cDNA FLJ55379, moderately similar to N-terminal acetyltransferase C complex catalytic subunit MAK3 OS=Homo sapiens OX=9606 PE=2 SV=1	4	1	1	1	241	27.1	6.57	2.78309e+06	4.17594e+07	3.18554e+07	#N/A	#N/A
Q53G02	Dolichyl-diphosphooligosaccharide--protein glycosyltransferase subunit DAD1 (Fragment) OS=Homo sapiens OX=9606 PE=2 SV=1	11	1	1	1	113	12.4	7.87	2.77469e+06	8.39577e+07	1.13827e+07	#N/A	#N/A
B4DYI5	cDNA FLJ59155, highly similar to Homo sapiens heat shock 70 kDa protein 14 (HSPA14), transcript variant 1, mRNA OS=Homo sapiens OX=9606 PE=2 SV=1	7	1	1	1	156	16.8	7.24	2.76811e+06	1.85398e+08	7.48638e+07	#N/A	#N/A
F5H365	Protein transport protein SEC23 OS=Homo sapiens OX=9606 GN=SEC23A PE=1 SV=1	4	2	3	1	736	82.9	7.46	2.76794e+06	2.59046e+07		#N/A	#N/A
Q7LG56	Ribonucleoside-diphosphate reductase subunit M2 B OS=Homo sapiens OX=9606 GN=RRM2B PE=1 SV=1	4	1	1	1	351	40.7	4.97	2.76699e+06	1.15925e+08	2.16415e+07	#N/A	#N/A
B4E0R0	Long-chain-fatty-acid--CoA ligase OS=Homo sapiens OX=9606 PE=2 SV=1	3	2	2	2	664	74.2	7.33	2766027	2.97769e+07	2.44919e+06	#N/A	#N/A
Q5SW96	Low density lipoprotein receptor adapter protein 1 OS=Homo sapiens OX=9606 GN=LDLRAP1 PE=1 SV=3	4	1	3	1	308	33.9	6.7	2.74704e+06	7.28944e+07	3.84919e+07	#N/A	#N/A
O15084	Serine/threonine-protein phosphatase 6 regulatory ankyrin repeat subunit A OS=Homo sapiens OX=9606 GN=ANKRD28 PE=1 SV=5	4	3	4	3	1053	112.9	6.25	2.74466e+06	9.44421e+07	3.8428e+07	#N/A	#N/A
B3KXL8	cDNA FLJ45688 fis, clone FCBBF3021191, highly similar to Protein phosphatase 2C isoform gamma OS=Homo sapiens OX=9606 PE=2 SV=1	2	1	1	1	529	57.4	4.34	2731912	4.32255e+07	1.00738e+07	#N/A	#N/A
Q59H48	Lymphocyte adaptor protein variant (Fragment) OS=Homo sapiens OX=9606 PE=2 SV=1	3	1	1	1	439	48.5	7.03	2.73086e+06	5.38012e+07	3.56343e+07	#N/A	#N/A
J3KT75	Mannose-P-dolichol utilization defect 1 protein (Fragment) OS=Homo sapiens OX=9606 GN=MPDU1 PE=1 SV=1	6	1	3	1	154	16.5	8.18	2.72425e+06	7.68732e+06	2.18705e+06	#N/A	#N/A
Q04760	Lactoylglutathione lyase OS=Homo sapiens OX=9606 GN=GLO1 PE=1 SV=4	13	2	3	2	184	20.8	5.31	2.70971e+06	2.20985e+07	9.54696e+06	#N/A	#N/A
A0A7P0TB79	AMP deaminase 2 OS=Homo sapiens OX=9606 GN=AMPD2 PE=1 SV=1	5	1	1	1	237	27	5.11	2.69874e+06	4.94365e+07	8.98288e+06	#N/A	#N/A
D3DX49	MAGUK p55 subfamily member 2 OS=Homo sapiens OX=9606 GN=MPP2 PE=1 SV=1	2	1	1	1	576	64.5	6.73	2.69662e+06	7.39103e+06	4.57216e+06	#N/A	#N/A
P19387	DNA-directed RNA polymerase II subunit RPB3 OS=Homo sapiens OX=9606 GN=POLR2C PE=1 SV=2	9	2	3	2	275	31.4	4.92	2.69209e+06	8.84544e+07	3.10133e+07	#N/A	#N/A
A0A0A0MQV6	Fibroblast growth factor OS=Homo sapiens OX=9606 GN=FGF2 PE=1 SV=1	3	1	1	1	288	30.7	11.18	2.68661e+06	1.04902e+08	1.29663e+07	#N/A	#N/A
Q8TD55	Pleckstrin homology domain-containing family O member 2 OS=Homo sapiens OX=9606 GN=PLEKHO2 PE=1 SV=1	9	3	4	3	490	53.3	5.43	2.67922e+06		4.74322e+07	#N/A	#N/A
Q96N66	Lysophospholipid acyltransferase 7 OS=Homo sapiens OX=9606 GN=MBOAT7 PE=1 SV=2	3	1	1	1	472	52.7	8.97	2.6757e+06	1.29891e+08	3.51207e+07	#N/A	#N/A
A0A8Q3WLK5	Pyruvate dehydrogenase E1 component subunit alpha, somatic form, mitochondrial OS=Homo sapiens OX=9606 GN=PDHA1 PE=1 SV=1	8	1	3	1	160	18	8.81	2.67376e+06	1.91786e+08	6.09381e+07	#N/A	#N/A
B4DQG4	Ras-related GTP-binding protein OS=Homo sapiens OX=9606 PE=2 SV=1	2	1	3	1	365	40.2	5.07	2.66702e+06	3.89442e+07	1.76402e+07	#N/A	#N/A
D3DVC4	Nestin, isoform CRA_c OS=Homo sapiens OX=9606 GN=NES PE=3 SV=1	2	3	3	3	1621	177.3	4.36	2.66204e+06		1.80225e+06	#N/A	#N/A
Q9UL15	BAG family molecular chaperone regulator 5 OS=Homo sapiens OX=9606 GN=BAG5 PE=1 SV=1	3	1	1	1	447	51.2	6.05	2.65495e+06	4.67093e+07	5.51883e+07	#N/A	#N/A
J3QRA5	NEDD8-activating enzyme E1 regulatory subunit (Fragment) OS=Homo sapiens OX=9606 GN=NAE1 PE=1 SV=1	7	1	2	1	124	14.4	4.82	2.65417e+06	5.30951e+07	3.18843e+07	#N/A	#N/A
B2R4X4	cDNA, FLJ92255, highly similar to Homo sapiens ring finger protein 7 (RNF7), mRNA OS=Homo sapiens OX=9606 PE=2 SV=1	11	1	1	1	113	12.7	5.21	2648737	1.62159e+07	7.64428e+06	#N/A	#N/A
P53701	Holocytochrome c-type synthase OS=Homo sapiens OX=9606 GN=HCCS PE=1 SV=1	6	1	1	1	268	30.6	6.68	2.64601e+06	3.43215e+07	1.3008e+07	#N/A	#N/A
Q13618	Cullin-3 OS=Homo sapiens OX=9606 GN=CUL3 PE=1 SV=2	4	2	4	2	768	88.9	8.48	2639791	3.21563e+08	7.9152e+07	#N/A	#N/A
B4DW97	RNA helicase OS=Homo sapiens OX=9606 PE=2 SV=1	5	3	3	1	711	80	8.85	2.63428e+06	1.59759e+08	2.81107e+07	#N/A	#N/A
Q6XZF7	Dynamin-binding protein OS=Homo sapiens OX=9606 GN=DNMBP PE=1 SV=1	3	3	4	3	1577	177.2	5.39	2628304	4.87967e+07	2.39411e+07	#N/A	#N/A
G5E943	Equilibrative nucleoside transporter 2 OS=Homo sapiens OX=9606 GN=SLC29A2 PE=1 SV=1	3	1	2	1	361	38.7	7.25	2.61753e+06	9.79747e+07	3.46403e+07	#N/A	#N/A
A0A024RDZ9	PCI domain-containing protein 2 OS=Homo sapiens OX=9606 GN=RP11-98F14.6 PE=3 SV=1	5	1	1	1	292	33.8	9.22	2604569	2.45998e+07	3.42621e+06	#N/A	#N/A
Q8IY33	MICAL-like protein 2 OS=Homo sapiens OX=9606 GN=MICALL2 PE=1 SV=1	2	2	3	1	904	97.4	9.57	2.59155e+06	9.47403e+08	4.23912e+07	#N/A	#N/A
P15407	Fos-related antigen 1 OS=Homo sapiens OX=9606 GN=FOSL1 PE=1 SV=1	5	1	1	1	271	29.4	8.02	2.58978e+06	1.18403e+08	4.12437e+07	#N/A	#N/A
Q9Y2D4	Exocyst complex component 6B OS=Homo sapiens OX=9606 GN=EXOC6B PE=1 SV=3	1	1	1	1	811	94.1	6.46	2587781	1.50387e+07	4.13127e+06	#N/A	#N/A
C9JLW1	Dynein light intermediate chain (Fragment) OS=Homo sapiens OX=9606 GN=DYNC1LI1 PE=1 SV=1	5	1	2	1	192	20.2	5.38	2.58767e+06	4.89083e+07	9.85054e+06	#N/A	#N/A
B4DZJ6	cDNA FLJ54706, highly similar to Ubiquitin-associated protein 2-like OS=Homo sapiens OX=9606 PE=2 SV=1	3	2	2	2	897	93.9	8.32	2.58695e+06	1.00491e+08	2.6372e+07	#N/A	#N/A
A8K8X9	cDNA FLJ32106 fis, clone OCBBF2001408, highly similar to H.sapiens thioesterase II OS=Homo sapiens OX=9606 PE=2 SV=1	5	1	2	1	188	20.8	9.79	2.58547e+06	1.36305e+08	5.07131e+07	#N/A	#N/A
A0A7I2V5H9	Prefoldin subunit 5 OS=Homo sapiens OX=9606 GN=PFDN5 PE=1 SV=1	21	1	2	1	85	9.8	5.08	2.58111e+06	2.4216e+07	3.74795e+06	#N/A	#N/A
Q5RKV6	Exosome complex component MTR3 OS=Homo sapiens OX=9606 GN=EXOSC6 PE=1 SV=1	6	1	2	1	272	28.2	6.28	2.57355e+06	1.47113e+08	3.8426e+07	#N/A	#N/A
Q53FL4	Adducin 3 isoform a variant (Fragment) OS=Homo sapiens OX=9606 PE=2 SV=1	3	2	2	2	667	74.4	6.51	2.5719e+06	1.05001e+08	1.69225e+08	#N/A	#N/A
C9JJ54	WD repeat and FYVE domain-containing protein 1 (Fragment) OS=Homo sapiens OX=9606 GN=WDFY1 PE=1 SV=1	7	1	1	1	215	24.2	7.8	2.56694e+06	1.70868e+08	1.19023e+09	#N/A	#N/A
A0A7I2V5R1	Serine/threonine-protein kinase Nek9 OS=Homo sapiens OX=9606 GN=NEK9 PE=1 SV=1	2	2	2	2	991	108.4	5.85	2.56254e+06	1.41034e+08	1.21769e+07	#N/A	#N/A
Q9NSV4	Protein diaphanous homolog 3 OS=Homo sapiens OX=9606 GN=DIAPH3 PE=1 SV=4	1	1	1	1	1193	136.8	7.03	2.55615e+06	8.63759e+07	1.90916e+07	#N/A	#N/A
A6NFX8	ADP-sugar pyrophosphatase OS=Homo sapiens OX=9606 GN=NUDT5 PE=1 SV=1	5	1	2	1	232	25.9	5.19	2552775	1.89871e+08	2.47362e+07	#N/A	#N/A
Q13617	Cullin-2 OS=Homo sapiens OX=9606 GN=CUL2 PE=1 SV=2	3	2	4	2	745	86.9	6.92	2.55187e+06	1.98284e+07	4.05706e+06	#N/A	#N/A
B3KMY8	cDNA FLJ12958 fis, clone NT2RP2005539, highly similar to Homo sapiens influenza virus NS1A binding protein (IVNS1ABP), transcript variant 1, mRNA OS=Homo sapiens OX=9606 PE=2 SV=1	3	1	1	1	424	46.7	6.09	2.54697e+06	2.6289e+08	7.3121e+07	#N/A	#N/A
E9PMU0	RNA cytidine acetyltransferase OS=Homo sapiens OX=9606 GN=NAT10 PE=1 SV=1	3	1	1	1	288	33.1	9.6	2545205	9.43398e+07	2.7123e+07	#N/A	#N/A
Q3ZAQ7	Vacuolar ATPase assembly integral membrane protein VMA21 OS=Homo sapiens OX=9606 GN=VMA21 PE=1 SV=1	12	1	1	1	101	11.3	7.24	2.54448e+06	8.16857e+08	1.47564e+08	#N/A	#N/A
B4DG89	cDNA FLJ57969, highly similar to Nuclear protein localization protein 4 homolog OS=Homo sapiens OX=9606 PE=2 SV=1	2	1	1	1	456	51.5	6.28	2.5407e+06	2.55722e+07	2.25677e+07	#N/A	#N/A
P62312	U6 snRNA-associated Sm-like protein LSm6 OS=Homo sapiens OX=9606 GN=LSM6 PE=1 SV=1	10	1	1	1	80	9.1	9.58	2534302	3.41231e+08	6.18503e+07	#N/A	#N/A
P19012	Keratin, type I cytoskeletal 15 OS=Homo sapiens OX=9606 GN=KRT15 PE=1 SV=3	18	10	44	1	456	49.2	4.77	2524029	5.47884e+07	1.89237e+07	#N/A	#N/A
B4DZX4	cDNA FLJ51420, highly similar to Aflatoxin B1 aldehyde reductase member 2 OS=Homo sapiens OX=9606 PE=2 SV=1	5	1	1	1	168	18.2	7.39	2.52115e+06	5.17654e+08	2.65718e+06	#N/A	#N/A
Q6QNY5	UDP-N-acetylglucosamine-2-epimerase / N-acetylmannosamine kinase OS=Homo sapiens OX=9606 GN=GNE PE=2 SV=1	2	1	2	1	722	79.3	6.86	2520593	2.19381e+08	3.57431e+07	#N/A	#N/A
C9JB34	55 kDa erythrocyte membrane protein (Fragment) OS=Homo sapiens OX=9606 GN=MPP1 PE=1 SV=1	8	1	1	1	156	17.5	9.1	2.51596e+06	2.4272e+08	1.54181e+08	#N/A	#N/A
A0A2R8YDT1	Glutamine synthetase OS=Homo sapiens OX=9606 GN=GLUL PE=1 SV=1	2	1	2	1	507	57.1	8.37	2.51545e+06	2.9068e+07	1.89582e+07	#N/A	#N/A
A0A024R3C3	Cysteine and histidine-rich domain (CHORD)-containing 1, isoform CRA_b OS=Homo sapiens OX=9606 GN=CHORDC1 PE=4 SV=1	4	1	1	1	313	35.3	7.59	2.5056e+06	1.51866e+08	3.74584e+07	#N/A	#N/A
O95168	NADH dehydrogenase [ubiquinone] 1 beta subcomplex subunit 4 OS=Homo sapiens OX=9606 GN=NDUFB4 PE=1 SV=3	8	1	3	1	129	15.2	9.85	2502837	9.87243e+07	7.72366e+07	#N/A	#N/A
B4DEC3	cDNA FLJ60429, highly similar to Aconitate hydratase, mitochondrial OS=Homo sapiens OX=9606 PE=2 SV=1	6	2	2	2	501	55.4	7.01	2.48118e+06	4.60957e+07	1.29748e+07	#N/A	#N/A
Q9Y221	60S ribosome subunit biogenesis protein NIP7 homolog OS=Homo sapiens OX=9606 GN=NIP7 PE=1 SV=1	6	1	4	1	180	20.4	8.51	2.47914e+06	5.82251e+08	1.00323e+08	#N/A	#N/A
P41743	Protein kinase C iota type OS=Homo sapiens OX=9606 GN=PRKCI PE=1 SV=2	2	1	1	1	596	68.2	5.85	2.47655e+06	7.79694e+08	8.22424e+07	#N/A	#N/A
Q15386	Ubiquitin-protein ligase E3C OS=Homo sapiens OX=9606 GN=UBE3C PE=1 SV=3	2	2	2	2	1083	123.8	6.71	2.47652e+06	5.21191e+10	3.74737e+06	#N/A	#N/A
P22059	Oxysterol-binding protein 1 OS=Homo sapiens OX=9606 GN=OSBP PE=1 SV=1	2	1	1	1	807	89.4	7.3	2.4725e+06	1.94835e+10	1.65125e+09	#N/A	#N/A
B3KXN9	cDNA FLJ45793 fis, clone NT2RI2009233 OS=Homo sapiens OX=9606 PE=2 SV=1	4	1	1	1	270	29.8	6.04	2.47133e+06	2.62191e+10	7.10284e+07	#N/A	#N/A
A8K6Y1	cDNA FLJ75526, highly similar to Homo sapiens proliferation-associated 2G4, 38kDa (PA2G4), mRNA (Fragment) OS=Homo sapiens OX=9606 PE=2 SV=1	5	2	2	2	367	40.9	6.4	2462048	1.45921e+10	1.28618e+09	#N/A	#N/A
Q53H96	Pyrroline-5-carboxylate reductase 3 OS=Homo sapiens OX=9606 GN=PYCR3 PE=1 SV=3	4	1	1	1	274	28.6	7.72	2.45936e+06	4.20479e+09	1.90201e+08	#N/A	#N/A
Q9UGR2	Zinc finger CCCH domain-containing protein 7B OS=Homo sapiens OX=9606 GN=ZC3H7B PE=1 SV=2	1	1	1	1	977	109.8	7.25	2.44242e+06	4.40622e+07	3.83176e+07	#N/A	#N/A
Q9Y4R8	Telomere length regulation protein TEL2 homolog OS=Homo sapiens OX=9606 GN=TELO2 PE=1 SV=2	3	2	2	2	837	91.7	5.76	2434037	1.14866e+09	2.7048e+07	#N/A	#N/A
A0A0G2JRT0	Protein BTG3 (Fragment) OS=Homo sapiens OX=9606 GN=BTG3 PE=1 SV=4	8	1	2	1	103	12.2	8.65	2.43013e+06	2.35269e+10	9.71028e+08	#N/A	#N/A
Q9BVT8	Transmembrane and ubiquitin-like domain-containing protein 1 OS=Homo sapiens OX=9606 GN=TMUB1 PE=1 SV=1	5	1	1	1	246	26.2	5.72	2.42233e+06	1.80801e+09	4.35535e+08	#N/A	#N/A
K7EIY6	RING-type E3 ubiquitin transferase (Fragment) OS=Homo sapiens OX=9606 GN=RNF126 PE=1 SV=7	8	1	1	1	283	30.8	5	2421036	1.90835e+08		#N/A	#N/A
Q53HL9	Sorting nexin-1 (Fragment) OS=Homo sapiens OX=9606 PE=2 SV=1	4	2	2	2	522	59	5.19	2420122	3.40545e+08	3.16757e+08	#N/A	#N/A
A0A7S5ETM3	IGH c736_heavy_IGHV3-43_IGHD5-12_IGHJ4 (Fragment) OS=Homo sapiens OX=9606 PE=2 SV=1	16	1	1	1	118	12.9	5.87	2.41301e+06	5.27206e+10	6.8253e+08	#N/A	#N/A
Q5G0E1	Exocyst complex component 7 (Fragment) OS=Homo sapiens OX=9606 GN=EXOC7 PE=2 SV=1	2	1	1	1	616	70.2	6.98	2.40816e+06	1.50618e+11	2.78456e+06	#N/A	#N/A
Q6NUR1	Non-SMC condensin I complex, subunit G OS=Homo sapiens OX=9606 GN=NCAPG PE=2 SV=1	1	1	1	1	1015	114.1	5.67	2.39755e+06	7.10996e+08	1.43025e+09	#N/A	#N/A
Q8IWX8	Calcium homeostasis endoplasmic reticulum protein OS=Homo sapiens OX=9606 GN=CHERP PE=1 SV=3	1	1	2	1	916	103.6	9.04	2394105	5.42464e+09	5.10448e+08	#N/A	#N/A
Q15834	Coiled-coil domain-containing protein 85B OS=Homo sapiens OX=9606 GN=CCDC85B PE=1 SV=2	3	1	1	1	202	22.1	5.08	2387032	7.34097e+08	9.94829e+07	#N/A	#N/A
Q5TCZ1	SH3 and PX domain-containing protein 2A OS=Homo sapiens OX=9606 GN=SH3PXD2A PE=1 SV=1	1	1	2	1	1133	125.2	8.9	2.38554e+06	1.71292e+10	4.28007e+07	#N/A	#N/A
Q9UH62	Armadillo repeat-containing X-linked protein 3 OS=Homo sapiens OX=9606 GN=ARMCX3 PE=1 SV=1	3	1	1	1	379	42.5	8.37	2.38161e+06	4.527e+09	4.87838e+09	#N/A	#N/A
O95486	Protein transport protein Sec24A OS=Homo sapiens OX=9606 GN=SEC24A PE=1 SV=2	1	1	2	1	1093	119.7	7.66	2378944	2.2551e+08	1.11063e+08	#N/A	#N/A
Q9BRX8	Peroxiredoxin-like 2A OS=Homo sapiens OX=9606 GN=PRXL2A PE=1 SV=3	5	1	1	1	229	25.7	8.84	2.37878e+06	4.579e+08	7.15585e+08	#N/A	#N/A
O14732	Inositol monophosphatase 2 OS=Homo sapiens OX=9606 GN=IMPA2 PE=1 SV=1	3	1	1	1	288	31.3	6.61	2.37359e+06	4.05009e+08	7.52636e+07	#N/A	#N/A
Q5TDP6	Lengsin OS=Homo sapiens OX=9606 GN=LGSN PE=1 SV=1	1	1	1	1	509	57.2	6.35	2369634	1.59715e+08	8.13762e+07	#N/A	#N/A
A0A6Q8PFP7	Periaxin (Fragment) OS=Homo sapiens OX=9606 GN=PRX PE=1 SV=1	9	1	2	1	97	10.8	9.73	2.3687e+06	6.94627e+07	2.31783e+07	#N/A	#N/A
Q8WXI7	Mucin-16 OS=Homo sapiens OX=9606 GN=MUC16 PE=1 SV=3	0	1	1	1	14507	1518.2	5.26	2.36559e+06	1.22104e+09	1.27669e+08	#N/A	#N/A
P11717	Cation-independent mannose-6-phosphate receptor OS=Homo sapiens OX=9606 GN=IGF2R PE=1 SV=3	1	3	5	3	2491	274.2	5.94	2.36532e+06	2.43529e+08	5.73012e+07	#N/A	#N/A
B4DLJ5	cDNA FLJ55716, highly similar to Desmocollin-2 OS=Homo sapiens OX=9606 PE=2 SV=1	1	1	1	1	912	101	5.27	2.36059e+06	4.88205e+09	2.49738e+07	#N/A	#N/A
B4DP88	Serine hydroxymethyltransferase OS=Homo sapiens OX=9606 PE=2 SV=1	6	3	4	3	435	48.4	9.26	2.36059e+06	2.70077e+07	1.94656e+06	#N/A	#N/A
O75044	SLIT-ROBO Rho GTPase-activating protein 2 OS=Homo sapiens OX=9606 GN=SRGAP2 PE=1 SV=3	2	2	4	1	1071	120.8	6.7	2.35278e+06	1.03909e+08	5.00681e+07	#N/A	#N/A
F5H608	ATP synthase subunit d, mitochondrial OS=Homo sapiens OX=9606 GN=ATP5PD PE=1 SV=2	22	2	4	2	81	8.9	9.36	2.35269e+06	5.63694e+07	6.17601e+06	#N/A	#N/A
H3BPR3	Sorting nexin-33 (Fragment) OS=Homo sapiens OX=9606 GN=SNX33 PE=1 SV=1	4	1	1	1	283	33.6	9.31	2.34133e+06	3.10876e+09	2.97445e+08	#N/A	#N/A
Q8IWE4	DCN1-like protein 3 OS=Homo sapiens OX=9606 GN=DCUN1D3 PE=1 SV=1	3	1	1	1	304	34.3	5.12	2.33263e+06	7.72507e+07	8.47797e+06	#N/A	#N/A
Q63HR2	Tensin-2 OS=Homo sapiens OX=9606 GN=TNS2 PE=1 SV=2	3	3	4	2	1409	152.5	8.35	2.32393e+06	1.61305e+08	3.68353e+07	#N/A	#N/A
Q5VWU8	Partitioning defective 3 homolog OS=Homo sapiens OX=9606 GN=PARD3 PE=1 SV=1	1	1	1	1	1001	109.9	6.6	2.32308e+06	2.42925e+08	5.62528e+07	#N/A	#N/A
A6NNK5	TP53-binding protein 1 OS=Homo sapiens OX=9606 GN=TP53BP1 PE=1 SV=2	1	1	2	1	1927	208.9	4.67	2.31377e+06	1.44995e+08	1.47331e+08	#N/A	#N/A
Q9UL25	Ras-related protein Rab-21 OS=Homo sapiens OX=9606 GN=RAB21 PE=1 SV=3	5	1	1	1	225	24.3	7.94	2.3083e+06	5.27285e+09	1.6662e+09	#N/A	#N/A
K7ELS8	Synaptogyrin-2 (Fragment) OS=Homo sapiens OX=9606 GN=SYNGR2 PE=1 SV=1	6	1	1	1	135	14.7	8.09	2305297	2.97186e+09		#N/A	#N/A
Q13033	Striatin-3 OS=Homo sapiens OX=9606 GN=STRN3 PE=1 SV=3	6	4	5	2	797	87.2	5.36	2.30402e+06	4.87219e+07	1.09205e+07	#N/A	#N/A
J3QRV9	GTPase Era, mitochondrial (Fragment) OS=Homo sapiens OX=9606 GN=ERAL1 PE=1 SV=2	4	1	1	1	284	31.5	8.85	2.29825e+06	9.03051e+06	2.53011e+06	#N/A	J3QRV9
P27694	Replication protein A 70 kDa DNA-binding subunit OS=Homo sapiens OX=9606 GN=RPA1 PE=1 SV=2	1	1	3	1	616	68.1	7.21	2.29699e+06	1.51516e+07	9.36041e+06	#N/A	#N/A
Q93034	Cullin-5 OS=Homo sapiens OX=9606 GN=CUL5 PE=1 SV=4	1	1	1	1	780	90.9	7.94	2.29563e+06	1.61001e+08	9.19417e+07	#N/A	#N/A
H7C1P0	Replication factor C subunit 4 (Fragment) OS=Homo sapiens OX=9606 GN=RFC4 PE=1 SV=1	12	1	1	1	111	11.8	5.22	2.2876e+06	5.50017e+07	6.82011e+06	#N/A	#N/A
Q5T5C7	serine--tRNA ligase OS=Homo sapiens OX=9606 GN=SARS1 PE=1 SV=1	3	1	1	1	536	61.3	7.06	2277395	8.74329e+08	2.71678e+08	#N/A	#N/A
P63172	Dynein light chain Tctex-type 1 OS=Homo sapiens OX=9606 GN=DYNLT1 PE=1 SV=1	16	1	3	1	113	12.4	5.08	2261888	2.34968e+09	9.63172e+06	#N/A	#N/A
Q86U75	Dihydropyrimidinase-related protein 2 OS=Homo sapiens OX=9606 PE=2 SV=1	23	10	14	1	619	67	6	2249373	5.57224e+10	2.32313e+09	#N/A	#N/A
Q96GK7	Fumarylacetoacetate hydrolase domain-containing protein 2A OS=Homo sapiens OX=9606 GN=FAHD2A PE=1 SV=1	4	1	3	1	314	34.6	8.24	2244214	8.62138e+07	2.52989e+07	#N/A	#N/A
B3KMG5	RBR-type E3 ubiquitin transferase OS=Homo sapiens OX=9606 PE=2 SV=1	3	1	1	1	418	48.5	5.1	2.24321e+06	2.74492e+08	6.98675e+07	#N/A	#N/A
Q9NRG9	Aladin OS=Homo sapiens OX=9606 GN=AAAS PE=1 SV=1	2	1	1	1	546	59.5	7.5	2.24272e+06	3.20304e+08	7.37249e+06	#N/A	#N/A
Q99536	Synaptic vesicle membrane protein VAT-1 homolog OS=Homo sapiens OX=9606 GN=VAT1 PE=1 SV=2	9	3	3	3	393	41.9	6.29	2.24111e+06	6.68926e+09		#N/A	#N/A
U3KQ24	Pyroglutamyl-peptidase 1 OS=Homo sapiens OX=9606 GN=PGPEP1 PE=1 SV=2	7	1	1	1	111	12.4	6.8	2.23377e+06	5.5328e+07	4.75656e+06	#N/A	#N/A
K7EL66	Microtubule-associated protein RP/EB family member 2 (Fragment) OS=Homo sapiens OX=9606 GN=MAPRE2 PE=1 SV=1	7	1	1	1	134	15	9.7	2229797			#N/A	#N/A
A0A024QZ42	HCG1985580, isoform CRA_c OS=Homo sapiens OX=9606 GN=PDCD6 PE=1 SV=1	9	1	2	1	121	14.4	5.29	2222509	1.50968e+08	3.7439e+08	#N/A	#N/A
A0A8I5KYF1	28S ribosomal protein S22, mitochondrial OS=Homo sapiens OX=9606 GN=MRPS22 PE=1 SV=1	3	1	2	1	332	37.9	8.76	2.20672e+06	1.9533e+08	6.60004e+07	#N/A	#N/A
D0PNI2	Lysyl oxidase homolog OS=Homo sapiens OX=9606 GN=LOX PE=3 SV=1	2	1	3	1	417	46.9	8.09	2.18753e+06	4.91392e+07	1.84777e+07	#N/A	#N/A
K7ENY5	U6 snRNA-associated Sm-like protein LSm7 OS=Homo sapiens OX=9606 GN=LSM7 PE=1 SV=1	23	1	1	1	35	4.1	9.47	2.17384e+06	2.30092e+07	2.41442e+07	#N/A	#N/A
Q9NSH2	Uncharacterized protein DKFZp547B243 (Fragment) OS=Homo sapiens OX=9606 GN=DKFZp547B243 PE=2 SV=1	5	1	2	1	183	21	8.24	2.16882e+06	2.22066e+07	1.84923e+07	#N/A	#N/A
C9JQJ4	Septin-2 (Fragment) OS=Homo sapiens OX=9606 GN=SEPTIN2 PE=1 SV=1	19	2	2	2	147	16.6	5.15	2.16787e+06	5.48701e+07	7.37015e+06	#N/A	#N/A
A0A7I2V5H2	Presequence protease, mitochondrial OS=Homo sapiens OX=9606 GN=PITRM1 PE=1 SV=1	3	2	3	2	995	112.7	6.68	2.16471e+06	1.86687e+08	4.32913e+07	#N/A	#N/A
A0A7I2YQD8	NADH dehydrogenase [ubiquinone] iron-sulfur protein 2, mitochondrial OS=Homo sapiens OX=9606 GN=NDUFS2 PE=1 SV=1	3	1	2	1	431	48.7	8.82	2.15994e+06	3.37307e+07	2.61622e+07	#N/A	#N/A
Q9UBB6	Neurochondrin OS=Homo sapiens OX=9606 GN=NCDN PE=1 SV=1	1	1	1	1	729	78.8	5.48	2.15967e+06	4.90467e+09	2.17646e+09	#N/A	#N/A
Q9NX08	COMM domain-containing protein 8 OS=Homo sapiens OX=9606 GN=COMMD8 PE=1 SV=1	7	1	1	1	183	21.1	5.43	2154080	6.01078e+09	9.47955e+07	#N/A	#N/A
Q14329	Farnesyl pyrophosphate synthetase like-4 protein (Fragment) OS=Homo sapiens OX=9606 PE=3 SV=1	3	1	1	1	348	39.6	4.98	2.14746e+06	6.82391e+08	2.27021e+06	#N/A	#N/A
J3KR97	Tubulin-specific chaperone D OS=Homo sapiens OX=9606 GN=TBCD PE=1 SV=1	1	1	1	1	1230	136.5	6.34	2145442	1.1455e+08	4.74069e+06	#N/A	#N/A
Q59E97	Galectin (Fragment) OS=Homo sapiens OX=9606 PE=2 SV=1	3	1	1	1	338	38.2	8.91	2.14265e+06	7.41216e+07	1.75852e+07	#N/A	#N/A
A4FVA8	DFNA5 protein (Fragment) OS=Homo sapiens OX=9606 GN=DFNA5 PE=2 SV=1	3	1	1	1	437	47.7	5.16	2.13846e+06	9.94208e+07	1.00467e+07	#N/A	#N/A
P08133	Annexin A6 OS=Homo sapiens OX=9606 GN=ANXA6 PE=1 SV=3	7	5	6	5	673	75.8	5.6	2138158	1.19336e+07	9.42749e+06	#N/A	#N/A
Q6IAX9	SRPR protein OS=Homo sapiens OX=9606 GN=SRPR PE=2 SV=1	4	2	2	2	638	69.9	9	2129117	4.53147e+07		#N/A	#N/A
B2R5M9	procollagen-lysine 5-dioxygenase OS=Homo sapiens OX=9606 PE=2 SV=1	2	1	1	1	727	83.5	7.02	2.12768e+06	3.75655e+07	1.6488e+07	#N/A	#N/A
B3KVN2	Farnesyltransferase, CAAX box, alpha, isoform CRA_c OS=Homo sapiens OX=9606 GN=FNTA PE=1 SV=1	4	1	1	1	228	27.4	5.36	2.12748e+06	1.23446e+09	2.17967e+07	#N/A	#N/A
Q09028	Histone-binding protein RBBP4 OS=Homo sapiens OX=9606 GN=RBBP4 PE=1 SV=3	16	7	17	1	425	47.6	4.89	2124271	1.6882e+10	3.63491e+07	#N/A	#N/A
Q9Y6M7	Sodium bicarbonate cotransporter 3 OS=Homo sapiens OX=9606 GN=SLC4A7 PE=1 SV=2	1	1	2	1	1214	136	6.71	2124243	1.6956e+09	2.47427e+08	#N/A	#N/A
Q9P016	Thymocyte nuclear protein 1 OS=Homo sapiens OX=9606 GN=THYN1 PE=1 SV=1	7	2	2	2	225	25.7	9.25	2119941	4.3665e+07	1.52641e+07	#N/A	#N/A
B3KN91	Putative tRNA (cytidine(32)/guanosine(34)-2'-O)-methyltransferase OS=Homo sapiens OX=9606 GN=FTSJ1 PE=2 SV=1	3	1	1	1	327	35.9	6.09	2.10939e+06	2.95656e+07	2.80824e+06	#N/A	#N/A
P53004	Biliverdin reductase A OS=Homo sapiens OX=9606 GN=BLVRA PE=1 SV=2	3	1	3	1	296	33.4	6.44	2.1082e+06	2.24079e+07	6.01162e+06	#N/A	#N/A
Q5T7C4	High mobility group protein B1 OS=Homo sapiens OX=9606 GN=HMGB1 PE=1 SV=1	9	1	1	1	158	18.3	9.7	2.10799e+06	8.34105e+08	4.15003e+07	#N/A	#N/A
B4DLN1	cDNA FLJ60124, highly similar to Mitochondrial dicarboxylate carrier OS=Homo sapiens OX=9606 PE=2 SV=1	3	1	3	1	442	48.1	9.52	2107969	1.26141e+07	4.31518e+06	#N/A	#N/A
A0A087X295	WD repeat-containing protein 6 OS=Homo sapiens OX=9606 GN=WDR6 PE=1 SV=1	1	1	1	1	1151	124.9	6.92	2.1058e+06	1.70868e+06	4.68855e+06	#N/A	#N/A
P36507	Dual specificity mitogen-activated protein kinase kinase 2 OS=Homo sapiens OX=9606 GN=MAP2K2 PE=1 SV=1	7	2	4	1	400	44.4	6.55	2100582	5.77786e+08	7.98571e+07	#N/A	#N/A
Q8N556	Actin filament-associated protein 1 OS=Homo sapiens OX=9606 GN=AFAP1 PE=1 SV=2	4	2	3	2	730	80.7	8.68	2.09548e+06	2.60822e+07	6.06162e+06	#N/A	#N/A
I3L3N0	L-serine ammonia-lyase (Fragment) OS=Homo sapiens OX=9606 GN=SRR PE=1 SV=2	20	1	2	1	100	11	9.29	2.09417e+06	1.06037e+09	1.57263e+08	#N/A	#N/A
Q8TBQ9	Protein kish-A OS=Homo sapiens OX=9606 GN=TMEM167A PE=1 SV=1	13	1	1	1	72	8.1	8.95	2.08504e+06	1.0532e+08	2.60409e+06	#N/A	#N/A
B4DMA3	Phosphoinositide phospholipase C OS=Homo sapiens OX=9606 PE=2 SV=1	1	1	1	1	906	103.6	6.4	2.08409e+06	1.03051e+10	1.23976e+08	#N/A	#N/A
Q6UX53	Thiol S-methyltransferase METTL7B OS=Homo sapiens OX=9606 GN=METTL7B PE=1 SV=2	5	1	1	1	244	27.8	8.38	2.08202e+06	2.12825e+06	3.16426e+06	#N/A	#N/A
O95881	Thioredoxin domain-containing protein 12 OS=Homo sapiens OX=9606 GN=TXNDC12 PE=1 SV=1	9	1	1	1	172	19.2	5.4	2.0819e+06	1.89293e+08	5.68843e+07	#N/A	#N/A
O60264	SWI/SNF-related matrix-associated actin-dependent regulator of chromatin subfamily A member 5 OS=Homo sapiens OX=9606 GN=SMARCA5 PE=1 SV=1	1	1	2	1	1052	121.8	8.09	2.07985e+06	1.32331e+08	2.26894e+07	#N/A	#N/A
C9JYR7	Protein spire homolog 1 (Fragment) OS=Homo sapiens OX=9606 GN=SPIRE1 PE=1 SV=1	4	1	1	1	197	22.8	4.89	2.07512e+06	2.11335e+08	7.4744e+07	#N/A	#N/A
O75489	NADH dehydrogenase [ubiquinone] iron-sulfur protein 3, mitochondrial OS=Homo sapiens OX=9606 GN=NDUFS3 PE=1 SV=1	10	2	3	2	264	30.2	7.5	2.06553e+06	2.95205e+07	2.69088e+07	#N/A	#N/A
C9K0C8	Glycoprotein-N-acetylgalactosamine 3-beta-galactosyltransferase 1 (Fragment) OS=Homo sapiens OX=9606 GN=C1GALT1 PE=1 SV=1	8	1	1	1	131	14.9	6.77	2.06539e+06	1.39358e+09	1.19728e+10	#N/A	#N/A
A0A024RC67	Protein regulator of cytokinesis 1, isoform CRA_e OS=Homo sapiens OX=9606 GN=PRC1 PE=4 SV=1	1	1	1	1	620	71.6	6.57	2.05898e+06	4.89517e+07	9.58189e+06	#N/A	#N/A
Q8TB61	Adenosine 3'-phospho 5'-phosphosulfate transporter 1 OS=Homo sapiens OX=9606 GN=SLC35B2 PE=1 SV=1	4	2	2	2	432	47.5	9.16	2.04669e+06	1.44975e+09	7.40807e+07	#N/A	#N/A
P11234	Ras-related protein Ral-B OS=Homo sapiens OX=9606 GN=RALB PE=1 SV=1	13	3	3	1	206	23.4	6.62	2.04588e+06	1.0359e+08	1.85579e+07	#N/A	#N/A
A0A494C0G1	Phosphoacetylglucosamine mutase OS=Homo sapiens OX=9606 GN=PGM3 PE=1 SV=1	4	2	3	2	501	55.4	6.42	2.04568e+06	1.81392e+09	3.65248e+08	#N/A	#N/A
C9JZB0	Inositol polyphosphate 5-phosphatase K (Fragment) OS=Homo sapiens OX=9606 GN=INPP5K PE=1 SV=1	4	1	1	1	229	26.7	8.31	2.04369e+06	3.35424e+09	2.05998e+08	#N/A	#N/A
A0A5C2GH22	IG c1145_light_IGKV2-30_IGKJ3 (Fragment) OS=Homo sapiens OX=9606 PE=2 SV=1	18	2	2	1	112	12.3	9.57	2.02468e+06	8.89578e+08	1.16019e+08	#N/A	#N/A
B2RCJ6	cDNA, FLJ96114, highly similar to Homo sapiens bromodomain and WD repeat domain containing 2 (BRWD2), mRNA OS=Homo sapiens OX=9606 PE=2 SV=1	1	1	1	1	1224	136.7	6.92	2020925		4.24256e+09	#N/A	#N/A
A6ND22	28S ribosomal protein S16, mitochondrial OS=Homo sapiens OX=9606 GN=MRPS16 PE=1 SV=1	8	1	1	1	99	11.1	9.69	2.0137e+06	6.95327e+08	1.31175e+09	#N/A	#N/A
Q9H9A6	Leucine-rich repeat-containing protein 40 OS=Homo sapiens OX=9606 GN=LRRC40 PE=1 SV=1	7	3	3	3	602	68.2	6.43	1.98354e+06	9.12372e+06	1.37945e+06	#N/A	#N/A
A0A087WUL4	Retrotransposon-derived protein PEG10 OS=Homo sapiens OX=9606 GN=PEG10 PE=1 SV=2	1	1	1	1	741	83.6	6.51	1.9756e+06	9.63517e+07	2.31948e+07	#N/A	#N/A
P14406	Cytochrome c oxidase subunit 7A2, mitochondrial OS=Homo sapiens OX=9606 GN=COX7A2 PE=1 SV=1	12	1	3	1	83	9.4	9.76	1.97111e+06	1.50993e+07	2.84442e+06	#N/A	#N/A
O00429	Dynamin-1-like protein OS=Homo sapiens OX=9606 GN=DNM1L PE=1 SV=2	4	3	3	3	736	81.8	6.81	1.97062e+06	4.56009e+08	2.34091e+08	#N/A	#N/A
A8MZ87	Kinesin light chain OS=Homo sapiens OX=9606 GN=KLC2 PE=1 SV=1	8	4	9	1	521	57.1	8.21	1.96825e+06	4.22805e+07	1.17483e+07	#N/A	#N/A
F8WC41	COMM domain-containing protein 2 OS=Homo sapiens OX=9606 GN=COMMD2 PE=1 SV=1	6	1	1	1	121	13.8	7.03	1932860	1.79964e+09	2.18846e+08	#N/A	#N/A
O95714	E3 ubiquitin-protein ligase HERC2 OS=Homo sapiens OX=9606 GN=HERC2 PE=1 SV=2	0	1	1	1	4834	526.9	6.28	1.92817e+06	1.9891e+09	2.48223e+07	#N/A	#N/A
A0A8I5KPP9	AP-1 complex subunit gamma OS=Homo sapiens OX=9606 GN=AP2A2 PE=1 SV=1	12	8	15	1	655	73	7.49	1.92496e+06	2.33563e+06	1.74189e+06	#N/A	#N/A
Q96CV8	Thimet oligopeptidase 1 OS=Homo sapiens OX=9606 GN=THOP1 PE=1 SV=1	1	1	2	1	689	78.8	6.05	1.91827e+06	1.5802e+07	6.42315e+06	#N/A	#N/A
Q6PCB7	Long-chain fatty acid transport protein 1 OS=Homo sapiens OX=9606 GN=SLC27A1 PE=1 SV=1	1	1	1	1	646	71.1	8.53	1.91583e+06	2.0415e+09	2.39124e+06	#N/A	#N/A
A0A8I5KYP7	Electron transfer flavoprotein subunit alpha OS=Homo sapiens OX=9606 GN=ETFA PE=1 SV=1	4	1	2	1	327	34.5	8.47	1.91542e+06	4.3332e+08	7.30691e+07	#N/A	#N/A
G3V5T0	maleylacetoacetate isomerase OS=Homo sapiens OX=9606 GN=GSTZ1 PE=1 SV=1	17	2	3	2	202	22.6	7.69	1909933	1.93146e+08	4.94484e+07	#N/A	#N/A
Q9BTE3	Mini-chromosome maintenance complex-binding protein OS=Homo sapiens OX=9606 GN=MCMBP PE=1 SV=2	5	3	3	3	642	72.9	5.87	1.90598e+06	2.23524e+08	6.12285e+07	#N/A	#N/A
Q59GH5	COP9 signalosome subunit 5 variant (Fragment) OS=Homo sapiens OX=9606 PE=2 SV=1	9	3	3	3	276	31.2	6.64	1.89156e+06	1.91192e+09	1.14674e+07	#N/A	#N/A
Q00577	Transcriptional activator protein Pur-alpha OS=Homo sapiens OX=9606 GN=PURA PE=1 SV=2	3	1	2	1	322	34.9	6.44	1.88394e+06	9.09238e+06		#N/A	#N/A
O75822	Eukaryotic translation initiation factor 3 subunit J OS=Homo sapiens OX=9606 GN=EIF3J PE=1 SV=2	4	1	1	1	258	29	4.83	1.87072e+06	8.09688e+07	1.76481e+07	#N/A	#N/A
Q6FG43	Flotillin OS=Homo sapiens OX=9606 GN=FLOT2 PE=2 SV=1	3	1	1	1	379	41.7	5.29	1.87029e+06	1.39555e+09	3.40748e+07	#N/A	#N/A
H3BU35	ADP-dependent glucokinase (Fragment) OS=Homo sapiens OX=9606 GN=ADPGK PE=1 SV=1	6	1	1	1	154	17	4.94	1.85755e+06	5.41368e+08	7.86117e+07	#N/A	#N/A
B5MCH7	eIF5-mimic protein 1 OS=Homo sapiens OX=9606 GN=BZW2 PE=1 SV=1	5	2	3	1	343	39.4	6.35	1.85157e+06	4.2635e+08	1.69775e+07	#N/A	#N/A
B2RTQ2	TBC1 domain family, member 2B, isoform CRA_b OS=Homo sapiens OX=9606 GN=TBC1D2B PE=2 SV=1	1	1	1	1	837	96.6	5.97	1.84323e+06	1.31887e+09		#N/A	#N/A
A0A494C0R8	Clustered mitochondria protein homolog OS=Homo sapiens OX=9606 GN=CLUH PE=1 SV=1	1	1	2	1	1348	150.4	6.11	1841217	3.24186e+06	1.45058e+06	#N/A	#N/A
D3DP46	Signal peptidase complex subunit 3 OS=Homo sapiens OX=9606 GN=SPCS3 PE=3 SV=1	7	1	2	1	180	20.3	8.97	1.83659e+06	1.56922e+09	2.27586e+08	#N/A	#N/A
A0A0J9YW13	RNA-binding protein 8A (Fragment) OS=Homo sapiens OX=9606 PE=1 SV=1	10	1	1	1	106	12.3	8.72	1.83008e+06	1.09988e+07	7.61242e+06	#N/A	#N/A
P46013	Proliferation marker protein Ki-67 OS=Homo sapiens OX=9606 GN=MKI67 PE=1 SV=2	1	2	3	2	3256	358.5	9.45	1.82998e+06	1.47136e+09	1.59401e+08	#N/A	#N/A
E9PRZ9	Chromosome 11 open reading frame 58 (Fragment) OS=Homo sapiens OX=9606 GN=C11orf58 PE=1 SV=1	18	1	1	1	90	10	5.95	1.82936e+06	5.66901e+07	1.93212e+07	#N/A	#N/A
H0YE25	Glutamine amidotransferase-like class 1 domain-containing protein 1 (Fragment) OS=Homo sapiens OX=9606 GN=GATD1 PE=1 SV=1	24	2	3	2	144	15.4	5.8	1.82446e+06	2.05271e+08	9.67252e+07	#N/A	#N/A
Q9HAU0	Pleckstrin homology domain-containing family A member 5 OS=Homo sapiens OX=9606 GN=PLEKHA5 PE=1 SV=1	1	1	1	1	1116	127.4	7.53	1.81768e+06	1.2907e+09	3.91008e+07	#N/A	#N/A
K7EQ85	Alanyl-tRNA-editing protein Aarsd1 (Fragment) OS=Homo sapiens OX=9606 GN=AARSD1 PE=1 SV=1	14	1	1	1	94	10.6	10.29	1.80932e+06	5.1023e+08	6.42561e+07	#N/A	#N/A
Q6VY07	Phosphofurin acidic cluster sorting protein 1 OS=Homo sapiens OX=9606 GN=PACS1 PE=1 SV=2	1	1	2	1	963	104.8	7.74	1.8081e+06	4.0758e+07	8.41945e+06	#N/A	#N/A
Q9Y3E8	CGI-150 protein OS=Homo sapiens OX=9606 PE=2 SV=1	3	1	1	1	504	55	8.7	1.80543e+06	3.25189e+06		#N/A	#N/A
A0A2U8BR45	SR-related CTD associated factor 1 transcript variant 15 OS=Homo sapiens OX=9606 GN=SCAF1 PE=2 SV=1	6	1	1	1	262	28.3	9.1	1804012	1.12979e+07	3.55643e+06	#N/A	#N/A
B4DKZ6	THO complex subunit 2 (Fragment) OS=Homo sapiens OX=9606 PE=2 SV=1	1	1	2	1	847	97.1	6.48	1.79229e+06	1.93163e+09	2.13424e+08	#N/A	#N/A
O95081	Arf-GAP domain and FG repeat-containing protein 2 OS=Homo sapiens OX=9606 GN=AGFG2 PE=1 SV=2	2	1	1	1	481	48.9	9.11	1.79129e+06	8.18414e+08	2.73318e+08	#N/A	#N/A
B3KVV6	cDNA FLJ41607 fis, clone CTONG3001370, highly similar to Homo sapiens alpha-2-macroglobulin-like 1 (A2ML1), mRNA OS=Homo sapiens OX=9606 PE=2 SV=1	1	1	1	1	1298	143.6	5.49	1.78306e+06	4.32095e+08		#N/A	#N/A
A0A024R2N0	Transporter OS=Homo sapiens OX=9606 GN=SLC6A6 PE=3 SV=1	1	1	2	1	622	70	7.39	1.78287e+06	1.06377e+09	1.7724e+07	#N/A	#N/A
S6BGE0	IgG H chain OS=Homo sapiens OX=9606 PE=1 SV=1	26	5	35	1	300	32.2	7.85	1782576	1.16436e+07		#N/A	#N/A
A0A8V8TL37	Purine nucleoside phosphorylase OS=Homo sapiens OX=9606 GN=PNP PE=4 SV=1	15	2	2	2	210	23.4	6.68	1.7736e+06	2.78707e+09	1.4437e+07	#N/A	#N/A
Q7Z677	AP complex subunit sigma (Fragment) OS=Homo sapiens OX=9606 GN=DKFZp779P0659 PE=2 SV=1	5	1	1	1	132	15.5	4.91	1.77098e+06		3.09389e+09	#N/A	#N/A
Q7Z434	Mitochondrial antiviral-signaling protein OS=Homo sapiens OX=9606 GN=MAVS PE=1 SV=2	3	1	2	1	540	56.5	5.52	1.77002e+06	1.79536e+06	4.34266e+06	#N/A	#N/A
A0A0K0K1H8	Serotransferrin OS=Homo sapiens OX=9606 GN=HEL-S-71p PE=2 SV=1	2	1	1	1	698	77	7.21	1.76579e+06	2.691e+08		#N/A	#N/A
F8W9B8	Exocyst complex component 5 OS=Homo sapiens OX=9606 GN=EXOC5 PE=1 SV=1	3	2	2	2	643	74.3	6.99	1.76472e+06	1.78027e+07	3.13302e+06	#N/A	#N/A
P80723	Brain acid soluble protein 1 OS=Homo sapiens OX=9606 GN=BASP1 PE=1 SV=2	6	1	2	1	227	22.7	4.63	1.76369e+06	1.84241e+08	2.00792e+07	#N/A	#N/A
O15066	Kinesin-like protein KIF3B OS=Homo sapiens OX=9606 GN=KIF3B PE=1 SV=1	1	1	1	1	747	85.1	7.69	1.74707e+06		4.6696e+06	#N/A	#N/A
A0A096WXL7	ATP synthase protein 8 OS=Homo sapiens OX=9606 GN=ATP8 PE=3 SV=1	32	2	2	2	68	8	9.91	1.73441e+06	7.67169e+07	2.77541e+07	#N/A	#N/A
Q6UVK1	Chondroitin sulfate proteoglycan 4 OS=Homo sapiens OX=9606 GN=CSPG4 PE=1 SV=2	0	1	1	1	2322	250.4	5.47	1.72909e+06	1.82341e+08	3.99999e+06	#N/A	#N/A
A0A3B3ITT1	Ras-related protein Rab-12 OS=Homo sapiens OX=9606 GN=RAB12 PE=1 SV=1	5	2	2	1	340	36.3	8.43	1.7248e+06	6.01392e+06	2.12982e+06	#N/A	#N/A
A0A8I5KS41	ER membrane protein complex subunit 3 OS=Homo sapiens OX=9606 GN=EMC3 PE=1 SV=1	4	1	1	1	299	34.1	8.06	1719716	1.84091e+07		#N/A	#N/A
Q6NUM9	All-trans-retinol 13,14-reductase OS=Homo sapiens OX=9606 GN=RETSAT PE=1 SV=2	2	1	1	1	610	66.8	8.28	1.71134e+06	9.19958e+08	5.67739e+08	#N/A	#N/A
P09601	Heme oxygenase 1 OS=Homo sapiens OX=9606 GN=HMOX1 PE=1 SV=1	6	1	1	1	288	32.8	8.25	1707439	2.16784e+08	4.22156e+07	#N/A	#N/A
H0YL91	Activating signal cointegrator 1 OS=Homo sapiens OX=9606 GN=TRIP4 PE=1 SV=1	2	1	3	1	368	42	7.21	1.70103e+06	4.4933e+08	1.85536e+08	#N/A	#N/A
Q96EL2	28S ribosomal protein S24, mitochondrial OS=Homo sapiens OX=9606 GN=MRPS24 PE=1 SV=1	5	1	1	1	167	19	9.38	1.69963e+06		3.97621e+09	#N/A	#N/A
A0A5C2G372	IGL c3711_light_IGKV1-5_IGKJ4 (Fragment) OS=Homo sapiens OX=9606 PE=2 SV=1	21	2	2	2	107	11.6	8.84	1.69823e+06	1.01843e+07	1.6007e+06	#N/A	#N/A
P34810	Macrosialin OS=Homo sapiens OX=9606 GN=CD68 PE=1 SV=2	6	1	2	1	354	37.4	8.87	1.69521e+06	2.21918e+08	7.73463e+07	#N/A	#N/A
O94915	Protein furry homolog-like OS=Homo sapiens OX=9606 GN=FRYL PE=1 SV=2	1	2	2	2	3013	339.4	5.58	1.69072e+06	8.55537e+06		#N/A	#N/A
Q5T4S7	E3 ubiquitin-protein ligase UBR4 OS=Homo sapiens OX=9606 GN=UBR4 PE=1 SV=1	0	2	2	2	5183	573.5	6.04	1.68957e+06	1.93976e+08	2.15551e+07	#N/A	#N/A
K7EKG4	Mitochondrial import receptor subunit TOM40 homolog (Fragment) OS=Homo sapiens OX=9606 GN=TOMM40 PE=1 SV=1	7	1	1	1	168	18.3	8.66	1.67875e+06	5.14416e+07	1.30068e+07	#N/A	#N/A
P14550	Aldo-keto reductase family 1 member A1 OS=Homo sapiens OX=9606 GN=AKR1A1 PE=1 SV=3	6	2	3	1	325	36.6	6.79	1.67534e+06	1.84172e+08	2.93009e+07	#N/A	#N/A
P52565	Rho GDP-dissociation inhibitor 1 OS=Homo sapiens OX=9606 GN=ARHGDIA PE=1 SV=3	13	2	4	2	204	23.2	5.11	1.66586e+06	2.06806e+08		#N/A	#N/A
H0YCG9	Protein wntless homolog (Fragment) OS=Homo sapiens OX=9606 GN=WLS PE=1 SV=1	5	1	1	1	200	23.1	8.56	1.66545e+06	2.49054e+08	3.73009e+08	#N/A	#N/A
Q8WUM5	Gem (Nuclear organelle) associated protein 4 OS=Homo sapiens OX=9606 GN=GEMIN4 PE=2 SV=1	1	1	1	1	1058	120	6.09	1.66293e+06	4.95647e+07	8.77099e+06	#N/A	#N/A
A0A8I5KU87	Myotubularin-related protein 5 OS=Homo sapiens OX=9606 GN=SBF1 PE=1 SV=1	0	1	1	1	1864	207.8	6.83	1.66071e+06	1.51767e+07	4.98689e+07	#N/A	#N/A
B4DYP4	Poly [ADP-ribose] polymerase OS=Homo sapiens OX=9606 PE=2 SV=1	1	1	1	1	1090	118.7	6.95	1.65209e+06	6.94199e+06	1.59684e+06	#N/A	#N/A
B2R7I0	Thioredoxin-related transmembrane protein 2 OS=Homo sapiens OX=9606 PE=2 SV=1	7	2	3	2	296	34	8.69	1.65154e+06	1.06579e+07	1.87891e+06	#N/A	#N/A
Q9P253	Vacuolar protein sorting-associated protein 18 homolog OS=Homo sapiens OX=9606 GN=VPS18 PE=1 SV=2	1	1	1	1	973	110.1	6.07	1.6508e+06	1.10862e+09	4.51863e+08	#N/A	#N/A
Q6P184	Dolichol-phosphate mannosyltransferase subunit 3 (Fragment) OS=Homo sapiens OX=9606 GN=DPM3 PE=2 SV=1	11	1	1	1	106	11.6	5.99	1.64975e+06	4.0996e+07	603437	#N/A	#N/A
I3L1L3	Myb-binding protein 1A (Fragment) OS=Homo sapiens OX=9606 GN=MYBBP1A PE=1 SV=1	2	2	2	2	1252	140.2	9.26	1.64328e+06	4.55444e+08	4.0186e+09	#N/A	#N/A
A8K5D5	cDNA FLJ76832, highly similar to Homo sapiens mitochondrial ribosomal protein L19 (MRPL19), mRNA OS=Homo sapiens OX=9606 PE=2 SV=1	3	1	1	1	280	32.4	9.57	1.64282e+06	5.37391e+07	1.28837e+07	#N/A	#N/A
F8WEF5	PHD and RING finger domain-containing protein 1 OS=Homo sapiens OX=9606 GN=PHRF1 PE=1 SV=1	1	1	1	1	1647	178.3	8.98	1638855	2.03274e+07	1.09093e+07	#N/A	#N/A
P48739	Phosphatidylinositol transfer protein beta isoform OS=Homo sapiens OX=9606 GN=PITPNB PE=1 SV=2	4	1	1	1	271	31.5	6.87	1.63318e+06	9.71345e+06		#N/A	#N/A
E9PK52	Band 4.1-like protein 2 OS=Homo sapiens OX=9606 GN=EPB41L2 PE=1 SV=1	2	1	1	1	811	90.9	5.86	1.62663e+06	1.80158e+08	7.38223e+07	#N/A	#N/A
Q3B7X1	TMX3 protein (Fragment) OS=Homo sapiens OX=9606 GN=TMX3 PE=2 SV=1	2	1	2	1	423	48.5	5.69	1.62597e+06	4.74957e+09	3.177e+09	#N/A	#N/A
C9JYJ6	Filamin A-interacting protein 1-like (Fragment) OS=Homo sapiens OX=9606 GN=FILIP1L PE=1 SV=1	2	1	1	1	837	96.2	6.28	1619698	5.50645e+07	1.37131e+07	#N/A	#N/A
B4DKC1	Transmembrane 9 superfamily member OS=Homo sapiens OX=9606 PE=2 SV=1	1	1	1	1	601	69.8	6.74	1.61959e+06	2.76086e+09	1.94549e+10	#N/A	#N/A
K7EJE1	NADH dehydrogenase [ubiquinone] 1 alpha subcomplex subunit 13 OS=Homo sapiens OX=9606 GN=NDUFA13 PE=3 SV=1	6	1	1	1	150	17.1	10.3	1.6183e+06	8.68739e+07	7.15378e+06	#N/A	#N/A
Q9Y3E0	Vesicle transport protein GOT1B OS=Homo sapiens OX=9606 GN=GOLT1B PE=1 SV=1	10	1	3	1	138	15.4	10.36	1.60764e+06	8.21279e+08	1.17067e+09	#N/A	#N/A
Q9C037	E3 ubiquitin-protein ligase TRIM4 OS=Homo sapiens OX=9606 GN=TRIM4 PE=1 SV=2	3	1	1	1	500	57.4	8.1	1.59706e+06	2.12761e+08	8.50361e+07	#N/A	#N/A
Q96F88	Processing of 1, ribonuclease P/MRP subunit (S. cerevisiae) OS=Homo sapiens OX=9606 GN=POP1 PE=2 SV=1	1	1	1	1	1024	114.6	9.2	1.59665e+06	5.26239e+06	3.83116e+06	#N/A	#N/A
Q9Y4E6	WD repeat-containing protein 7 OS=Homo sapiens OX=9606 GN=WDR7 PE=1 SV=2	1	1	1	1	1490	163.7	6.92	1.59509e+06	4.88977e+07	1.04827e+07	#N/A	#N/A
B3KQG9	cDNA FLJ90444 fis, clone NT2RP3001159, highly similar to Homo sapiens fatty acid desaturase 2 (FADS2), mRNA OS=Homo sapiens OX=9606 PE=2 SV=1	3	1	3	1	210	25.3	8.87	1.5877e+06		5.88096e+09	#N/A	#N/A
Q96ER3	Protein SAAL1 OS=Homo sapiens OX=9606 GN=SAAL1 PE=1 SV=2	2	1	1	1	474	53.5	4.5	1.58729e+06	9.63622e+06	4.57191e+06	#N/A	#N/A
B2RDX0	cDNA, FLJ96805, highly similar to Homo sapiens SHC SH2-domain binding protein 1 (SHCBP1), mRNA OS=Homo sapiens OX=9606 PE=2 SV=1	2	1	1	1	672	75.6	4.75	1578748	7.58619e+06		#N/A	#N/A
A0A140VJW2	Stathmin OS=Homo sapiens OX=9606 PE=2 SV=1	12	2	3	2	174	19.8	7.02	1.57694e+06	4.3239e+07	1.31716e+07	#N/A	#N/A
F5GY05	Constitutive coactivator of peroxisome proliferator-activated receptor gamma OS=Homo sapiens OX=9606 GN=FAM120B PE=1 SV=1	1	1	1	1	933	106	5.87	1.56108e+06	2.08206e+08	5.14438e+07	#N/A	#N/A
V9GZ56	U6 snRNA-associated Sm-like protein LSm4 (Fragment) OS=Homo sapiens OX=9606 GN=LSM4 PE=1 SV=1	3	1	2	1	238	25.7	10.15	1.56066e+06	4.43888e+06	2.8796e+06	#N/A	#N/A
A0A2U3TZM0	DNA helicase OS=Homo sapiens OX=9606 GN=CHD4 PE=1 SV=1	2	3	5	3	1902	216.7	6	1.56001e+06	1.67526e+07	8.68308e+07	#N/A	#N/A
Q15048	Leucine-rich repeat-containing protein 14 OS=Homo sapiens OX=9606 GN=LRRC14 PE=1 SV=1	2	1	1	1	493	54.5	6.9	1.55799e+06	4.71318e+08	7.03606e+07	#N/A	#N/A
O60518	Ran-binding protein 6 OS=Homo sapiens OX=9606 GN=RANBP6 PE=1 SV=2	5	5	11	2	1105	124.6	5.01	1.5522e+06	4.73139e+08	1.14735e+08	#N/A	#N/A
E9PQW4	Mitogen-activated protein kinase OS=Homo sapiens OX=9606 GN=MAPK3 PE=1 SV=1	6	2	2	1	339	38.5	9.04	1.55102e+06	2.64827e+07	6.90402e+06	#N/A	#N/A
B7ZLY6	PIK3C2G protein OS=Homo sapiens OX=9606 GN=PIK3C2G PE=2 SV=1	0	1	1	1	1485	170.5	7.06	1.5468e+06	3.13721e+08	4.45836e+07	#N/A	#N/A
U3KQT1	S-formylglutathione hydrolase OS=Homo sapiens OX=9606 GN=ESD PE=1 SV=2	5	1	1	1	262	29	7.33	1.54655e+06	5.15011e+07	2.38422e+07	#N/A	#N/A
Q96CD0	F-box/LRR-repeat protein 8 OS=Homo sapiens OX=9606 GN=FBXL8 PE=1 SV=1	3	1	1	1	374	40.5	7.31	1.54358e+06	9.76246e+07	7.80052e+07	#N/A	#N/A
E9PH18	DnaJ homolog subfamily B member 6 OS=Homo sapiens OX=9606 GN=DNAJB6 PE=1 SV=1	5	1	3	1	211	23.8	8.95	1.53456e+06	580299	8.43715e+07	#N/A	#N/A
A0A494C1E9	Nuclear factor NF-kappa-B p105 subunit OS=Homo sapiens OX=9606 GN=NFKB1 PE=1 SV=1	5	3	4	3	511	56	6.76	1.53365e+06	6.90472e+08	8.68312e+07	#N/A	#N/A
P27144	Adenylate kinase 4, mitochondrial OS=Homo sapiens OX=9606 GN=AK4 PE=1 SV=1	5	1	1	1	223	25.3	8.4	1.52938e+06	1.9504e+09	7.2937e+07	#N/A	#N/A
Q9HD33	39S ribosomal protein L47, mitochondrial OS=Homo sapiens OX=9606 GN=MRPL47 PE=1 SV=2	4	1	1	1	250	29.4	10.37	1.52772e+06	9.14559e+07	4.07479e+07	#N/A	#N/A
Q04941	Proteolipid protein 2 OS=Homo sapiens OX=9606 GN=PLP2 PE=1 SV=1	9	1	1	1	152	16.7	7.24	1.51772e+06	4.00182e+06	7.05839e+06	#N/A	#N/A
P42263	Glutamate receptor 3 OS=Homo sapiens OX=9606 GN=GRIA3 PE=1 SV=2	1	1	1	1	894	101.1	8.54	1.5116e+06	2.56394e+07	1.93946e+07	#N/A	#N/A
D6RA70	RNA helicase OS=Homo sapiens OX=9606 GN=YTHDC2 PE=1 SV=1	3	2	2	2	739	82.9	7.39	1.5059e+06	7.17045e+07	1.21211e+07	#N/A	#N/A
A0A384MDW7	Enoyl Coenzyme A hydratase, short chain, 1, mitochondrial OS=Homo sapiens OX=9606 GN=ECHS1 PE=2 SV=1	2	1	1	1	290	31.4	8.07	1.49701e+06	4.24958e+06		#N/A	#N/A
Q9P032	NADH dehydrogenase [ubiquinone] 1 alpha subcomplex assembly factor 4 OS=Homo sapiens OX=9606 GN=NDUFAF4 PE=1 SV=1	8	1	1	1	175	20.3	8.82	1491640	8.14289e+06		#N/A	#N/A
Q96CS3	FAS-associated factor 2 OS=Homo sapiens OX=9606 GN=FAF2 PE=1 SV=2	3	1	1	1	445	52.6	5.62	1.48991e+06	2.49036e+08	1.03632e+08	#N/A	#N/A
A8K4T6	26S proteasome non-ATPase regulatory subunit 5 OS=Homo sapiens OX=9606 PE=2 SV=1	3	1	1	1	504	56.2	5.57	1.48835e+06	1.21204e+07	2.50167e+06	#N/A	#N/A
Q96CT6	C12orf10 protein (Fragment) OS=Homo sapiens OX=9606 GN=C12orf10 PE=2 SV=2	3	1	2	1	322	36.3	8.06	1.48713e+06	9.30023e+07	2.10213e+07	#N/A	#N/A
A0A8I5KVV1	AFG3-like protein 2 OS=Homo sapiens OX=9606 GN=AFG3L2 PE=1 SV=1	2	2	3	2	772	85.7	8.48	1.48622e+06	5.7937e+06	1.9189e+06	#N/A	A0A8I5KVV1
Q99650	Oncostatin-M-specific receptor subunit beta OS=Homo sapiens OX=9606 GN=OSMR PE=1 SV=1	1	1	2	1	979	110.4	5.82	1.47874e+06	7.66897e+07	8.19306e+06	#N/A	#N/A
C9JFR7	Cytochrome c (Fragment) OS=Homo sapiens OX=9606 GN=CYCS PE=1 SV=1	29	3	5	3	101	11.3	9.66	1.46548e+06	6.51435e+07	1.47092e+07	#N/A	#N/A
B4DDV4	cDNA FLJ52530, highly similar to Tumor protein D54 OS=Homo sapiens OX=9606 PE=2 SV=1	9	1	2	1	157	17.2	8.97	1.46485e+06	4.31046e+07	8.05903e+07	#N/A	#N/A
B4DYY1	cDNA FLJ51659, highly similar to 4-trimethylaminobutyraldehyde dehydrogenase OS=Homo sapiens OX=9606 PE=2 SV=1	3	1	1	1	321	35	6.02	1.46193e+06	2.21673e+07	2.82813e+07	#N/A	#N/A
A0A024RCR6	Large proline-rich protein BAG6 OS=Homo sapiens OX=9606 GN=BAG6 PE=1 SV=1	1	1	2	1	1126	118.6	5.6	1457401	6.38247e+06	2.33632e+06	#N/A	#N/A
O43837	Isocitrate dehydrogenase [NAD] subunit beta, mitochondrial OS=Homo sapiens OX=9606 GN=IDH3B PE=1 SV=2	3	1	1	1	385	42.2	8.46	1.45087e+06	1.33623e+08	3.1847e+07	#N/A	#N/A
P82673	28S ribosomal protein S35, mitochondrial OS=Homo sapiens OX=9606 GN=MRPS35 PE=1 SV=1	3	1	2	1	323	36.8	8.24	1.43969e+06	4.62619e+08	1.46545e+07	#N/A	#N/A
P82914	28S ribosomal protein S15, mitochondrial OS=Homo sapiens OX=9606 GN=MRPS15 PE=1 SV=1	3	1	2	1	257	29.8	10.48	1.42274e+06	1.5749e+07	2.49359e+06	#N/A	#N/A
B3KN94	cDNA FLJ13982 fis, clone Y79AA1001711, highly similar to 60 kDa SS-A/Ro ribonucleoprotein OS=Homo sapiens OX=9606 PE=2 SV=1	2	1	1	1	557	62	9.22	1.41106e+06	8.39464e+07	7.26899e+07	#N/A	#N/A
A0A344A1H2	ATP synthase subunit a OS=Homo sapiens OX=9606 GN=ATP6 PE=3 SV=1	4	1	4	1	226	24.8	10.1	1.40559e+06	3.35124e+08	4.33493e+07	#N/A	#N/A
E7EQI7	WASH complex subunit 5 OS=Homo sapiens OX=9606 GN=WASHC5 PE=1 SV=1	3	2	2	2	1011	117	8.27	1.40023e+06	3.68041e+07	4.07941e+06	#N/A	#N/A
A0A8V8TNK3	Deoxyribonuclease-2-alpha OS=Homo sapiens OX=9606 GN=DNASE2 PE=4 SV=1	7	1	1	1	173	18.7	7.83	1.39558e+06	5.94845e+08	7.20143e+07	#N/A	#N/A
H0Y8X0	Protein DEK OS=Homo sapiens OX=9606 GN=DEK PE=1 SV=2	4	1	1	1	285	32.7	6.81	1.382e+06	5.55766e+06	1.20703e+06	#N/A	#N/A
Q9BZE4	GTP-binding protein 4 OS=Homo sapiens OX=9606 GN=GTPBP4 PE=1 SV=3	2	1	1	1	634	73.9	9.5	1.37144e+06	7.41212e+06		#N/A	#N/A
A0A8Q3SI83	Myomegalin OS=Homo sapiens OX=9606 GN=PDE4DIP PE=1 SV=1	0	1	1	1	2412	272.6	5.45	1.36992e+06	4.05079e+06		#N/A	#N/A
Q9UPU5	Ubiquitin carboxyl-terminal hydrolase 24 OS=Homo sapiens OX=9606 GN=USP24 PE=1 SV=3	0	1	1	1	2620	294.2	6.14	1365848	1.20622e+08	2.99825e+07	#N/A	#N/A
Q8NF37	Lysophosphatidylcholine acyltransferase 1 OS=Homo sapiens OX=9606 GN=LPCAT1 PE=1 SV=2	1	1	2	1	534	59.1	6.02	1.35913e+06	3.52358e+06		#N/A	#N/A
Q92522	Histone H1.10 OS=Homo sapiens OX=9606 GN=H1-10 PE=1 SV=1	6	1	1	1	213	22.5	10.76	1.3517e+06	1.85595e+07	4.99924e+07	#N/A	#N/A
P42566	Epidermal growth factor receptor substrate 15 OS=Homo sapiens OX=9606 GN=EPS15 PE=1 SV=2	1	1	2	1	896	98.6	4.64	1350917	5.93892e+06	7.09701e+06	#N/A	P42566
Q3SXM5	Inactive hydroxysteroid dehydrogenase-like protein 1 OS=Homo sapiens OX=9606 GN=HSDL1 PE=1 SV=3	2	1	1	1	330	37	8.72	1.33733e+06	3.4759e+08	6.56986e+07	#N/A	#N/A
B2RAL4	cDNA, FLJ94989, highly similar to Homo sapiens signaling lymphocytic activation molecule family member 1 (SLAMF1), mRNA OS=Homo sapiens OX=9606 PE=2 SV=1	3	1	1	1	335	37.2	8.13	1.32663e+06	1.02967e+07		#N/A	#N/A
B4DWV9	cDNA FLJ53108, highly similar to Guanine nucleotide-binding protein alpha-13 subunit OS=Homo sapiens OX=9606 PE=2 SV=1	5	2	4	1	352	40.9	7.99	1325794	5.19523e+06	2.12382e+06	#N/A	#N/A
A0A7P0T7V2	2'-5'-oligoadenylate synthase 3 OS=Homo sapiens OX=9606 GN=OAS3 PE=1 SV=1	3	2	3	2	846	93.4	8.56	1.3142e+06	2.24746e+08	2.09067e+07	#N/A	#N/A
H0Y4W3	Intermediate filament family orphan 2 (Fragment) OS=Homo sapiens OX=9606 GN=IFFO2 PE=1 SV=1	3	1	1	1	259	30.2	4.49	1.31392e+06	3.58563e+08	9.94631e+07	#N/A	#N/A
B4DX46	Histone-lysine N-trimethyltransferase SMYD5 OS=Homo sapiens OX=9606 PE=2 SV=1	2	1	1	1	418	47.3	5.05	1.29903e+06	5.74889e+07	7.63628e+07	#N/A	#N/A
Q9H0W9	Ester hydrolase C11orf54 OS=Homo sapiens OX=9606 GN=C11orf54 PE=1 SV=1	2	1	1	1	315	35.1	6.7	1.29769e+06	5.2519e+08	5.91587e+07	#N/A	#N/A
F8VZQ9	SAP domain-containing ribonucleoprotein OS=Homo sapiens OX=9606 GN=SARNP PE=1 SV=1	4	1	1	1	213	24.1	5.3	1.27206e+06	2.24841e+07		#N/A	#N/A
Q9GZM0	Oxysterol-binding protein OS=Homo sapiens OX=9606 PE=2 SV=1	3	1	1	1	367	41.7	8.31	1262273	1.61653e+07	1.86786e+06	#N/A	#N/A
[truncated: 424 more rows]

## Sheet: Supplementary Table S2
Supplementary Table S2 PAR-CLIP
Gene	baseMean	log2FoldChange	lfcSE	stat	pvalue	padj	G3BP1-259-466	G3BP1-310-466	IgG
ENSG00000003756	106.871	20.3898	5.94844	3.42776	0.00060859	0.0198979	0	320.613	0
ENSG00000005810	157.242	20.9248	5.94832	3.51777	0.000435189	0.0198979	0	471.727	0
ENSG00000006125	158.836	20.5735	5.94832	3.4587	0.000542783	0.0198979	0	476.507	0
ENSG00000007202	130.647	20.6646	5.94837	3.47399	0.000512785	0.0198979	0	391.942	0
ENSG00000008294	199.77	21.253	5.94827	3.57298	0.000352944	0.0198979	0	599.31	0
ENSG00000008988	213.742	21.3502	5.94825	3.58933	0.00033153	0.0198979	0	641.225	0
ENSG00000009307	495.994	22.518	5.94815	3.78571	0.000153268	0.0198979	0	1487.98	0
ENSG00000009335	120.352	20.5539	5.9484	3.45537	0.000549544	0.0198979	0	361.057	0
ENSG00000010244	126.97	20.6277	5.94838	3.46779	0.000524766	0.0198979	0	380.911	0
ENSG00000011295	135.917	20.7198	5.94836	3.48327	0.000495326	0.0198979	0	407.752	0
ENSG00000011304	158.836	20.5735	5.94832	3.4587	0.000542783	0.0198979	0	476.507	0
ENSG00000015479	270.731	21.6614	5.94822	3.64166	0.000270886	0.0198979	0	812.194	0
ENSG00000022267	106.871	20.3898	5.94844	3.42776	0.00060859	0.0198979	0	320.613	0
ENSG00000025796	128.686	20.6435	5.94838	3.47045	0.000519592	0.0198979	0	386.059	0
ENSG00000026025	320.613	21.9129	5.94819	3.68395	0.000229645	0.0198979	0	961.838	0
ENSG00000035928	137.633	20.7398	5.94836	3.48665	0.000489117	0.0198979	0	412.899	0
ENSG00000038382	107.851	20.4022	5.94844	3.42985	0.000603918	0.0198979	0	323.554	0
ENSG00000041357	146.825	20.8263	5.94834	3.50119	0.000463179	0.0198979	0	440.475	0
ENSG00000044115	119.372	20.5366	5.9484	3.45245	0.000555512	0.0198979	0	358.116	0
ENSG00000044574	169.988	20.6195	5.9483	3.46644	0.00052739	0.0198979	0	509.965	0
ENSG00000046604	139.471	20.7546	5.94835	3.48913	0.000484594	0.0198979	0	418.414	0
ENSG00000047410	140.329	20.7668	5.94835	3.49118	0.000480886	0.0198979	0	420.988	0
ENSG00000049449	123.294	20.5873	5.94839	3.46099	0.000538198	0.0198979	0	369.881	0
ENSG00000054118	117.656	20.5177	5.94841	3.44928	0.000562078	0.0198979	0	352.968	0
ENSG00000055917	109.935	20.4251	5.94843	3.4337	0.000595401	0.0198979	0	329.805	0
ENSG00000058673	149.154	20.5307	5.94834	3.4515	0.000557489	0.0198979	0	447.461	0
ENSG00000060138	186.411	21.1595	5.94828	3.55725	0.000374764	0.0198979	0	559.234	0
ENSG00000061676	114.47	20.48	5.94842	3.44293	0.000575443	0.0198979	0	343.409	0
ENSG00000063046	309.092	21.8589	5.9482	3.67487	0.000237966	0.0198979	0	927.277	0
ENSG00000063177	209.085	21.3199	5.94826	3.58422	0.000338089	0.0198979	0	627.254	0
ENSG00000065150	146.58	20.8377	5.94834	3.50312	0.000459846	0.0198979	0	439.739	0
ENSG00000065526	164.473	20.6033	5.94831	3.46373	0.000532744	0.0198979	0	493.42	0
ENSG00000065911	180.896	20.7255	5.94829	3.48428	0.000493472	0.0198979	0	542.688	0
ENSG00000065978	349.414	21.5502	5.94818	3.62298	0.000291227	0.0198979	0	1048.24	0
ENSG00000067225	216.561	21.3371	5.94825	3.58712	0.000334356	0.0198979	0	649.682	0
ENSG00000067560	210.555	21.3292	5.94826	3.58579	0.00033606	0.0198979	0	631.666	0
ENSG00000069275	406.036	22.2403	5.94817	3.73902	0.000184738	0.0198979	0	1218.11	0
ENSG00000070756	457.143	22.4049	5.94816	3.76669	0.000165424	0.0198979	0	1371.43	0
ENSG00000070814	187.147	21.1474	5.94828	3.5552	0.000377686	0.0198979	0	561.44	0
ENSG00000071082	441.21	22.2666	5.94816	3.74345	0.00018151	0.0198979	0	1323.63	0
ENSG00000071794	113.366	20.4695	5.94842	3.44116	0.000579223	0.0198979	0	340.099	0
ENSG00000072364	159.816	20.4164	5.94832	3.43229	0.000598497	0.0198979	0	479.448	0
ENSG00000072501	360.812	22.0907	5.94818	3.71386	0.000204124	0.0198979	0	1082.44	0
ENSG00000073111	117.043	20.513	5.94841	3.44848	0.000563749	0.0198979	0	351.13	0
ENSG00000074201	108.709	20.4108	5.94843	3.4313	0.000600706	0.0198979	0	326.128	0
ENSG00000074695	181.999	20.5326	5.94829	3.45185	0.000556751	0.0198979	0	545.997	0
ENSG00000075151	141.31	20.7758	5.94835	3.4927	0.000478156	0.0198979	0	423.929	0
ENSG00000075415	177.465	20.6365	5.94829	3.46931	0.000521801	0.0198979	0	532.394	0
ENSG00000075624	159.448	20.7038	5.94832	3.48061	0.000500277	0.0198979	0	478.345	0
ENSG00000077147	150.992	20.866	5.94833	3.50787	0.000451702	0.0198979	0	452.976	0
ENSG00000078369	184.205	20.8521	5.94828	3.50556	0.000455642	0.0198979	0	552.616	0
ENSG00000079246	217.296	21.3722	5.94825	3.59302	0.000326864	0.0198979	0	651.888	0
ENSG00000080824	653.359	22.6916	5.94813	3.81492	0.000136227	0.0198979	0	1960.08	0
ENSG00000082641	117.288	20.5172	5.94841	3.4492	0.000562252	0.0198979	0	351.865	0
ENSG00000082898	178.322	20.6963	5.94829	3.47936	0.000502611	0.0198979	0	534.967	0
ENSG00000083520	118.269	20.5301	5.9484	3.45137	0.000557755	0.0198979	0	354.806	0
ENSG00000083845	113.979	20.4785	5.94842	3.44269	0.000575969	0.0198979	0	341.938	0
ENSG00000083857	142.29	20.7862	5.94835	3.49445	0.000475039	0.0198979	0	426.871	0
ENSG00000084090	112.141	20.4562	5.94842	3.43893	0.000584015	0.0198979	0	336.423	0
ENSG00000084234	222.811	21.4079	5.94825	3.59903	0.000319403	0.0198979	0	668.433	0
ENSG00000085224	111.651	20.4503	5.94842	3.43794	0.000586152	0.0198979	0	334.952	0
ENSG00000086758	399.54	22.2168	5.94817	3.73507	0.000187664	0.0198979	0	1198.62	0
ENSG00000087365	110.793	20.4393	5.94843	3.43608	0.000590191	0.0198979	0	332.378	0
ENSG00000087460	229.062	21.4462	5.94824	3.60547	0.000311583	0.0198979	0	687.185	0
ENSG00000089009	827.637	23.0485	5.94812	3.87492	0.000106662	0.0198979	0	2482.91	0
ENSG00000089154	131.137	20.6732	5.94837	3.47543	0.000510032	0.0198979	0	393.412	0
ENSG00000089280	201.118	21.2606	5.94827	3.57425	0.000351235	0.0198979	0	603.355	0
ENSG00000089597	179.671	21.1114	5.94829	3.54915	0.000386475	0.0198979	0	539.012	0
ENSG00000090861	141.432	20.7729	5.94835	3.49221	0.000479049	0.0198979	0	424.297	0
ENSG00000092199	275.634	21.7031	5.94821	3.64867	0.000263603	0.0198979	0	826.901	0
ENSG00000092201	184.083	21.1259	5.94828	3.55159	0.000382905	0.0198979	0	552.248	0
ENSG00000092621	122.068	20.5709	5.94839	3.45823	0.000543741	0.0198979	0	366.204	0
ENSG00000094916	372.823	21.5788	5.94818	3.62781	0.00028584	0.0198979	0	1118.47	0
ENSG00000095139	132.608	20.6886	5.94837	3.47802	0.000505129	0.0198979	0	397.824	0
ENSG00000095564	203.202	21.2757	5.94826	3.5768	0.000347828	0.0198979	0	609.605	0
ENSG00000095787	172.317	20.6151	5.9483	3.46572	0.000528815	0.0198979	0	516.951	0
ENSG00000096384	673.703	22.9426	5.94813	3.85712	0.000114732	0.0198979	0	2021.11	0
ENSG00000096696	107.606	20.4002	5.94844	3.42951	0.000604675	0.0198979	0	322.819	0
ENSG00000096746	148.786	20.8458	5.94834	3.50448	0.0004575	0.0198979	0	446.358	0
ENSG00000099194	414.002	22.2625	5.94816	3.74275	0.000182017	0.0198979	0	1242.01	0
ENSG00000099783	111.16	20.4439	5.94843	3.43685	0.000588515	0.0198979	0	333.481	0
ENSG00000099942	148.908	20.8446	5.94834	3.50427	0.000457864	0.0198979	0	446.725	0
ENSG00000100129	198.667	21.2476	5.94827	3.57207	0.000354175	0.0198979	0	596.001	0
ENSG00000100201	788.54	23.1622	5.94812	3.89404	9.85866e-05	0.0198979	0	2365.62	0
ENSG00000100241	113.366	20.4695	5.94842	3.44116	0.000579223	0.0198979	0	340.099	0
ENSG00000100345	127.216	20.6304	5.94838	3.46824	0.000523882	0.0198979	0	381.647	0
ENSG00000100380	234.454	21.4755	5.94824	3.6104	0.000305726	0.0198979	0	703.362	0
ENSG00000100650	180.896	20.7255	5.94829	3.48428	0.000493472	0.0198979	0	542.688	0
ENSG00000100813	127.583	20.6326	5.94838	3.46861	0.000523149	0.0198979	0	382.75	0
ENSG00000100941	327.476	21.4475	5.94819	3.60571	0.000311296	0.0198979	0	982.428	0
ENSG00000101166	120.107	20.5513	5.9484	3.45494	0.000550424	0.0198979	0	360.322	0
ENSG00000101752	182.735	21.1322	5.94829	3.55265	0.000381366	0.0198979	0	548.204	0
ENSG00000101871	117.411	20.5151	5.94841	3.44883	0.000563018	0.0198979	0	352.233	0
ENSG00000101972	247.323	21.5527	5.94823	3.62337	0.000290785	0.0198979	0	741.968	0
ENSG00000102024	469.031	22.4352	5.94815	3.77179	0.000162081	0.0198979	0	1407.09	0
ENSG00000102144	172.317	20.6151	5.9483	3.46572	0.000528815	0.0198979	0	516.951	0
ENSG00000104408	268.77	21.6675	5.94822	3.6427	0.000269797	0.0198979	0	806.311	0
ENSG00000104852	176.361	20.5848	5.94829	3.46062	0.000538942	0.0198979	0	529.084	0
ENSG00000104904	161.287	20.4685	5.94832	3.44106	0.00057943	0.0198979	0	483.86	0
ENSG00000105202	120.72	20.5582	5.9484	3.45609	0.00054807	0.0198979	0	362.16	0
ENSG00000105323	119.372	20.5366	5.9484	3.45245	0.000555512	0.0198979	0	358.116	0
ENSG00000105372	281.026	21.7171	5.94821	3.65103	0.000261191	0.0198979	0	843.079	0
ENSG00000105640	206.756	21.3007	5.94826	3.581	0.000342286	0.0198979	0	620.268	0
ENSG00000105887	149.031	20.5544	5.94834	3.45549	0.000549288	0.0198979	0	447.093	0
ENSG00000106682	206.388	21.2984	5.94826	3.5806	0.000342805	0.0198979	0	619.165	0
ENSG00000108055	163.003	20.5133	5.94831	3.44859	0.000563523	0.0198979	0	489.008	0
ENSG00000108107	195.358	21.2226	5.94827	3.56786	0.000359912	0.0198979	0	586.074	0
ENSG00000108256	292.914	21.787	5.9482	3.66279	0.000249484	0.0198979	0	878.743	0
ENSG00000108298	682.16	22.9204	5.94813	3.85339	0.000116495	0.0198979	0	2046.48	0
ENSG00000108424	385.078	22.1641	5.94817	3.7262	0.000194388	0.0198979	0	1155.24	0
ENSG00000108468	126.358	20.6215	5.94838	3.46674	0.00052682	0.0198979	0	379.073	0
ENSG00000108510	109.199	20.4195	5.94843	3.43276	0.000597477	0.0198979	0	327.598	0
ENSG00000108588	150.624	20.8608	5.94833	3.50701	0.000453179	0.0198979	0	451.873	0
ENSG00000108654	434.96	22.3361	5.94816	3.75513	0.000173255	0.0198979	0	1304.88	0
ENSG00000108848	485.209	22.4722	5.94815	3.77802	0.00015808	0.0198979	0	1455.63	0
ENSG00000108953	195.848	20.4823	5.94827	3.4434	0.00057444	0.0198979	0	587.545	0
ENSG00000109046	133.834	20.7007	5.94837	3.48007	0.000501287	0.0198979	0	401.501	0
ENSG00000109111	108.709	20.4108	5.94843	3.4313	0.000600706	0.0198979	0	326.128	0
ENSG00000109475	169.253	20.6207	5.9483	3.46666	0.000526972	0.0198979	0	507.759	0
ENSG00000109572	114.224	20.4817	5.94842	3.44321	0.000574845	0.0198979	0	342.673	0
ENSG00000109606	123.171	20.5697	5.94839	3.45803	0.000544137	0.0198979	0	369.513	0
ENSG00000109685	251	21.0172	5.94823	3.53336	0.000410312	0.0198979	0	752.999	0
ENSG00000110321	219.379	21.3847	5.94825	3.59512	0.000324237	0.0198979	0	658.138	0
ENSG00000110696	113.857	20.4772	5.94842	3.44246	0.000576449	0.0198979	0	341.57	0
ENSG00000110700	335.197	21.9745	5.94819	3.69432	0.000220472	0.0198979	0	1005.59	0
ENSG00000110955	220.482	21.2654	5.94825	3.57506	0.000350143	0.0198979	0	661.447	0
ENSG00000110958	169.376	20.6205	5.9483	3.46662	0.000527048	0.0198979	0	508.127	0
ENSG00000111142	124.642	20.6023	5.94839	3.46351	0.000533168	0.0198979	0	373.926	0
ENSG00000111371	207.001	21.3022	5.94826	3.58125	0.00034195	0.0198979	0	621.003	0
ENSG00000111642	162.145	20.4931	5.94831	3.4452	0.000570643	0.0198979	0	486.434	0
ENSG00000111669	234.822	21.479	5.94824	3.61098	0.000305039	0.0198979	0	704.465	0
ENSG00000111716	873.719	22.8461	5.94811	3.8409	0.000122582	0.0198979	0	2621.16	0
ENSG00000111897	136.898	20.7326	5.94836	3.48543	0.000491349	0.0198979	0	410.693	0
ENSG00000112081	130.525	20.6629	5.94837	3.47371	0.000513308	0.0198979	0	391.574	0
ENSG00000112118	174.768	20.5891	5.9483	3.46134	0.000537487	0.0198979	0	524.305	0
ENSG00000112306	363.386	21.6173	5.94818	3.63427	0.000278771	0.0198979	0	1090.16	0
ENSG00000112697	113.489	20.4714	5.94842	3.44149	0.000578511	0.0198979	0	340.467	0
ENSG00000112739	117.288	20.5172	5.94841	3.4492	0.000562252	0.0198979	0	351.865	0
ENSG00000112972	136.04	20.7235	5.94836	3.4839	0.000494169	0.0198979	0	408.119	0
ENSG00000113407	137.265	20.7362	5.94836	3.48603	0.000490245	0.0198979	0	411.796	0
ENSG00000113569	127.951	20.6378	5.94838	3.46949	0.000521449	0.0198979	0	383.853	0
ENSG00000113575	110.793	20.4393	5.94843	3.43608	0.000590191	0.0198979	0	332.378	0
ENSG00000113649	152.585	20.8828	5.94833	3.5107	0.000446936	0.0198979	0	457.755	0
ENSG00000113658	129.177	20.652	5.94838	3.47187	0.000516851	0.0198979	0	387.53	0
ENSG00000113712	120.23	20.5526	5.9484	3.45515	0.000549984	0.0198979	0	360.689	0
ENSG00000114391	308.602	21.8597	5.9482	3.67502	0.000237832	0.0198979	0	925.806	0
ENSG00000114416	137.756	20.7411	5.94836	3.48686	0.00048873	0.0198979	0	413.267	0
ENSG00000114857	134.937	20.7122	5.94836	3.48199	0.000497696	0.0198979	0	404.81	0
ENSG00000114867	155.159	20.7978	5.94832	3.49641	0.000471562	0.0198979	0	465.477	0
ENSG00000114942	127.583	20.6326	5.94838	3.46861	0.000523149	0.0198979	0	382.75	0
ENSG00000115053	515.603	22.5779	5.94815	3.79579	0.000147177	0.0198979	0	1546.81	0
ENSG00000115268	297.327	21.2641	5.9482	3.57487	0.0003504	0.0198979	0	891.98	0
ENSG00000115484	219.257	21.3825	5.94825	3.59476	0.000324689	0.0198979	0	657.771	0
ENSG00000115524	271.834	21.6852	5.94821	3.64567	0.0002667	0.0198979	0	815.503	0
ENSG00000116030	118.882	20.5366	5.9484	3.45246	0.000555505	0.0198979	0	356.645	0
ENSG00000116237	113.366	20.4695	5.94842	3.44116	0.000579223	0.0198979	0	340.099	0
ENSG00000116251	442.926	22.3602	5.94816	3.75919	0.000170467	0.0198979	0	1328.78	0
ENSG00000116560	213.987	21.3519	5.94825	3.5896	0.000331185	0.0198979	0	641.961	0
ENSG00000116754	295.611	21.7815	5.9482	3.66186	0.000250393	0.0198979	0	886.832	0
ENSG00000117450	172.562	20.6141	5.9483	3.46555	0.000529149	0.0198979	0	517.687	0
ENSG00000117523	188.127	21.1712	5.94828	3.55922	0.000371956	0.0198979	0	564.381	0
ENSG00000117632	124.642	20.6023	5.94839	3.46351	0.000533168	0.0198979	0	373.926	0
ENSG00000118181	385.936	21.931	5.94817	3.68702	0.000226898	0.0198979	0	1157.81	0
ENSG00000119318	114.47	20.48	5.94842	3.44293	0.000575443	0.0198979	0	343.409	0
ENSG00000119335	300.023	21.8174	5.9482	3.6679	0.000244547	0.0198979	0	900.069	0
ENSG00000119707	130.647	20.6646	5.94837	3.47399	0.000512785	0.0198979	0	391.942	0
ENSG00000119969	128.809	20.6481	5.94838	3.47121	0.000518118	0.0198979	0	386.427	0
ENSG00000120137	181.386	21.1216	5.94829	3.55086	0.000383967	0.0198979	0	544.159	0
ENSG00000120438	132.853	20.6908	5.94837	3.47841	0.000504402	0.0198979	0	398.56	0
ENSG00000120705	125.745	20.6107	5.94838	3.46492	0.000530388	0.0198979	0	377.235	0
ENSG00000120948	135.427	20.7176	5.94836	3.48291	0.000495999	0.0198979	0	406.281	0
ENSG00000121892	122.681	20.5796	5.94839	3.45969	0.0005408	0.0198979	0	368.043	0
ENSG00000122026	237.518	21.4963	5.94824	3.61389	0.000301636	0.0198979	0	712.554	0
ENSG00000122406	740.743	23.0751	5.94812	3.8794	0.000104716	0.0198979	0	2222.23	0
ENSG00000122565	132.486	20.6874	5.94837	3.47782	0.000505507	0.0198979	0	397.457	0
ENSG00000122566	678.115	22.9493	5.94813	3.85824	0.000114207	0.0198979	0	2034.35	0
ENSG00000123416	336.3	21.9789	5.94819	3.69506	0.000219831	0.0198979	0	1008.9	0
ENSG00000123562	372.7	21.5777	5.94818	3.62762	0.000286049	0.0198979	0	1118.1	0
ENSG00000123575	134.692	20.7094	5.94836	3.48154	0.000498547	0.0198979	0	404.075	0
ENSG00000124207	175.013	20.5853	5.9483	3.4607	0.000538766	0.0198979	0	525.04	0
ENSG00000124222	111.283	20.443	5.94843	3.43671	0.000588828	0.0198979	0	333.849	0
ENSG00000124422	170.724	20.6184	5.9483	3.46627	0.000527732	0.0198979	0	512.171	0
ENSG00000124486	310.563	21.1869	5.9482	3.5619	0.000368175	0.0198979	0	931.689	0
ENSG00000124614	350.517	22.0359	5.94818	3.70464	0.000211688	0.0198979	0	1051.55	0
ENSG00000124767	237.028	21.4938	5.94824	3.61348	0.000302117	0.0198979	0	711.084	0
ENSG00000124795	290.586	21.3054	5.94821	3.58182	0.000341209	0.0198979	0	871.758	0
ENSG00000125107	254.309	21.517	5.94823	3.61738	0.000297602	0.0198979	0	762.926	0
ENSG00000125691	604.58	22.7912	5.94813	3.83165	0.000127287	0.0198979	0	1813.74	0
ENSG00000125944	162.512	20.4931	5.94831	3.4452	0.000570643	0.0198979	0	487.537	0
ENSG00000125977	159.326	20.4093	5.94832	3.4311	0.000601146	0.0198979	0	477.978	0
ENSG00000126261	129.299	20.6496	5.94838	3.47147	0.000517626	0.0198979	0	387.897	0
ENSG00000127022	384.956	22.167	5.94817	3.72669	0.000194011	0.0198979	0	1154.87	0
ENSG00000127184	192.662	20.7328	5.94828	3.48551	0.000491197	0.0198979	0	577.985	0
ENSG00000127481	388.51	22.0462	5.94817	3.70638	0.000210243	0.0198979	0	1165.53	0
ENSG00000128050	236.905	21.4931	5.94824	3.61336	0.000302256	0.0198979	0	710.716	0
ENSG00000128272	187.392	21.1692	5.94828	3.55888	0.000372436	0.0198979	0	562.175	0
ENSG00000128595	138.123	20.7444	5.94836	3.48742	0.000487706	0.0198979	0	414.37	0
ENSG00000128731	109.445	20.4225	5.94843	3.43326	0.00059637	0.0198979	0	328.334	0
ENSG00000129351	218.889	21.3784	5.94825	3.59406	0.000325561	0.0198979	0	656.668	0
ENSG00000130066	130.034	20.6567	5.94837	3.47266	0.00051532	0.0198979	0	390.103	0
ENSG00000130255	171.827	20.6166	5.9483	3.46596	0.000528338	0.0198979	0	515.48	0
ENSG00000130396	149.031	20.5544	5.94834	3.45549	0.000549288	0.0198979	0	447.093	0
ENSG00000130723	252.838	21.5859	5.94823	3.62896	0.000284561	0.0198979	0	758.514	0
ENSG00000130726	142.045	20.7835	5.94835	3.49399	0.00047585	0.0198979	0	426.135	0
ENSG00000130741	294.753	21.751	5.9482	3.65673	0.000255457	0.0198979	0	884.259	0
ENSG00000130816	152.463	20.8825	5.94833	3.51064	0.000447024	0.0198979	0	457.388	0
ENSG00000130985	153.198	20.8873	5.94833	3.51146	0.000445646	0.0198979	0	459.594	0
ENSG00000131051	206.143	21.2967	5.94826	3.58033	0.000343159	0.0198979	0	618.429	0
ENSG00000131263	154.914	20.9037	5.94833	3.51421	0.000441058	0.0198979	0	464.741	0
ENSG00000131473	132.486	20.6874	5.94837	3.47782	0.000505507	0.0198979	0	397.457	0
ENSG00000131747	297.449	21.2671	5.9482	3.57539	0.000349706	0.0198979	0	892.347	0
ENSG00000132182	135.304	20.7163	5.94836	3.48268	0.000496418	0.0198979	0	405.913	0
ENSG00000132341	275.634	21.7031	5.94821	3.64867	0.000263603	0.0198979	0	826.901	0
ENSG00000132424	249.039	21.5624	5.94823	3.62501	0.000288954	0.0198979	0	747.116	0
ENSG00000132475	326.373	21.4616	5.94819	3.60808	0.000308468	0.0198979	0	979.119	0
ENSG00000132507	114.592	20.4877	5.94842	3.44423	0.000572683	0.0198979	0	343.776	0
ENSG00000132646	118.759	20.5352	5.9484	3.45221	0.000556008	0.0198979	0	356.277	0
ENSG00000132780	185.063	20.7748	5.94828	3.49257	0.000478393	0.0198979	0	555.189	0
ENSG00000133026	113.366	20.4695	5.94842	3.44116	0.000579223	0.0198979	0	340.099	0
ENSG00000133030	168.518	20.6222	5.9483	3.46691	0.000526479	0.0198979	0	505.553	0
ENSG00000133112	362.16	21.6551	5.94818	3.64062	0.000271984	0.0198979	0	1086.48	0
ENSG00000133124	401.011	22.2191	5.94817	3.73545	0.000187379	0.0198979	0	1203.03	0
ENSG00000133226	151.605	20.8709	5.94833	3.50869	0.000450314	0.0198979	0	454.814	0
ENSG00000133706	149.521	20.4141	5.94833	3.4319	0.000599359	0.0198979	0	448.564	0
ENSG00000134294	192.662	20.7328	5.94828	3.48551	0.000491197	0.0198979	0	577.985	0
ENSG00000134308	139.594	20.7499	5.94835	3.48834	0.000486038	0.0198979	0	418.782	0
ENSG00000134333	324.657	21.5568	5.94819	3.6241	0.000289974	0.0198979	0	973.971	0
ENSG00000134419	274.531	21.6975	5.94821	3.64773	0.00026457	0.0198979	0	823.592	0
ENSG00000134884	251.857	21.4426	5.94823	3.60488	0.0003123	0.0198979	0	755.572	0
ENSG00000135387	137.51	20.7386	5.94836	3.48644	0.000489497	0.0198979	0	412.531	0
ENSG00000135486	959.632	23.4339	5.94811	3.93972	8.15752e-05	0.0198979	0	2878.9	0
ENSG00000135535	120.965	20.5612	5.9484	3.45659	0.000547049	0.0198979	0	362.895	0
ENSG00000135624	136.53	20.7291	5.94836	3.48485	0.000492419	0.0198979	0	409.59	0
ENSG00000136381	122.313	20.574	5.94839	3.45874	0.000542707	0.0198979	0	366.94	0
ENSG00000136450	232.248	21.464	5.94824	3.60847	0.000308009	0.0198979	0	696.744	0
ENSG00000136628	154.914	20.9037	5.94833	3.51421	0.000441058	0.0198979	0	464.741	0
ENSG00000136938	119.985	20.55	5.9484	3.45471	0.000550884	0.0198979	0	359.954	0
ENSG00000137154	497.097	22.5201	5.94815	3.78606	0.000153053	0.0198979	0	1491.29	0
ENSG00000137818	386.549	22.1725	5.94817	3.72761	0.000193304	0.0198979	0	1159.65	0
ENSG00000137955	114.224	20.4817	5.94842	3.44321	0.000574845	0.0198979	0	342.673	0
ENSG00000138071	197.074	21.2377	5.94827	3.57039	0.000356446	0.0198979	0	591.222	0
ENSG00000138326	652.623	22.6631	5.94813	3.81012	0.000138902	0.0198979	0	1957.87	0
ENSG00000138668	145.722	20.8192	5.94834	3.5	0.000465259	0.0198979	0	437.166	0
ENSG00000139514	114.837	20.4881	5.94841	3.4443	0.000572538	0.0198979	0	344.512	0
ENSG00000139644	173.42	20.6082	5.9483	3.46455	0.000531116	0.0198979	0	520.26	0
ENSG00000139746	124.764	20.5836	5.94839	3.46037	0.000539427	0.0198979	0	374.293	0
ENSG00000140391	144.987	20.8121	5.94834	3.4988	0.000467349	0.0198979	0	434.96	0
ENSG00000140525	191.314	21.0795	5.94828	3.5438	0.000394411	0.0198979	0	573.941	0
ENSG00000140575	108.832	20.4117	5.94843	3.43144	0.000600376	0.0198979	0	326.495	0
ENSG00000141027	214.967	21.353	5.94825	3.5898	0.000330935	0.0198979	0	644.902	0
ENSG00000141425	160.184	20.4178	5.94832	3.43253	0.000597985	0.0198979	0	480.551	0
ENSG00000141551	126.97	20.6277	5.94838	3.46779	0.000524766	0.0198979	0	380.911	0
ENSG00000141682	175.626	20.5794	5.9483	3.45971	0.000540751	0.0198979	0	526.878	0
ENSG00000142168	118.636	20.5343	5.9484	3.45206	0.000556315	0.0198979	0	355.909	0
ENSG00000142192	171.704	20.6169	5.9483	3.46601	0.000528248	0.0198979	0	515.113	0
ENSG00000142534	301.739	21.8286	5.9482	3.66979	0.00024275	0.0198979	0	905.216	0
ENSG00000142541	592.937	22.7616	5.94814	3.82667	0.000129887	0.0198979	0	1778.81	0
ENSG00000142676	1022.01	23.5224	5.94811	3.9546	7.66623e-05	0.0198979	0	3066.04	0
ENSG00000142864	543.791	22.6352	5.94814	3.80542	0.000141563	0.0198979	0	1631.37	0
ENSG00000142937	993.213	23.4834	5.94811	3.94804	7.87921e-05	0.0198979	0	2979.64	0
ENSG00000142949	167.782	20.6237	5.94831	3.46716	0.000525996	0.0198979	0	503.347	0
ENSG00000143321	113.734	20.4731	5.94842	3.44177	0.000577913	0.0198979	0	341.202	0
ENSG00000143621	112.263	20.4487	5.94842	3.43767	0.000586737	0.0198979	0	336.79	0
ENSG00000143702	110.303	20.433	5.94843	3.43502	0.000592506	0.0198979	0	330.908	0
ENSG00000143742	206.021	21.2959	5.94826	3.58019	0.000343339	0.0198979	0	618.062	0
ENSG00000143761	193.397	21.2114	5.94827	3.56597	0.000362508	0.0198979	0	580.191	0
ENSG00000143799	221.831	21.4018	5.94825	3.59801	0.000320663	0.0198979	0	665.492	0
ENSG00000143878	108.709	20.4108	5.94843	3.4313	0.000600706	0.0198979	0	326.128	0
ENSG00000143947	406.404	22.2374	5.94817	3.73853	0.000185099	0.0198979	0	1219.21	0
ENSG00000144028	261.049	21.6276	5.94822	3.63598	0.000276925	0.0198979	0	783.148	0
ENSG00000144381	402.359	22.2241	5.94817	3.73629	0.000186756	0.0198979	0	1207.08	0
ENSG00000145147	126.97	20.6277	5.94838	3.46779	0.000524766	0.0198979	0	380.911	0
ENSG00000145391	106.871	20.3898	5.94844	3.42776	0.00060859	0.0198979	0	320.613	0
ENSG00000145495	111.406	20.4472	5.94843	3.43741	0.000587316	0.0198979	0	334.217	0
ENSG00000145592	366.082	22.0986	5.94818	3.71518	0.000203057	0.0198979	0	1098.25	0
ENSG00000145741	278.33	21.3929	5.94821	3.59652	0.000322502	0.0198979	0	834.99	0
ENSG00000146223	146.58	20.8377	5.94834	3.50312	0.000459846	0.0198979	0	439.739	0
ENSG00000146731	153.198	20.8873	5.94833	3.51146	0.000445646	0.0198979	0	459.594	0
ENSG00000147162	399.663	22.2188	5.94817	3.73541	0.000187413	0.0198979	0	1198.99	0
ENSG00000147224	109.812	20.4235	5.94843	3.43342	0.000596012	0.0198979	0	329.437	0
ENSG00000147274	135.55	20.7189	5.94836	3.48313	0.000495585	0.0198979	0	406.649	0
ENSG00000147403	447.461	22.3727	5.94816	3.76128	0.000169043	0.0198979	0	1342.38	0
ENSG00000147604	809.13	23.1975	5.94812	3.89997	9.62037e-05	0.0198979	0	2427.39	0
ENSG00000147677	167.66	20.6239	5.94831	3.46719	0.000525925	0.0198979	0	502.98	0
ENSG00000148773	156.139	20.9147	5.94832	3.51607	0.000437986	0.0198979	0	468.418	0
ENSG00000149136	176.484	20.5874	5.94829	3.46106	0.000538049	0.0198979	0	529.452	0
ENSG00000149273	622.596	22.836	5.94813	3.83919	0.000123439	0.0198979	0	1867.79	0
ENSG00000149925	172.807	20.6129	5.9483	3.46534	0.000529569	0.0198979	0	518.422	0
ENSG00000150093	183.96	21.142	5.94828	3.5543	0.000378984	0.0198979	0	551.88	0
ENSG00000150753	306.641	21.851	5.9482	3.67355	0.000239201	0.0198979	0	919.923	0
ENSG00000151835	110.793	20.4393	5.94843	3.43608	0.000590191	0.0198979	0	332.378	0
ENSG00000152102	141.432	20.7729	5.94835	3.49221	0.000479049	0.0198979	0	424.297	0
ENSG00000152234	146.825	20.8263	5.94834	3.50119	0.000463179	0.0198979	0	440.475	0
ENSG00000152795	228.939	21.4454	5.94824	3.60534	0.000311742	0.0198979	0	686.817	0
ENSG00000153130	133.098	20.6931	5.94837	3.47879	0.000503692	0.0198979	0	399.295	0
ENSG00000153147	164.596	20.6068	5.94831	3.46432	0.000531579	0.0198979	0	493.788	0
ENSG00000153187	563.891	22.644	5.94814	3.80691	0.000140712	0.0198979	0	1691.67	0
ENSG00000153201	145.109	20.8133	5.94834	3.499	0.000467004	0.0198979	0	435.327	0
ENSG00000153879	165.086	20.6166	5.94831	3.46595	0.000528356	0.0198979	0	495.258	0
ENSG00000154380	163.493	20.5508	5.94831	3.45489	0.00055051	0.0198979	0	490.479	0
ENSG00000154473	159.694	20.4402	5.94832	3.43631	0.000589706	0.0198979	0	479.081	0
ENSG00000155561	204.672	21.2866	5.94826	3.57862	0.000345414	0.0198979	0	614.017	0
ENSG00000156261	178.322	20.6963	5.94829	3.47936	0.000502611	0.0198979	0	534.967	0
ENSG00000156467	148.663	20.5445	5.94834	3.45383	0.000552694	0.0198979	0	445.99	0
ENSG00000156482	206.143	21.2967	5.94826	3.58033	0.000343159	0.0198979	0	618.429	0
ENSG00000156976	245.607	21.5428	5.94823	3.62171	0.000292658	0.0198979	0	736.821	0
ENSG00000157106	145.722	20.8192	5.94834	3.5	0.000465259	0.0198979	0	437.166	0
ENSG00000157514	497.219	22.5181	5.94815	3.78574	0.000153253	0.0198979	0	1491.66	0
ENSG00000158417	131.015	20.6719	5.94837	3.47521	0.000510446	0.0198979	0	393.045	0
ENSG00000159217	122.436	20.5767	5.94839	3.45919	0.000541793	0.0198979	0	367.307	0
ENSG00000160710	144.496	20.8045	5.94834	3.49752	0.000469599	0.0198979	0	433.489	0
ENSG00000161016	664.266	22.9194	5.94813	3.85322	0.000116575	0.0198979	0	1992.8	0
ENSG00000161547	158.958	20.9394	5.94832	3.52023	0.000431173	0.0198979	0	476.875	0
ENSG00000161970	333.604	21.9407	5.94819	3.68864	0.000225454	0.0198979	0	1000.81	0
ENSG00000162244	262.643	21.6324	5.94822	3.63678	0.000276065	0.0198979	0	787.928	0
ENSG00000162521	159.571	20.938	5.94832	3.51999	0.000431567	0.0198979	0	478.713	0
ENSG00000162607	120.475	20.5553	5.9484	3.4556	0.000549074	0.0198979	0	361.425	0
ENSG00000162923	149.399	20.8536	5.94833	3.50579	0.00045526	0.0198979	0	448.196	0
ENSG00000163041	132.608	20.6886	5.94837	3.47802	0.000505129	0.0198979	0	397.824	0
ENSG00000163320	114.47	20.48	5.94842	3.44293	0.000575443	0.0198979	0	343.409	0
ENSG00000163399	197.932	21.1829	5.94827	3.56118	0.000369186	0.0198979	0	593.795	0
ENSG00000163468	198.79	21.1269	5.94827	3.55178	0.000382634	0.0198979	0	596.369	0
ENSG00000163682	234.822	21.479	5.94824	3.61098	0.000305039	0.0198979	0	704.465	0
ENSG00000163714	141.432	20.7729	5.94835	3.49221	0.000479049	0.0198979	0	424.297	0
ENSG00000164032	205.898	21.2951	5.94826	3.58006	0.00034352	0.0198979	0	617.694	0
ENSG00000164104	344.879	21.5222	5.94818	3.61828	0.000296573	0.0198979	0	1034.64	0
ENSG00000164109	107.606	20.4002	5.94844	3.42951	0.000604675	0.0198979	0	322.819	0
ENSG00000164163	221.218	21.2789	5.94825	3.57734	0.000347112	0.0198979	0	663.654	0
ENSG00000164587	471.482	22.4424	5.94815	3.773	0.000161299	0.0198979	0	1414.45	0
ENSG00000164754	198.667	21.2476	5.94827	3.57207	0.000354175	0.0198979	0	596.001	0
ENSG00000164924	273.428	20.9412	5.94821	3.52058	0.000430596	0.0198979	0	820.283	0
ENSG00000165119	237.518	21.4963	5.94824	3.61389	0.000301636	0.0198979	0	712.554	0
ENSG00000165672	187.392	21.1692	5.94828	3.55888	0.000372436	0.0198979	0	562.175	0
ENSG00000165732	293.772	21.5995	5.9482	3.63126	0.000282038	0.0198979	0	881.317	0
ENSG00000165997	135.427	20.7176	5.94836	3.48291	0.000495999	0.0198979	0	406.281	0
ENSG00000166165	240.092	21.51	5.94823	3.6162	0.000298963	0.0198979	0	720.275	0
ENSG00000166181	111.773	20.448	5.94842	3.43755	0.000586998	0.0198979	0	335.32	0
ENSG00000166441	618.184	22.8182	5.94813	3.8362	0.000124952	0.0198979	0	1854.55	0
ENSG00000166508	138.123	20.7444	5.94836	3.48742	0.000487706	0.0198979	0	414.37	0
ENSG00000166598	256.76	21.4731	5.94822	3.61001	0.000306187	0.0198979	0	770.279	0
ENSG00000166681	144.374	20.8065	5.94834	3.49786	0.000469012	0.0198979	0	433.121	0
ENSG00000167005	130.77	20.6662	5.94837	3.47425	0.000512275	0.0198979	0	392.309	0
ENSG00000167325	114.102	20.48	5.94842	3.44294	0.00057543	0.0198979	0	342.305	0
ENSG00000167460	109.935	20.4251	5.94843	3.4337	0.000595401	0.0198979	0	329.805	0
ENSG00000167526	454.814	21.7336	5.94816	3.65384	0.000258352	0.0198979	0	1364.44	0
ENSG00000167548	135.672	20.7214	5.94836	3.48354	0.000494827	0.0198979	0	407.016	0
ENSG00000167615	173.052	20.6113	5.9483	3.46507	0.000530093	0.0198979	0	519.157	0
ENSG00000167635	125.01	20.6068	5.94839	3.46426	0.000531685	0.0198979	0	375.029	0
ENSG00000167658	1200.34	23.7449	5.9481	3.99201	6.55147e-05	0.0198979	0	3601.01	0
ENSG00000167978	352.6	22.0444	5.94818	3.70607	0.000210497	0.0198979	0	1057.8	0
ENSG00000168209	176.361	20.5848	5.94829	3.46062	0.000538942	0.0198979	0	529.084	0
ENSG00000168385	208.227	21.3092	5.94826	3.58242	0.000340424	0.0198979	0	624.68	0
ENSG00000168906	112.754	20.3957	5.94842	3.42876	0.000606343	0.0198979	0	338.261	0
ENSG00000169018	145.722	20.8192	5.94834	3.5	0.000465259	0.0198979	0	437.166	0
ENSG00000169045	271.834	21.6852	5.94821	3.64567	0.0002667	0.0198979	0	815.503	0
ENSG00000169100	126.235	20.6199	5.94838	3.46647	0.000527335	0.0198979	0	378.705	0
ENSG00000169710	173.543	20.6069	5.9483	3.46434	0.000531528	0.0198979	0	520.628	0
ENSG00000169714	258.721	21.6135	5.94822	3.6336	0.000279492	0.0198979	0	776.162	0
ENSG00000169813	113.366	20.4695	5.94842	3.44116	0.000579223	0.0198979	0	340.099	0
ENSG00000170144	373.435	21.5824	5.94818	3.6284	0.000285179	0.0198979	0	1120.31	0
ENSG00000170315	325.025	21.9318	5.94819	3.68714	0.000226787	0.0198979	0	975.074	0
ENSG00000170606	129.299	20.6496	5.94838	3.47147	0.000517626	0.0198979	0	387.897	0
ENSG00000170759	228.081	21.4386	5.94824	3.60419	0.000313132	0.0198979	0	684.243	0
ENSG00000170889	138.123	20.7444	5.94836	3.48742	0.000487706	0.0198979	0	414.37	0
ENSG00000171314	216.07	21.3182	5.94825	3.58395	0.000338442	0.0198979	0	648.211	0
ENSG00000171858	148.296	20.3877	5.94834	3.42746	0.000609265	0.0198979	0	444.887	0
ENSG00000172270	112.509	20.461	5.94842	3.43973	0.000582285	0.0198979	0	337.526	0
ENSG00000172466	253.941	21.4529	5.94823	3.6066	0.000310239	0.0198979	0	761.823	0
ENSG00000172716	108.709	20.4108	5.94843	3.4313	0.000600706	0.0198979	0	326.128	0
ENSG00000172809	173.788	20.6041	5.9483	3.46387	0.000532467	0.0198979	0	521.363	0
ENSG00000173473	122.926	20.5823	5.94839	3.46015	0.000539875	0.0198979	0	368.778	0
ENSG00000173575	126.113	20.6188	5.94838	3.46628	0.000527704	0.0198979	0	378.338	0
ENSG00000173726	280.414	21.7265	5.94821	3.65261	0.000259588	0.0198979	0	841.241	0
ENSG00000173812	235.68	20.793	5.94824	3.49566	0.000472884	0.0198979	0	707.039	0
ENSG00000173821	178.077	20.6831	5.94829	3.47714	0.000506787	0.0198979	0	534.232	0
ENSG00000174231	221.586	21.4002	5.94825	3.59774	0.000321	0.0198979	0	664.757	0
ENSG00000174437	181.754	20.6817	5.94829	3.47692	0.000507216	0.0198979	0	545.262	0
ENSG00000174444	1059.76	23.4358	5.94811	3.94005	8.14646e-05	0.0198979	0	3179.29	0
ENSG00000174748	533.619	22.6191	5.94814	3.80271	0.000143119	0.0198979	0	1600.86	0
ENSG00000175061	214.6	21.3558	5.94825	3.59027	0.000330335	0.0198979	0	643.799	0
ENSG00000175216	149.276	20.8475	5.94833	3.50476	0.000457019	0.0198979	0	447.828	0
ENSG00000177084	159.816	20.4164	5.94832	3.43229	0.000598497	0.0198979	0	479.448	0
ENSG00000177463	116.921	20.511	5.94841	3.44815	0.000564448	0.0198979	0	350.762	0
ENSG00000177606	162.88	20.506	5.94831	3.44736	0.0005661	0.0198979	0	488.64	0
ENSG00000177733	136.407	20.726	5.94836	3.48432	0.000493392	0.0198979	0	409.222	0
ENSG00000177954	432.754	22.329	5.94816	3.75394	0.000174075	0.0198979	0	1298.26	0
ENSG00000179010	289.851	21.2594	5.94821	3.57408	0.000351462	0.0198979	0	869.552	0
ENSG00000179051	116.921	20.511	5.94841	3.44815	0.000564448	0.0198979	0	350.762	0
ENSG00000179195	152.095	20.8787	5.94833	3.51001	0.000448087	0.0198979	0	456.285	0
ENSG00000179295	219.87	21.3135	5.94825	3.58315	0.000339476	0.0198979	0	659.609	0
ENSG00000181163	979.854	23.402	5.94811	3.93436	8.34174e-05	0.0198979	0	2939.56	0
ENSG00000182774	495.381	22.4427	5.94815	3.77306	0.000161257	0.0198979	0	1486.14	0
ENSG00000182899	198.667	21.2476	5.94827	3.57207	0.000354175	0.0198979	0	596.001	0
ENSG00000182944	197.196	21.2386	5.94827	3.57055	0.000356226	0.0198979	0	591.589	0
ENSG00000184009	435.94	22.3389	5.94816	3.7556	0.000172927	0.0198979	0	1307.82	0
ENSG00000184110	207.246	21.3037	5.94826	3.5815	0.000341622	0.0198979	0	621.739	0
ENSG00000184575	163.983	20.5832	5.94831	3.46035	0.000539482	0.0198979	0	491.949	0
ENSG00000184863	168.885	20.6215	5.9483	3.46678	0.000526731	0.0198979	0	506.656	0
ENSG00000185624	136.653	20.7303	5.94836	3.48504	0.000492068	0.0198979	0	409.958	0
ENSG00000185787	184.45	21.0864	5.94828	3.54496	0.000392672	0.0198979	0	553.351	0
ENSG00000186298	155.036	20.9045	5.94833	3.51435	0.000440831	0.0198979	0	465.109	0
ENSG00000186468	448.564	22.3783	5.94816	3.76222	0.000168411	0.0198979	0	1345.69	0
ENSG00000186480	177.465	20.6365	5.94829	3.46931	0.000521801	0.0198979	0	532.394	0
ENSG00000187514	289.238	21.2629	5.94821	3.57468	0.000350653	0.0198979	0	867.713	0
ENSG00000188529	191.436	21.1571	5.94828	3.55684	0.000375341	0.0198979	0	574.308	0
ENSG00000188612	200.751	21.2631	5.94827	3.57467	0.000350669	0.0198979	0	602.252	0
ENSG00000188647	112.631	20.4625	5.94842	3.43998	0.000581756	0.0198979	0	337.893	0
ENSG00000189060	168.64	20.622	5.9483	3.46687	0.000526564	0.0198979	0	505.921	0
ENSG00000189091	141.923	20.4584	5.94835	3.43935	0.000583116	0.0198979	0	425.768	0
ENSG00000189403	228.571	21.4433	5.94824	3.60499	0.00031217	0.0198979	0	685.714	0
ENSG00000196230	514.132	22.4181	5.94815	3.76892	0.000163953	0.0198979	0	1542.4	0
ENSG00000196262	466.212	22.4314	5.94815	3.77116	0.000162494	0.0198979	0	1398.64	0
ENSG00000196305	198.667	21.2476	5.94827	3.57207	0.000354175	0.0198979	0	596.001	0
ENSG00000196367	110.057	20.4304	5.94843	3.43459	0.000593448	0.0198979	0	330.172	0
ENSG00000196419	243.401	20.9818	5.94823	3.52741	0.000419649	0.0198979	0	730.203	0
ENSG00000196504	111.406	20.4472	5.94843	3.43741	0.000587316	0.0198979	0	334.217	0
ENSG00000196531	457.755	22.4043	5.94816	3.76659	0.000165489	0.0198979	0	1373.27	0
ENSG00000196712	122.558	20.5594	5.94839	3.4563	0.000547647	0.0198979	0	367.675	0
ENSG00000196914	138.491	20.7488	5.94836	3.48816	0.000486349	0.0198979	0	415.473	0
ENSG00000196924	162.267	20.4918	5.94831	3.44497	0.000571113	0.0198979	0	486.802	0
ENSG00000197102	297.204	21.2652	5.9482	3.57506	0.000350154	0.0198979	0	891.612	0
ENSG00000197111	185.431	21.1532	5.94828	3.55619	0.000376269	0.0198979	0	556.292	0
ENSG00000197451	117.901	20.5213	5.94841	3.44988	0.000560827	0.0198979	0	353.703	0
ENSG00000197746	169.988	20.6195	5.9483	3.46644	0.00052739	0.0198979	0	509.965	0
ENSG00000197756	342.673	21.5057	5.94818	3.61551	0.000299753	0.0198979	0	1028.02	0
ENSG00000197958	402.972	22.226	5.94817	3.73661	0.000186518	0.0198979	0	1208.92	0
ENSG00000198034	1240.78	23.3978	5.9481	3.93366	8.36638e-05	0.0198979	0	3722.34	0
ENSG00000198231	108.832	20.4117	5.94843	3.43144	0.000600376	0.0198979	0	326.495	0
ENSG00000198242	779.961	23.1454	5.94812	3.89121	9.97441e-05	0.0198979	0	2339.88	0
ENSG00000198408	116.063	20.5024	5.94841	3.44671	0.000567459	0.0198979	0	348.188	0
ENSG00000198563	306.396	21.8485	5.9482	3.67313	0.000239599	0.0198979	0	919.188	0
ENSG00000198700	109.199	20.4195	5.94843	3.43276	0.000597477	0.0198979	0	327.598	0
ENSG00000198755	373.68	21.585	5.94818	3.62884	0.000284694	0.0198979	0	1121.04	0
ENSG00000198763	2000.52	24.455	5.94809	4.11141	3.93249e-05	0.0198979	0	6001.56	0
ENSG00000198830	143.638	20.7995	5.94835	3.49668	0.000471085	0.0198979	0	430.915	0
ENSG00000198840	710.348	23.0081	5.94812	3.86813	0.000109671	0.0198979	0	2131.04	0
ENSG00000198901	169.498	20.6203	5.9483	3.46658	0.000527121	0.0198979	0	508.495	0
ENSG00000198911	131.137	20.6732	5.94837	3.47543	0.000510032	0.0198979	0	393.412	0
ENSG00000198918	311.421	21.8724	5.9482	3.67715	0.00023585	0.0198979	0	934.262	0
ENSG00000198938	5046.83	25.7423	5.94808	4.32784	1.50577e-05	0.0198979	0	15140.5	0
ENSG00000198961	117.901	20.5213	5.94841	3.44988	0.000560827	0.0198979	0	353.703	0
ENSG00000203875	109.199	20.4195	5.94843	3.43276	0.000597477	0.0198979	0	327.598	0
ENSG00000204256	227.959	21.4372	5.94824	3.60395	0.000313414	0.0198979	0	683.876	0
ENSG00000204388	110.793	20.4393	5.94843	3.43608	0.000590191	0.0198979	0	332.378	0
ENSG00000204389	177.955	20.6751	5.94829	3.47581	0.000509322	0.0198979	0	533.864	0
ENSG00000204469	302.842	21.5886	5.9482	3.62944	0.000284038	0.0198979	0	908.525	0
ENSG00000204628	717.947	22.6039	5.94812	3.80018	0.000144591	0.0198979	0	2153.84	0
ENSG00000205339	312.891	21.8766	5.9482	3.67786	0.000235199	0.0198979	0	938.674	0
ENSG00000205581	287.89	21.1692	5.94821	3.55892	0.00037238	0.0198979	0	863.669	0
ENSG00000205937	137.143	20.735	5.94836	3.48583	0.000490615	0.0198979	0	411.428	0
ENSG00000212907	560.214	22.6886	5.94814	3.8144	0.000136516	0.0198979	0	1680.64	0
ENSG00000213585	136.775	20.7314	5.94836	3.48523	0.000491711	0.0198979	0	410.325	0
ENSG00000213923	227.101	21.434	5.94824	3.60341	0.000314069	0.0198979	0	681.302	0
ENSG00000215301	357.013	21.8853	5.94818	3.67932	0.000233855	0.0198979	0	1071.04	0
ENSG00000221983	184.45	21.0864	5.94828	3.54496	0.000392672	0.0198979	0	553.351	0
ENSG00000228716	188.005	21.1552	5.94828	3.55652	0.000375795	0.0198979	0	564.014	0
ENSG00000229117	393.535	22.1901	5.94817	3.73058	0.000191041	0.0198979	0	1180.6	0
ENSG00000229807	14353.2	26.5364	5.94807	4.46134	8.14495e-06	0.0198979	0	43059.5	0
ENSG00000231500	936.101	23.3941	5.94811	3.93303	8.38816e-05	0.0198979	0	2808.3	0
ENSG00000234741	161.532	20.4674	5.94831	3.44088	0.000579831	0.0198979	0	484.596	0
ENSG00000240342	143.884	20.8015	5.94834	3.49702	0.00047049	0.0198979	0	431.651	0
ENSG00000244879	125.255	20.6076	5.94839	3.4644	0.000531409	0.0198979	0	375.764	0
ENSG00000245532	545.017	22.6159	5.94814	3.80217	0.000143432	0.0198979	0	1635.05	0
ENSG00000248527	139.717	20.7609	5.94835	3.49019	0.000482684	0.0198979	0	419.15	0
ENSG00000251562	314.852	21.8877	5.94819	3.67972	0.000233495	0.0198979	0	944.557	0
ENSG00000253352	206.879	21.3015	5.94826	3.58113	0.000342117	0.0198979	0	620.636	0
ENSG00000253729	556.17	22.673	5.94814	3.81178	0.00013797	0.0198979	0	1668.51	0
ENSG00000255717	223.546	20.5363	5.94825	3.45249	0.000555432	0.0198979	0	670.639	0
ENSG00000260032	245.117	21.5389	5.94823	3.62105	0.000293407	0.0198979	0	735.35	0
ENSG00000261409	556.66	22.6776	5.94814	3.81256	0.000137535	0.0198979	0	1669.98	0
ENSG00000265241	112.386	20.4561	5.94842	3.4389	0.000584074	0.0198979	0	337.158	0
ENSG00000270647	166.802	20.6248	5.94831	3.46734	0.000525634	0.0198979	0	500.406	0
ENSG00000127616	141.555	20.3614	5.94835	3.42303	0.000619283	0.0200974	0	424.665	0
ENSG00000163938	149.644	20.3642	5.94833	3.42351	0.000618188	0.0200974	0	448.931	0
ENSG00000176619	141.555	20.3614	5.94835	3.42303	0.000619283	0.0200974	0	424.665	0
ENSG00000121774	157.733	20.3221	5.94832	3.41645	0.000634431	0.0201868	0	473.198	0
ENSG00000136758	131.505	20.3229	5.94837	3.41654	0.000634213	0.0201868	0	394.515	0
ENSG00000150991	131.383	20.3223	5.94837	3.41644	0.00063445	0.0201868	0	394.148	0
ENSG00000151725	107.239	20.3288	5.94844	3.4175	0.000631985	0.0201868	0	321.716	0
ENSG00000162613	131.383	20.3223	5.94837	3.41644	0.00063445	0.0201868	0	394.148	0
ENSG00000165637	107.239	20.3288	5.94844	3.4175	0.000631985	0.0201868	0	321.716	0
ENSG00000173660	131.383	20.3223	5.94837	3.41644	0.00063445	0.0201868	0	394.148	0
ENSG00000175265	107.116	20.3174	5.94844	3.41559	0.000636443	0.0201868	0	321.348	0
ENSG00000175455	131.505	20.3229	5.94837	3.41654	0.000634213	0.0201868	0	394.515	0
ENSG00000178035	113.612	20.3357	5.94842	3.41868	0.000629261	0.0201868	0	340.835	0
ENSG00000198952	107.116	20.3174	5.94844	3.41559	0.000636443	0.0201868	0	321.348	0
ENSG00000088247	125.5	20.302	5.94839	3.41303	0.000642451	0.0202523	0	376.499	0
ENSG00000121579	147.315	20.302	5.94834	3.41305	0.000642392	0.0202523	0	441.945	0
ENSG00000163430	125.5	20.302	5.94839	3.41303	0.000642451	0.0202523	0	376.499	0
ENSG00000169504	142.658	20.2904	5.94835	3.41111	0.000647001	0.0203541	0	427.974	0
ENSG00000005022	147.438	20.2815	5.94834	3.40962	0.000650545	0.0204239	0	442.313	0
ENSG00000029363	147.683	20.2682	5.94834	3.40737	0.000655931	0.0205512	0	443.048	0
ENSG00000112159	132.118	20.2563	5.94837	3.40535	0.000660792	0.0206615	0	396.354	0
ENSG00000074696	141.8	20.1814	5.94835	3.39278	0.000691871	0.0214933	0	425.4	0
ENSG00000100353	117.166	20.1725	5.94841	3.39124	0.000695761	0.0214933	0	351.497	0
ENSG00000122218	127.338	20.1751	5.94838	3.3917	0.0006946	0.0214933	0	382.014	0
ENSG00000160551	156.017	20.1752	5.94832	3.39174	0.000694504	0.0214933	0	468.05	0
ENSG00000167088	127.338	20.1751	5.94838	3.3917	0.0006946	0.0214933	0	382.014	0
ENSG00000173674	156.017	20.1752	5.94832	3.39174	0.000694504	0.0214933	0	468.05	0
ENSG00000165671	151.36	20.1678	5.94833	3.39049	0.000697676	0.0215093	0	454.079	0
ENSG00000166197	123.539	20.0975	5.94839	3.37864	0.000728452	0.0224134	0	370.616	0
ENSG00000091527	123.661	20.0863	5.94839	3.37676	0.000733448	0.0224773	0	370.984	0
ENSG00000140350	123.661	20.0863	5.94839	3.37676	0.000733448	0.0224773	0	370.984	0
ENSG00000197386	123.907	20.077	5.94839	3.37519	0.000737638	0.0225609	0	371.72	0
ENSG00000099901	115.205	20.042	5.94841	3.3693	0.000753591	0.0229124	0	345.615	0
ENSG00000134440	115.205	20.042	5.94841	3.3693	0.000753591	0.0229124	0	345.615	0
ENSG00000170312	115.205	20.042	5.94841	3.3693	0.000753591	0.0229124	0	345.615	0
ENSG00000221978	111.528	20.0268	5.94843	3.36675	0.000760605	0.0230802	0	334.584	0
ENSG00000064607	108.096	19.9866	5.94844	3.35997	0.000779513	0.0234691	0	324.289	0
ENSG00000109971	140.452	19.9888	5.94835	3.36039	0.000778338	0.0234691	0	421.356	0
ENSG00000135862	140.452	19.9888	5.94835	3.36039	0.000778338	0.0234691	0	421.356	0
ENSG00000182670	108.096	19.9866	5.94844	3.35997	0.000779513	0.0234691	0	324.289	0
ENSG00000070669	155.527	19.9663	5.94832	3.35663	0.000788998	0.0237084	0	466.58	0
ENSG00000114120	114.96	19.9504	5.94841	3.35389	0.000796827	0.0238641	0	344.879	0
ENSG00000147548	115.818	19.9494	5.94841	3.35374	0.000797276	0.0238641	0	347.453	0
ENSG00000135829	106.993	19.9195	5.94844	3.3487	0.000811925	0.0241618	0	320.98	0
ENSG00000196591	106.993	19.9195	5.94844	3.3487	0.000811925	0.0241618	0	320.98	0
ENSG00000204387	130.157	19.9223	5.94837	3.3492	0.000810459	0.0241618	0	390.471	0
ENSG00000148730	115.573	19.9151	5.94841	3.34796	0.000814082	0.0241793	0	346.718	0
ENSG00000131503	107.974	19.8968	5.94844	3.34488	0.000823187	0.0243559	0	323.922	0
ENSG00000137804	107.974	19.8968	5.94844	3.34488	0.000823187	0.0243559	0	323.922	0
ENSG00000083312	129.912	19.8874	5.94837	3.34333	0.000827784	0.024445	0	389.736	0
ENSG00000103495	107.361	19.8442	5.94844	3.33604	0.000849799	0.0250471	0	322.083	0
ENSG00000240972	116.798	19.8181	5.94841	3.33166	0.000863293	0.0253963	0	350.394	0
ENSG00000138336	127.706	19.8066	5.94838	3.32975	0.000869236	0.0255224	0	383.117	0
ENSG00000132485	108.587	19.763	5.94843	3.32238	0.000892524	0.0261564	0	325.76	0
ENSG00000168137	125.867	19.7539	5.94838	3.32089	0.000897318	0.026247	0	377.602	0
ENSG00000164134	121.333	19.7064	5.9484	3.31289	0.000923384	0.0269583	0	363.998	0
ENSG00000054654	114.347	19.6026	5.94842	3.29543	0.000982716	0.0285822	0	343.041	0
ENSG00000082153	114.347	19.6026	5.94842	3.29543	0.000982716	0.0285822	0	343.041	0
ENSG00000156508	5130.2	14.0792	5.764	2.44261	0.0145815	0.423304	77.6714	15312.9	0
ENSG00000198712	4633.5	13.9323	5.73491	2.42938	0.0151245	0.438241	114.515	13786	0
ENSG00000000003	23.1635	6.28972	5.94978	1.05713	0.29045	0.705994	0	69.4906	0
ENSG00000000419	40.8119	7.10627	5.94904	1.19452	0.232273	0.705994	0	122.436	0
ENSG00000001036	29.2914	6.62806	5.94942	1.11407	0.26525	0.705994	0	87.8743	0
ENSG00000001084	24.5117	6.37126	5.94969	1.07086	0.284234	0.705994	0	73.535	0
ENSG00000001167	24.3891	6.36404	5.9497	1.06964	0.284781	0.705994	0	73.1673	0
ENSG00000001460	8.8242	4.89955	5.95256	0.823099	0.410451	0.705994	0	26.4726	0
ENSG00000001461	10.6626	5.17197	5.95179	0.868979	0.384859	0.705994	0	31.9877	0
ENSG00000001497	30.1494	6.66968	5.94939	1.12107	0.262258	0.705994	0	90.4481	0
ENSG00000001561	39.8315	7.0712	5.94907	1.18862	0.234588	0.705994	0	119.494	0
ENSG00000001629	20.9575	6.14547	5.94996	1.03286	0.30167	0.705994	0	62.8724	0
ENSG00000001630	40.1991	7.08445	5.94906	1.19085	0.233711	0.705994	0	120.597	0
ENSG00000001631	9.80467	5.05121	5.95211	0.848641	0.396081	0.705994	0	29.414	0
ENSG00000002016	29.5366	6.64008	5.94941	1.11609	0.264384	0.705994	0	88.6097	0
ENSG00000002330	7.84374	4.73005	5.95312	0.79455	0.426875	0.705994	0	23.5312	0
ENSG00000002549	22.0605	6.2194	5.94987	1.0453	0.295884	0.705994	0	66.1815	0
ENSG00000002586	46.3271	7.28904	5.94893	1.22527	0.220474	0.705994	0	138.981	0
ENSG00000002834	29.2914	6.62806	5.94942	1.11407	0.26525	0.705994	0	87.8743	0
ENSG00000002919	8.8242	4.89955	5.95256	0.823099	0.410451	0.705994	0	26.4726	0
ENSG00000003056	34.9291	6.88184	5.94921	1.15677	0.247368	0.705994	0	104.787	0
ENSG00000003096	9.68211	5.0331	5.95216	0.845592	0.397781	0.705994	0	29.0463	0
ENSG00000003249	10.54	5.15533	5.95183	0.866176	0.386394	0.705994	0	31.6201	0
ENSG00000003393	30.517	6.68715	5.94937	1.12401	0.261009	0.705994	0	91.5511	0
ENSG00000003402	17.4033	5.87767	5.95035	0.987786	0.323258	0.705994	0	52.2099	0
ENSG00000003436	25.8598	6.44844	5.9496	1.08384	0.278434	0.705994	0	77.5794	0
ENSG00000003509	9.43699	4.99619	5.95227	0.839375	0.401259	0.705994	0	28.311	0
ENSG00000003989	46.9399	7.30799	5.94892	1.22846	0.219275	0.705994	0	140.82	0
ENSG00000004059	21.08	6.15388	5.94995	1.03427	0.301008	0.705994	0	63.2401	0
ENSG00000004139	7.72118	4.70739	5.9532	0.790733	0.4291	0.705994	0	23.1635	0
ENSG00000004142	69.8583	7.88137	5.94864	1.3249	0.185203	0.705994	0	209.575	0
ENSG00000004399	16.7905	5.82602	5.95043	0.979092	0.327535	0.705994	0	50.3715	0
ENSG00000004455	82.7269	8.12522	5.94855	1.36592	0.171965	0.705994	0	248.181	0
ENSG00000004478	86.4036	8.18794	5.94853	1.37646	0.168678	0.705994	0	259.211	0
ENSG00000004487	80.0306	8.07743	5.94857	1.35788	0.174502	0.705994	0	240.092	0
ENSG00000004534	60.0536	7.66327	5.94873	1.28822	0.19767	0.705994	0	180.161	0
ENSG00000004700	72.1767	7.92829	5.53297	1.43292	0.151881	0.705994	61.7388	154.791	0
ENSG00000004766	9.43699	4.99619	5.95227	0.839375	0.401259	0.705994	0	28.311	0
ENSG00000004779	38.1156	7.00771	5.94911	1.17794	0.238819	0.705994	0	114.347	0
ENSG00000004799	31.5687	-4.48109	5.34414	-0.838506	0.401747	0.705994	0	7.72118	86.9849
ENSG00000004864	31.2524	6.72148	5.94934	1.12979	0.258566	0.705994	0	93.7571	0
ENSG00000004866	17.8935	5.9177	5.95029	0.994523	0.319968	0.705994	0	53.6806	0
ENSG00000004897	86.1585	8.18384	5.94853	1.37578	0.168891	0.705994	0	258.476	0
ENSG00000004961	16.7905	5.82602	5.95043	0.979092	0.327535	0.705994	0	50.3715	0
ENSG00000004975	66.9781	7.82021	5.51943	1.41685	0.156527	0.705994	107.545	93.3895	0
ENSG00000005007	129.483	8.7713	5.52547	1.58743	0.112415	0.705994	131.444	257.005	0
ENSG00000005059	27.5756	6.54104	5.94951	1.09943	0.271582	0.705994	0	82.7269	0
ENSG00000005073	6.86327	4.53795	5.95383	0.762189	0.445947	0.705994	0	20.5898	0
ENSG00000005100	25.247	6.41387	5.94964	1.07803	0.281022	0.705994	0	75.7411	0
ENSG00000005156	34.9291	6.88184	5.94921	1.15677	0.247368	0.705994	0	104.787	0
ENSG00000005175	36.5224	6.94615	5.94916	1.16759	0.242974	0.705994	0	109.567	0
ENSG00000005187	50.9162	-6.63809	5.30173	-1.25206	0.210548	0.705994	0	2.9414	149.807
ENSG00000005194	12.501	5.40104	5.95124	0.907548	0.364117	0.705994	0	37.5029	0
ENSG00000005206	23.7763	6.32736	5.94974	1.06347	0.28757	0.705994	0	71.329	0
ENSG00000005249	22.9184	6.27439	5.9498	1.05455	0.291629	0.705994	0	68.7552	0
ENSG00000005302	18.9965	6.0039	5.95016	1.00903	0.31296	0.705994	0	56.9896	0
ENSG00000005436	22.3056	6.23532	5.94985	1.04798	0.294648	0.705994	0	66.9169	0
ENSG00000005483	38.4833	7.02156	5.9491	1.18027	0.237892	0.705994	0	115.45	0
ENSG00000005486	9.55955	5.01476	5.95221	0.842503	0.399506	0.705994	0	28.6787	0
ENSG00000005700	43.1405	7.18628	5.94899	1.20798	0.227054	0.705994	0	129.422	0
ENSG00000005801	21.4477	6.1788	5.94992	1.03847	0.299053	0.705994	0	64.3431	0
ENSG00000005812	30.8847	6.70442	5.94935	1.12692	0.259778	0.705994	0	92.6541	0
ENSG00000005889	34.5615	6.86658	5.94922	1.1542	0.248419	0.705994	0	103.684	0
ENSG00000005893	42.4052	7.16149	5.94901	1.20381	0.228662	0.705994	0	127.216	0
ENSG00000005961	18.874	5.99457	5.95017	1.00746	0.313713	0.705994	0	56.622	0
ENSG00000006007	29.9042	6.65791	5.9494	1.11909	0.263102	0.705994	0	89.7127	0
ENSG00000006042	16.3003	5.78332	5.9505	0.971905	0.331098	0.705994	0	48.9008	0
ENSG00000006071	11.1528	5.2367	5.95162	0.879878	0.378926	0.705994	0	33.4584	0
ENSG00000006118	29.6591	6.64604	5.94941	1.11709	0.263954	0.705994	0	88.9774	0
ENSG00000006194	11.7656	5.31373	5.95144	0.892847	0.371939	0.705994	0	35.2968	0
ENSG00000006282	14.2168	5.5863	5.95086	0.938738	0.347865	0.705994	0	42.6503	0
ENSG00000006432	23.7763	6.32736	5.94974	1.06347	0.28757	0.705994	0	71.329	0
ENSG00000006451	26.4726	6.4822	5.94957	1.08952	0.275923	0.705994	0	79.4178	0
ENSG00000006459	39.4638	7.05783	5.94908	1.18637	0.235474	0.705994	0	118.391	0
ENSG00000006468	33.022	-9.79734	5.77491	-1.69654	0.0897844	0.705994	0	0	99.0661
ENSG00000006530	44.7338	7.23857	5.94896	1.21678	0.223688	0.705994	0	134.201	0
ENSG00000006576	15.81	5.73933	5.95058	0.964499	0.334796	0.705994	0	47.4301	0
ENSG00000006607	18.6289	5.97573	5.9502	1.00429	0.315238	0.705994	0	55.8866	0
ENSG00000006625	43.6308	7.20257	5.94898	1.21072	0.226001	0.705994	0	130.892	0
ENSG00000006634	12.501	5.40104	5.95124	0.907548	0.364117	0.705994	0	37.5029	0
ENSG00000006652	52.8227	7.47825	5.94882	1.2571	0.208718	0.705994	0	158.468	0
ENSG00000006695	23.2861	6.29733	5.94977	1.05841	0.289866	0.705994	0	69.8583	0
ENSG00000006704	23.2861	6.29733	5.94977	1.05841	0.289866	0.705994	0	69.8583	0
ENSG00000006712	30.1494	6.66968	5.94939	1.12107	0.262258	0.705994	0	90.4481	0
ENSG00000006740	25.9824	6.45525	5.9496	1.08499	0.277926	0.705994	0	77.9471	0
ENSG00000006744	13.9717	5.56124	5.95091	0.93452	0.350035	0.705994	0	41.915	0
ENSG00000006831	86.6488	8.19203	5.94853	1.37715	0.168465	0.705994	0	259.946	0
ENSG00000007047	15.9326	5.75045	5.95056	0.966372	0.333858	0.705994	0	47.7978	0
ENSG00000007080	22.0605	6.2194	5.94987	1.0453	0.295884	0.705994	0	66.1815	0
ENSG00000007168	66.3041	7.80606	5.94867	1.31224	0.18944	0.705994	0	198.912	0
ENSG00000007237	8.08885	4.77433	5.95296	0.802008	0.422548	0.705994	0	24.2666	0
ENSG00000007264	6.98583	4.56341	5.95373	0.766478	0.443392	0.705994	0	20.9575	0
ENSG00000007341	11.3979	5.26801	5.95155	0.885149	0.376076	0.705994	0	34.1938	0
ENSG00000007372	12.9912	5.45644	5.95112	0.916876	0.359208	0.705994	0	38.9736	0
ENSG00000007384	10.1723	5.10421	5.95196	0.857567	0.391132	0.705994	0	30.517	0
ENSG00000007392	42.2826	7.15731	5.94901	1.20311	0.228934	0.705994	0	126.848	0
ENSG00000007402	8.70164	4.87942	5.95262	0.819709	0.412382	0.705994	0	26.1049	0
ENSG00000007520	7.23094	4.61301	5.95354	0.774835	0.438437	0.705994	0	21.6928	0
ENSG00000007541	28.8012	6.60373	5.94945	1.10997	0.26701	0.705994	0	86.4036	0
ENSG00000007545	43.5082	7.19851	5.94898	1.21004	0.226263	0.705994	0	130.525	0
ENSG00000007923	27.6982	6.54744	5.9495	1.1005	0.271114	0.705994	0	83.0946	0
ENSG00000007968	35.5419	6.90691	5.94919	1.16098	0.245648	0.705994	0	106.626	0
ENSG00000008018	75.0057	7.98391	5.9486	1.34215	0.179548	0.705994	0	225.017	0
ENSG00000008083	31.2524	6.72148	5.94934	1.12979	0.258566	0.705994	0	93.7571	0
ENSG00000008086	14.3393	5.59866	5.95083	0.94082	0.346797	0.705994	0	43.018	0
ENSG00000008128	10.9077	5.2047	5.9517	0.874489	0.381852	0.705994	0	32.7231	0
ENSG00000008130	38.7284	7.03071	5.94909	1.18181	0.23728	0.705994	0	116.185	0
ENSG00000008256	25.4921	6.42779	5.94963	1.08037	0.279978	0.705994	0	76.4764	0
ENSG00000008277	11.5205	5.28341	5.95151	0.887742	0.374679	0.705994	0	34.5615	0
ENSG00000008282	17.5258	5.88778	5.95033	0.989488	0.322425	0.705994	0	52.5775	0
ENSG00000008283	6.98583	4.56341	5.95373	0.766478	0.443392	0.705994	0	20.9575	0
ENSG00000008300	24.144	6.34948	5.94971	1.06719	0.285886	0.705994	0	72.432	0
ENSG00000008311	18.9965	6.0039	5.95016	1.00903	0.31296	0.705994	0	56.9896	0
ENSG00000008324	8.94676	4.9194	5.9525	0.826443	0.408553	0.705994	0	26.8403	0
ENSG00000008394	14.2168	5.5863	5.95086	0.938738	0.347865	0.705994	0	42.6503	0
ENSG00000008405	17.1582	5.85723	5.95038	0.984345	0.324946	0.705994	0	51.4745	0
ENSG00000008441	7.3535	4.63719	5.95345	0.778908	0.436034	0.705994	0	22.0605	0
ENSG00000008513	8.57909	4.859	5.95268	0.816271	0.414345	0.705994	0	25.7373	0
ENSG00000008710	62.995	7.73223	5.9487	1.29982	0.193663	0.705994	0	188.985	0
ENSG00000008838	38.7284	7.03071	5.94909	1.18181	0.23728	0.705994	0	116.185	0
ENSG00000008853	57.3244	-4.66518	5.3655	-0.869477	0.384586	0.705994	0	12.501	159.472
ENSG00000008869	38.1156	7.00771	5.94911	1.17794	0.238819	0.705994	0	114.347	0
ENSG00000009413	32.478	6.77694	5.94929	1.13912	0.254654	0.705994	0	97.4339	0
ENSG00000009780	12.0107	5.34342	5.95137	0.897847	0.369267	0.705994	0	36.0322	0
ENSG00000009830	11.0303	5.22079	5.95166	0.877199	0.380379	0.705994	0	33.0908	0
ENSG00000009844	38.2382	7.01234	5.94911	1.17872	0.238509	0.705994	0	114.715	0
ENSG00000009950	12.501	5.40104	5.95124	0.907548	0.364117	0.705994	0	37.5029	0
ENSG00000009954	73.9027	7.96254	5.94861	1.33856	0.180715	0.705994	0	221.708	0
ENSG00000010017	17.2807	5.86749	5.95036	0.986072	0.324098	0.705994	0	51.8422	0
ENSG00000010165	14.9521	5.65895	5.95072	0.950968	0.34162	0.705994	0	44.8564	0
ENSG00000010219	21.8154	6.20329	5.94989	1.04259	0.297138	0.705994	0	65.4462	0
ENSG00000010256	47.0624	7.31175	5.94891	1.22909	0.219038	0.705994	0	141.187	0
ENSG00000010270	18.5063	5.96622	5.95021	1.00269	0.31601	0.705994	0	55.5189	0
ENSG00000010278	17.4033	5.87767	5.95035	0.987786	0.323258	0.705994	0	52.2099	0
ENSG00000010292	104.297	8.45941	5.94845	1.42212	0.154992	0.705994	0	312.891	0
ENSG00000010295	7.47606	4.66097	5.95336	0.782914	0.433678	0.705994	0	22.4282	0
ENSG00000010322	54.1708	7.51459	5.9488	1.26321	0.206513	0.705994	0	162.512	0
ENSG00000010361	16.0551	5.76149	5.95054	0.96823	0.332929	0.705994	0	48.1654	0
ENSG00000010404	37.0126	6.96537	5.94914	1.17082	0.241671	0.705994	0	111.038	0
ENSG00000010803	12.6235	5.41509	5.95121	0.909914	0.362868	0.705994	0	37.8705	0
ENSG00000010810	39.0961	7.04434	5.94908	1.1841	0.236372	0.705994	0	117.288	0
ENSG00000011007	40.6894	7.10193	5.94904	1.19379	0.232559	0.705994	0	122.068	0
ENSG00000011009	13.2363	5.48336	5.95106	0.921409	0.356837	0.705994	0	39.7089	0
ENSG00000011021	21.08	6.15388	5.94995	1.03427	0.301008	0.705994	0	63.2401	0
ENSG00000011028	42.5278	7.16565	5.949	1.20451	0.228392	0.705994	0	127.583	0
ENSG00000011052	13.1137	5.46996	5.95109	0.919153	0.358016	0.705994	0	39.3412	0
ENSG00000011105	7.96629	4.75236	5.95304	0.798308	0.424692	0.705994	0	23.8989	0
ENSG00000011114	30.8847	6.70442	5.94935	1.12692	0.259778	0.705994	0	92.6541	0
ENSG00000011132	8.94676	4.9194	5.9525	0.826443	0.408553	0.705994	0	26.8403	0
ENSG00000011143	18.1386	5.9373	5.95026	0.997823	0.318365	0.705994	0	54.4159	0
ENSG00000011198	6.74071	4.51203	5.95394	0.757823	0.448557	0.705994	0	20.2221	0
ENSG00000011201	10.6626	5.17197	5.95179	0.868979	0.384859	0.705994	0	31.9877	0
ENSG00000011243	36.7675	6.95579	5.94915	1.16921	0.24232	0.705994	0	110.303	0
ENSG00000011258	42.5278	7.16565	5.949	1.20451	0.228392	0.705994	0	127.583	0
ENSG00000011260	29.2914	6.62806	5.94942	1.11407	0.26525	0.705994	0	87.8743	0
ENSG00000011275	29.1689	6.62202	5.94943	1.11305	0.265687	0.705994	0	87.5067	0
ENSG00000011376	15.1972	5.68237	5.95068	0.954912	0.339622	0.705994	0	45.5917	0
ENSG00000011405	54.0482	7.51133	5.9488	1.26266	0.206711	0.705994	0	162.145	0
ENSG00000011426	46.6947	7.30044	5.94892	1.22719	0.219752	0.705994	0	140.084	0
ENSG00000011451	9.19188	4.9583	5.95238	0.832995	0.404847	0.705994	0	27.5756	0
ENSG00000011454	38.9736	7.03981	5.94909	1.18334	0.236673	0.705994	0	116.921	0
ENSG00000011485	46.0819	7.28139	5.94893	1.22398	0.220959	0.705994	0	138.246	0
ENSG00000011523	11.2754	5.25244	5.95158	0.882528	0.377491	0.705994	0	33.8261	0
ENSG00000011566	14.4619	5.61092	5.95081	0.942884	0.34574	0.705994	0	43.3857	0
ENSG00000012048	82.3592	8.1188	5.94855	1.36484	0.172305	0.705994	0	247.078	0
ENSG00000012061	16.4228	5.79412	5.95048	0.973722	0.330195	0.705994	0	49.2685	0
ENSG00000012174	30.1494	6.66968	5.94939	1.12107	0.262258	0.705994	0	90.4481	0
ENSG00000012232	34.0712	6.84598	5.94923	1.15073	0.249842	0.705994	0	102.214	0
ENSG00000012660	74.3929	7.97208	5.9486	1.34016	0.180193	0.705994	0	223.179	0
ENSG00000012822	21.5703	6.18701	5.94991	1.03985	0.29841	0.705994	0	64.7108	0
ENSG00000012963	28.8012	6.60373	5.94945	1.10997	0.26701	0.705994	0	86.4036	0
ENSG00000012983	43.9985	7.21467	5.94897	1.21276	0.225222	0.705994	0	131.995	0
ENSG00000013016	8.45653	4.83829	5.95275	0.812783	0.416343	0.705994	0	25.3696	0
ENSG00000013275	13.9717	5.56124	5.95091	0.93452	0.350035	0.705994	0	41.915	0
ENSG00000013288	10.1723	5.10421	5.95196	0.857567	0.391132	0.705994	0	30.517	0
ENSG00000013306	59.1957	7.64252	5.94874	1.28473	0.198887	0.705994	0	177.587	0
ENSG00000013364	20.0996	6.08524	5.95004	1.02272	0.30644	0.705994	0	60.2987	0
ENSG00000013374	49.6361	7.38853	5.94887	1.24201	0.214235	0.705994	0	148.908	0
ENSG00000013375	52.9452	7.48159	5.94882	1.25766	0.208515	0.705994	0	158.836	0
ENSG00000013392	7.3535	4.63719	5.95345	0.778908	0.436034	0.705994	0	22.0605	0
ENSG00000013441	66.3041	7.80606	5.94867	1.31224	0.18944	0.705994	0	198.912	0
ENSG00000013523	25.7373	6.44159	5.94961	1.08269	0.278946	0.705994	0	77.2118	0
ENSG00000013561	59.9361	7.65999	5.51942	1.38783	0.16519	0.705994	88.625	91.1834	0
ENSG00000013563	8.94676	4.9194	5.9525	0.826443	0.408553	0.705994	0	26.8403	0
ENSG00000013573	71.4515	7.9139	5.94862	1.33037	0.183395	0.705994	0	214.355	0
ENSG00000013583	13.4814	5.50979	5.95101	0.925859	0.354519	0.705994	0	40.4443	0
ENSG00000013588	9.55955	5.01476	5.95221	0.842503	0.399506	0.705994	0	28.6787	0
ENSG00000013810	56.622	7.57841	5.94877	1.27395	0.202682	0.705994	0	169.866	0
ENSG00000014123	56.622	7.57841	5.94877	1.27395	0.202682	0.705994	0	169.866	0
ENSG00000014138	42.1601	7.15313	5.94901	1.20241	0.229206	0.705994	0	126.48	0
ENSG00000014164	8.21141	4.79597	5.95289	0.805653	0.420443	0.705994	0	24.6342	0
ENSG00000014216	22.3056	6.23532	5.94985	1.04798	0.294648	0.705994	0	66.9169	0
ENSG00000014641	77.0892	8.02343	5.94858	1.3488	0.177403	0.705994	0	231.268	0
ENSG00000014824	59.4408	7.64848	5.94874	1.28573	0.198537	0.705994	0	178.322	0
ENSG00000014919	16.4228	5.79412	5.95048	0.973722	0.330195	0.705994	0	49.2685	0
ENSG00000015133	23.7763	6.32736	5.94974	1.06347	0.28757	0.705994	0	71.329	0
ENSG00000015475	11.2754	5.25244	5.95158	0.882528	0.377491	0.705994	0	33.8261	0
ENSG00000015532	21.8154	6.20329	5.94989	1.04259	0.297138	0.705994	0	65.4462	0
ENSG00000015676	35.0517	6.88689	5.9492	1.15762	0.247021	0.705994	0	105.155	0
ENSG00000016391	11.5205	5.28341	5.95151	0.887742	0.374679	0.705994	0	34.5615	0
ENSG00000016864	11.1528	5.2367	5.95162	0.879878	0.378926	0.705994	0	33.4584	0
ENSG00000017260	35.2968	6.89694	5.94919	1.15931	0.246331	0.705994	0	105.89	0
ENSG00000017797	34.684	6.87169	5.94921	1.15506	0.248067	0.705994	0	104.052	0
ENSG00000018189	32.478	6.77694	5.94929	1.13912	0.254654	0.705994	0	97.4339	0
ENSG00000018408	19.7319	6.05863	5.95008	1.01824	0.308562	0.705994	0	59.1957	0
ENSG00000018510	53.6806	7.50148	5.94881	1.26101	0.207307	0.705994	0	161.042	0
ENSG00000018610	8.08885	4.77433	5.95296	0.802008	0.422548	0.705994	0	24.2666	0
ENSG00000018699	6.86327	4.53795	5.95383	0.762189	0.445947	0.705994	0	20.5898	0
ENSG00000019144	11.0303	5.22079	5.95166	0.877199	0.380379	0.705994	0	33.0908	0
ENSG00000019995	53.6806	7.50148	5.94881	1.26101	0.207307	0.705994	0	161.042	0
ENSG00000020129	14.2168	5.5863	5.95086	0.938738	0.347865	0.705994	0	42.6503	0
ENSG00000020181	14.2168	5.5863	5.95086	0.938738	0.347865	0.705994	0	42.6503	0
ENSG00000020256	16.9131	5.8365	5.95041	0.980856	0.326664	0.705994	0	50.7392	0
ENSG00000020426	28.8012	6.60373	5.94945	1.10997	0.26701	0.705994	0	86.4036	0
ENSG00000020633	9.80467	5.05121	5.95211	0.848641	0.396081	0.705994	0	29.414	0
ENSG00000020922	56.2543	7.56902	5.94877	1.27237	0.203243	0.705994	0	168.763	0
ENSG00000021355	12.0107	5.34342	5.95137	0.897847	0.369267	0.705994	0	36.0322	0
ENSG00000021574	11.643	5.29865	5.95147	0.890308	0.3733	0.705994	0	34.9291	0
ENSG00000021762	7.96629	4.75236	5.95304	0.798308	0.424692	0.705994	0	23.8989	0
ENSG00000021776	24.8793	6.39272	5.94966	1.07447	0.282613	0.705994	0	74.638	0
ENSG00000022277	34.684	6.87169	5.94921	1.15506	0.248067	0.705994	0	104.052	0
ENSG00000022567	9.06932	4.93898	5.95244	0.829741	0.406685	0.705994	0	27.208	0
ENSG00000022840	54.1708	7.51459	5.9488	1.26321	0.206513	0.705994	0	162.512	0
ENSG00000022976	23.7763	6.32736	5.94974	1.06347	0.28757	0.705994	0	71.329	0
ENSG00000023041	25.6147	6.43471	5.94962	1.08153	0.27946	0.705994	0	76.8441	0
ENSG00000023171	8.94676	4.9194	5.9525	0.826443	0.408553	0.705994	0	26.8403	0
ENSG00000023191	24.6342	6.37845	5.94968	1.07207	0.28369	0.705994	0	73.9027	0
ENSG00000023228	67.162	7.82461	5.94866	1.31536	0.18839	0.705994	0	201.486	0
ENSG00000023287	38.2382	7.01234	5.94911	1.17872	0.238509	0.705994	0	114.715	0
ENSG00000023330	26.5952	6.48885	5.94956	1.09064	0.275429	0.705994	0	79.7855	0
ENSG00000023516	55.3964	7.54686	5.94879	1.26864	0.20457	0.705994	0	166.189	0
ENSG00000023572	73.0754	7.94565	5.54648	1.43256	0.151984	0.705994	173.267	45.9594	0
ENSG00000023608	14.3393	5.59866	5.95083	0.94082	0.346797	0.705994	0	43.018	0
ENSG00000023697	15.5649	5.71681	5.95062	0.960709	0.336698	0.705994	0	46.6947	0
ENSG00000023734	86.1585	8.18384	5.94853	1.37578	0.168891	0.705994	0	258.476	0
ENSG00000023909	7.23094	4.61301	5.95354	0.774835	0.438437	0.705994	0	21.6928	0
ENSG00000024048	46.3271	7.28904	5.94893	1.22527	0.220474	0.705994	0	138.981	0
ENSG00000024422	8.8242	4.89955	5.95256	0.823099	0.410451	0.705994	0	26.4726	0
ENSG00000024526	66.4266	7.80873	5.94867	1.31269	0.189289	0.705994	0	199.28	0
ENSG00000024862	15.1972	5.68237	5.95068	0.954912	0.339622	0.705994	0	45.5917	0
ENSG00000025039	13.7265	5.53575	5.95096	0.930228	0.352253	0.705994	0	41.1796	0
ENSG00000025156	29.6591	6.64604	5.94941	1.11709	0.263954	0.705994	0	88.9774	0
ENSG00000025293	34.9291	6.88184	5.94921	1.15677	0.247368	0.705994	0	104.787	0
ENSG00000025423	8.8242	4.89955	5.95256	0.823099	0.410451	0.705994	0	26.4726	0
ENSG00000025770	46.2045	7.28522	5.94893	1.22463	0.220716	0.705994	0	138.614	0
ENSG00000025772	30.7621	6.69869	5.94936	1.12595	0.260186	0.705994	0	92.2864	0
ENSG00000025800	54.5385	7.52435	5.9488	1.26485	0.205924	0.705994	0	163.615	0
ENSG00000026297	47.9746	-4.5817	5.35964	-0.854851	0.392633	0.705994	0	11.0303	132.894
ENSG00000026652	20.2221	6.094	5.95003	1.0242	0.305743	0.705994	0	60.6664	0
ENSG00000027001	7.23094	4.61301	5.95354	0.774835	0.438437	0.705994	0	21.6928	0
ENSG00000027075	9.55955	5.01476	5.95221	0.842503	0.399506	0.705994	0	28.6787	0
ENSG00000027697	35.4194	6.90193	5.94919	1.16015	0.245989	0.705994	0	106.258	0
ENSG00000027847	7.3535	4.63719	5.95345	0.778908	0.436034	0.705994	0	22.0605	0
ENSG00000028116	10.7851	5.18843	5.95174	0.87175	0.383345	0.705994	0	32.3554	0
ENSG00000028203	49.2685	7.3778	5.94888	1.2402	0.214901	0.705994	0	147.805	0
ENSG00000028310	18.3838	5.95665	5.95023	1.00108	0.316789	0.705994	0	55.1513	0
ENSG00000028528	42.6503	7.1698	5.949	1.20521	0.228122	0.705994	0	127.951	0
ENSG00000029153	19.4868	6.04061	5.95011	1.01521	0.310005	0.705994	0	58.4603	0
ENSG00000029364	48.0429	7.34148	5.9489	1.23409	0.217169	0.705994	0	144.129	0
ENSG00000029639	12.0107	5.34342	5.95137	0.897847	0.369267	0.705994	0	36.0322	0
ENSG00000029725	62.6273	7.72379	5.9487	1.2984	0.19415	0.705994	0	187.882	0
ENSG00000029993	30.2719	6.67553	5.94938	1.12205	0.261839	0.705994	0	90.8157	0
ENSG00000030066	61.0341	7.68663	5.94872	1.29215	0.196306	0.705994	0	183.102	0
ENSG00000030419	6.74071	4.51203	5.95394	0.757823	0.448557	0.705994	0	20.2221	0
ENSG00000030582	40.9345	7.11059	5.94904	1.19525	0.231989	0.705994	0	122.803	0
ENSG00000031003	20.4672	6.11136	5.95001	1.02712	0.304365	0.705994	0	61.4017	0
ENSG00000031691	15.81	5.73933	5.95058	0.964499	0.334796	0.705994	0	47.4301	0
ENSG00000031698	101.111	8.41465	5.94846	1.41459	0.157188	0.705994	0	303.332	0
ENSG00000031823	34.3163	6.85632	5.94923	1.15247	0.249127	0.705994	0	102.949	0
ENSG00000032219	15.0747	5.67071	5.9507	0.952948	0.340616	0.705994	0	45.224	0
ENSG00000032389	8.94676	4.9194	5.9525	0.826443	0.408553	0.705994	0	26.8403	0
ENSG00000032444	23.041	6.28207	5.94979	1.05585	0.291038	0.705994	0	69.1229	0
ENSG00000032742	9.06932	4.93898	5.95244	0.829741	0.406685	0.705994	0	27.208	0
ENSG00000033030	19.4868	6.04061	5.95011	1.01521	0.310005	0.705994	0	58.4603	0
ENSG00000033050	34.5615	6.86658	5.94922	1.1542	0.248419	0.705994	0	103.684	0
ENSG00000033170	19.4868	6.04061	5.95011	1.01521	0.310005	0.705994	0	58.4603	0
ENSG00000033178	70.4711	7.89397	5.94863	1.32702	0.184501	0.705994	0	211.413	0
ENSG00000033327	9.92723	5.06909	5.95206	0.851653	0.394407	0.705994	0	29.7817	0
ENSG00000033627	50.1264	7.4027	5.94886	1.24439	0.213356	0.705994	0	150.379	0
ENSG00000033800	45.1015	7.25038	5.94895	1.21877	0.222933	0.705994	0	135.304	0
ENSG00000033867	38.7284	7.03071	5.94909	1.18181	0.23728	0.705994	0	116.185	0
ENSG00000034053	10.2949	5.12145	5.95192	0.860471	0.38953	0.705994	0	30.8847	0
ENSG00000034510	96.5913	8.34855	5.52575	1.51084	0.130828	0.705994	98.5829	191.191	0
ENSG00000034677	17.0356	5.8469	5.9504	0.982607	0.325801	0.705994	0	51.1068	0
ENSG00000034693	18.9965	6.0039	5.95016	1.00903	0.31296	0.705994	0	56.9896	0
ENSG00000034713	30.6396	6.69293	5.94936	1.12498	0.260596	0.705994	0	91.9188	0
ENSG00000035115	11.7656	5.31373	5.95144	0.892847	0.371939	0.705994	0	35.2968	0
ENSG00000035141	67.2845	7.82724	5.94866	1.3158	0.188242	0.705994	0	201.854	0
ENSG00000035403	83.7074	8.14222	5.94854	1.36877	0.17107	0.705994	0	251.122	0
ENSG00000035499	11.0303	5.22079	5.95166	0.877199	0.380379	0.705994	0	33.0908	0
ENSG00000035681	11.8882	5.32865	5.9514	0.89536	0.370595	0.705994	0	35.6645	0
ENSG00000035687	42.8954	7.17806	5.94899	1.2066	0.227586	0.705994	0	128.686	0
ENSG00000035862	27.208	6.52169	5.94953	1.09617	0.273004	0.705994	0	81.6239	0
ENSG00000036054	31.3749	6.72712	5.94933	1.13074	0.258166	0.705994	0	94.1248	0
ENSG00000036257	33.2133	6.80922	5.94926	1.14455	0.252397	0.705994	0	99.6399	0
ENSG00000036448	8.70164	4.87942	5.95262	0.819709	0.412382	0.705994	0	26.1049	0
ENSG00000036549	47.0624	7.31175	5.94891	1.22909	0.219038	0.705994	0	141.187	0
ENSG00000037042	11.7656	5.31373	5.95144	0.892847	0.371939	0.705994	0	35.2968	0
ENSG00000037241	23.5312	6.31242	5.94976	1.06095	0.288711	0.705994	0	70.5936	0
ENSG00000037280	28.1884	6.57273	5.94948	1.10476	0.269265	0.705994	0	84.5653	0
ENSG00000037474	64.2206	7.76002	5.94869	1.30449	0.192066	0.705994	0	192.662	0
ENSG00000037749	21.5703	6.18701	5.94991	1.03985	0.29841	0.705994	0	64.7108	0
ENSG00000037757	11.3979	5.26801	5.95155	0.885149	0.376076	0.705994	0	34.1938	0
ENSG00000038002	13.8491	5.54855	5.95093	0.932384	0.351138	0.705994	0	41.5473	0
ENSG00000038210	31.1298	6.71582	5.94934	1.12883	0.258968	0.705994	0	93.3895	0
ENSG00000038219	47.9203	7.3378	5.9489	1.23347	0.2174	0.705994	0	143.761	0
ENSG00000038274	30.2719	6.67553	5.94938	1.12205	0.261839	0.705994	0	90.8157	0
ENSG00000038358	27.6982	6.54744	5.9495	1.1005	0.271114	0.705994	0	83.0946	0
ENSG00000038427	115.91	8.61156	5.52686	1.55813	0.119202	0.705994	113.52	234.209	0
ENSG00000038532	15.6875	5.72811	5.9506	0.962612	0.335743	0.705994	0	47.0624	0
ENSG00000039123	69.7357	7.87884	5.94864	1.32448	0.185344	0.705994	0	209.207	0
ENSG00000039319	55.1513	7.54046	5.94879	1.26756	0.204954	0.705994	0	165.454	0
ENSG00000039523	18.2612	5.94701	5.95024	0.999456	0.317574	0.705994	0	54.7836	0
ENSG00000039560	77.5794	8.03257	5.94858	1.35033	0.176909	0.705994	0	232.738	0
ENSG00000040199	18.0161	5.92753	5.95027	0.996179	0.319163	0.705994	0	54.0482	0
ENSG00000040275	66.3602	7.80718	5.54603	1.4077	0.159218	0.705994	42.8188	156.262	0
ENSG00000040341	22.7959	6.26666	5.94981	1.05325	0.292225	0.705994	0	68.3876	0
ENSG00000041802	7.59862	4.68437	5.95328	0.786855	0.431367	0.705994	0	22.7959	0
ENSG00000041982	27.0854	6.51519	5.94953	1.09507	0.273484	0.705994	0	81.2562	0
ENSG00000042088	11.2754	5.25244	5.95158	0.882528	0.377491	0.705994	0	33.8261	0
ENSG00000042317	6.86327	4.53795	5.95383	0.762189	0.445947	0.705994	0	20.5898	0
ENSG00000042429	16.0551	5.76149	5.95054	0.96823	0.332929	0.705994	0	48.1654	0
ENSG00000042445	12.1333	5.35804	5.95134	0.900309	0.367956	0.705994	0	36.3998	0
ENSG00000042753	15.4424	5.70542	5.95064	0.958792	0.337663	0.705994	0	46.3271	0
ENSG00000043039	9.80467	5.05121	5.95211	0.848641	0.396081	0.705994	0	29.414	0
ENSG00000043093	31.2524	6.72148	5.94934	1.12979	0.258566	0.705994	0	93.7571	0
ENSG00000043143	6.98583	4.56341	5.95373	0.766478	0.443392	0.705994	0	20.9575	0
ENSG00000043355	12.2558	5.37252	5.9513	0.902746	0.366661	0.705994	0	36.7675	0
ENSG00000043514	17.1582	5.85723	5.95038	0.984345	0.324946	0.705994	0	51.4745	0
ENSG00000044090	34.1938	6.85116	5.94923	1.1516	0.249484	0.705994	0	102.581	0
ENSG00000044446	30.2719	6.67553	5.94938	1.12205	0.261839	0.705994	0	90.8157	0
ENSG00000044459	16.1777	5.77245	5.95052	0.970075	0.332009	0.705994	0	48.5331	0
ENSG00000046651	40.8119	7.10627	5.94904	1.19452	0.232273	0.705994	0	122.436	0
ENSG00000046653	10.54	5.15533	5.95183	0.866176	0.386394	0.705994	0	31.6201	0
ENSG00000047056	8.33397	4.81728	5.95282	0.809244	0.418375	0.705994	0	25.0019	0
ENSG00000047188	70.9613	7.90397	5.94863	1.3287	0.183946	0.705994	0	212.884	0
ENSG00000047230	22.0605	6.2194	5.94987	1.0453	0.295884	0.705994	0	66.1815	0
ENSG00000047249	16.1777	5.77245	5.95052	0.970075	0.332009	0.705994	0	48.5331	0
ENSG00000047315	81.869	8.11019	5.94855	1.36339	0.17276	0.705994	0	245.607	0
ENSG00000047346	11.2754	5.25244	5.95158	0.882528	0.377491	0.705994	0	33.8261	0
ENSG00000047578	7.84374	4.73005	5.95312	0.79455	0.426875	0.705994	0	23.5312	0
ENSG00000047621	16.9131	5.8365	5.95041	0.980856	0.326664	0.705994	0	50.7392	0
ENSG00000047634	91.306	8.26754	5.9485	1.38985	0.164574	0.705994	0	273.918	0
ENSG00000047644	8.8242	4.89955	5.95256	0.823099	0.410451	0.705994	0	26.4726	0
ENSG00000047849	69.9808	7.8839	5.94864	1.32533	0.185062	0.705994	0	209.942	0
ENSG00000047932	56.2543	7.56902	5.94877	1.27237	0.203243	0.705994	0	168.763	0
ENSG00000047936	31.4112	-9.7252	5.77514	-1.68398	0.092186	0.705994	0	0	94.2336
ENSG00000048028	24.5117	6.37126	5.94969	1.07086	0.284234	0.705994	0	73.535	0
ENSG00000048162	10.54	5.15533	5.95183	0.866176	0.386394	0.705994	0	31.6201	0
ENSG00000048392	26.5952	6.48885	5.94956	1.09064	0.275429	0.705994	0	79.7855	0
ENSG00000048471	10.7851	5.18843	5.95174	0.87175	0.383345	0.705994	0	32.3554	0
ENSG00000048544	18.874	5.99457	5.95017	1.00746	0.313713	0.705994	0	56.622	0
ENSG00000048649	93.0218	8.29439	5.9485	1.39437	0.163207	0.705994	0	279.065	0
ENSG00000048707	59.0731	7.63953	5.94874	1.28423	0.199063	0.705994	0	177.219	0
ENSG00000048740	35.5419	6.90691	5.94919	1.16098	0.245648	0.705994	0	106.626	0
ENSG00000048828	58.5829	7.62751	5.94875	1.28221	0.199771	0.705994	0	175.749	0
ENSG00000048991	31.7426	6.74392	5.94932	1.13356	0.256979	0.705994	0	95.2278	0
ENSG00000049130	6.74071	4.51203	5.95394	0.757823	0.448557	0.705994	0	20.2221	0
ENSG00000049239	32.8456	6.79317	5.94928	1.14185	0.253517	0.705994	0	98.5369	0
ENSG00000049245	41.915	7.14472	5.94902	1.20099	0.229754	0.705994	0	125.745	0
ENSG00000049246	11.7656	5.31373	5.95144	0.892847	0.371939	0.705994	0	35.2968	0
ENSG00000049541	40.5668	7.09758	5.94905	1.19306	0.232845	0.705994	0	121.7	0
ENSG00000049656	43.1405	7.18628	5.94899	1.20798	0.227054	0.705994	0	129.422	0
ENSG00000049769	8.33397	4.81728	5.95282	0.809244	0.418375	0.705994	0	25.0019	0
ENSG00000049860	27.5756	6.54104	5.94951	1.09943	0.271582	0.705994	0	82.7269	0
ENSG00000049883	38.4833	7.02156	5.9491	1.18027	0.237892	0.705994	0	115.45	0
ENSG00000050030	7.47606	4.66097	5.95336	0.782914	0.433678	0.705994	0	22.4282	0
ENSG00000050130	30.6396	6.69293	5.94936	1.12498	0.260596	0.705994	0	91.9188	0
ENSG00000050344	23.4086	6.30489	5.94976	1.05969	0.289287	0.705994	0	70.2259	0
ENSG00000050393	29.7817	6.65199	5.9494	1.11809	0.263527	0.705994	0	89.345	0
ENSG00000050405	50.7392	7.42022	5.94885	1.24734	0.212274	0.705994	0	152.217	0
ENSG00000050438	34.8079	-6.07624	5.30429	-1.14553	0.251988	0.705994	0	2.9414	101.482
ENSG00000050555	22.1831	6.22738	5.94986	1.04664	0.295264	0.705994	0	66.5492	0
ENSG00000050820	13.3589	5.49664	5.95104	0.923644	0.355672	0.705994	0	40.0766	0
ENSG00000051108	22.0605	6.2194	5.94987	1.0453	0.295884	0.705994	0	66.1815	0
ENSG00000051180	10.6626	5.17197	5.95179	0.868979	0.384859	0.705994	0	31.9877	0
ENSG00000051341	48.0429	7.34148	5.9489	1.23409	0.217169	0.705994	0	144.129	0
ENSG00000051382	18.6289	5.97573	5.9502	1.00429	0.315238	0.705994	0	55.8866	0
ENSG00000051523	18.0161	5.92753	5.95027	0.996179	0.319163	0.705994	0	54.0482	0
ENSG00000051596	32.2328	6.76602	5.9493	1.13728	0.255422	0.705994	0	96.6985	0
ENSG00000051620	37.5029	6.98435	5.94913	1.17401	0.24039	0.705994	0	112.509	0
ENSG00000051825	43.6308	7.20257	5.94898	1.21072	0.226001	0.705994	0	130.892	0
ENSG00000052126	13.9717	5.56124	5.95091	0.93452	0.350035	0.705994	0	41.915	0
ENSG00000052723	96.4534	8.34664	5.94848	1.40315	0.160571	0.705994	0	289.36	0
ENSG00000052749	21.5703	6.18701	5.94991	1.03985	0.29841	0.705994	0	64.7108	0
ENSG00000052795	35.2968	6.89694	5.94919	1.15931	0.246331	0.705994	0	105.89	0
ENSG00000052802	41.5473	7.13202	5.94902	1.19885	0.230584	0.705994	0	124.642	0
ENSG00000052841	44.7338	7.23857	5.94896	1.21678	0.223688	0.705994	0	134.201	0
ENSG00000053254	31.1298	6.71582	5.94934	1.12883	0.258968	0.705994	0	93.3895	0
ENSG00000053371	23.7763	6.32736	5.94974	1.06347	0.28757	0.705994	0	71.329	0
ENSG00000053372	26.1049	6.46204	5.94959	1.08613	0.277421	0.705994	0	78.3148	0
ENSG00000053747	49.2685	7.3778	5.94888	1.2402	0.214901	0.705994	0	147.805	0
ENSG00000053770	49.0233	7.37061	5.94888	1.23899	0.215349	0.705994	0	147.07	0
ENSG00000053900	19.3642	6.03152	5.95012	1.01368	0.310735	0.705994	0	58.0927	0
ENSG00000054116	39.0961	7.04434	5.94908	1.1841	0.236372	0.705994	0	117.288	0
ENSG00000054148	9.06932	4.93898	5.95244	0.829741	0.406685	0.705994	0	27.208	0
ENSG00000054267	32.1103	6.76052	5.94931	1.13636	0.255808	0.705994	0	96.3309	0
ENSG00000054282	18.874	5.99457	5.95017	1.00746	0.313713	0.705994	0	56.622	0
ENSG00000054523	105.033	8.46954	5.94845	1.42382	0.154497	0.705994	0	315.098	0
ENSG00000054598	72.6771	7.93842	5.94862	1.3345	0.18204	0.705994	0	218.031	0
ENSG00000054611	6.98583	4.56341	5.95373	0.766478	0.443392	0.705994	0	20.9575	0
ENSG00000054690	34.8066	6.87677	5.94921	1.15591	0.247717	0.705994	0	104.42	0
ENSG00000054965	53.558	7.49819	5.94881	1.26045	0.207506	0.705994	0	160.674	0
ENSG00000055044	103.562	8.4492	5.94845	1.4204	0.15549	0.705994	0	310.685	0
ENSG00000055070	95.2278	8.32819	5.94849	1.40005	0.161498	0.705994	0	285.684	0
ENSG00000055130	38.9736	7.03981	5.94909	1.18334	0.236673	0.705994	0	116.921	0
ENSG00000055163	45.7143	7.26984	5.94894	1.22204	0.221693	0.705994	0	137.143	0
ENSG00000055208	46.2045	7.28522	5.94893	1.22463	0.220716	0.705994	0	138.614	0
ENSG00000055211	10.4175	5.13849	5.95187	0.86334	0.387951	0.705994	0	31.2524	0
ENSG00000055332	54.0482	7.51133	5.9488	1.26266	0.206711	0.705994	0	162.145	0
ENSG00000055609	93.1444	8.29629	5.9485	1.39469	0.16311	0.705994	0	279.433	0
ENSG00000055732	10.54	5.15533	5.95183	0.866176	0.386394	0.705994	0	31.6201	0
ENSG00000055950	24.8793	6.39272	5.94966	1.07447	0.282613	0.705994	0	74.638	0
ENSG00000056050	38.6059	7.02614	5.9491	1.18104	0.237586	0.705994	0	115.818	0
ENSG00000056097	106.626	8.49126	5.94844	1.42748	0.153443	0.705994	0	319.877	0
ENSG00000056277	22.6733	6.25889	5.94982	1.05195	0.292824	0.705994	0	68.0199	0
ENSG00000056586	59.4408	7.64848	5.94874	1.28573	0.198537	0.705994	0	178.322	0
ENSG00000056736	14.8296	5.64709	5.95074	0.948972	0.342635	0.705994	0	44.4887	0
ENSG00000056972	11.643	5.29865	5.95147	0.890308	0.3733	0.705994	0	34.9291	0
ENSG00000057019	16.9131	5.8365	5.95041	0.980856	0.326664	0.705994	0	50.7392	0
ENSG00000057252	15.4424	5.70542	5.95064	0.958792	0.337663	0.705994	0	46.3271	0
ENSG00000057294	17.771	5.90779	5.9503	0.992856	0.32078	0.705994	0	53.3129	0
ENSG00000057608	95.7181	8.3356	5.94848	1.4013	0.161125	0.705994	0	287.154	0
ENSG00000057663	26.9628	6.50865	5.94954	1.09397	0.273966	0.705994	0	80.8885	0
ENSG00000057757	31.1298	6.71582	5.94934	1.12883	0.258968	0.705994	0	93.3895	0
ENSG00000057935	22.4282	6.24322	5.94984	1.04931	0.294036	0.705994	0	67.2845	0
ENSG00000058056	15.5649	5.71681	5.95062	0.960709	0.336698	0.705994	0	46.6947	0
ENSG00000058063	38.851	7.03527	5.94909	1.18258	0.236976	0.705994	0	116.553	0
ENSG00000058091	14.2168	5.5863	5.95086	0.938738	0.347865	0.705994	0	42.6503	0
ENSG00000058262	78.3148	8.04617	5.94858	1.35262	0.176176	0.705994	0	234.944	0
ENSG00000058272	21.4477	6.1788	5.94992	1.03847	0.299053	0.705994	0	64.3431	0
ENSG00000058404	8.8242	4.89955	5.95256	0.823099	0.410451	0.705994	0	26.4726	0
ENSG00000058453	18.0161	5.92753	5.95027	0.996179	0.319163	0.705994	0	54.0482	0
ENSG00000058600	44.3661	7.22667	5.94896	1.21478	0.224451	0.705994	0	133.098	0
ENSG00000058729	42.4052	7.16149	5.94901	1.20381	0.228662	0.705994	0	127.216	0
ENSG00000058804	72.5545	7.93599	5.94862	1.33409	0.182174	0.705994	0	217.664	0
ENSG00000059122	25.9824	6.45525	5.9496	1.08499	0.277926	0.705994	0	77.9471	0
ENSG00000059145	9.19188	4.9583	5.95238	0.832995	0.404847	0.705994	0	27.5756	0
ENSG00000059573	65.6913	7.79267	5.94867	1.30999	0.190201	0.705994	0	197.074	0
ENSG00000059588	39.7089	7.06676	5.94907	1.18788	0.234882	0.705994	0	119.127	0
ENSG00000059691	10.0498	5.08676	5.95201	0.854628	0.392757	0.705994	0	30.1494	0
ENSG00000059758	13.4814	5.50979	5.95101	0.925859	0.354519	0.705994	0	40.4443	0
ENSG00000059769	10.4175	5.13849	5.95187	0.86334	0.387951	0.705994	0	31.2524	0
ENSG00000059804	46.3271	7.28904	5.94893	1.22527	0.220474	0.705994	0	138.981	0
ENSG00000060069	11.3979	5.26801	5.95155	0.885149	0.376076	0.705994	0	34.1938	0
ENSG00000060339	91.9188	8.27718	5.9485	1.39147	0.164082	0.705994	0	275.756	0
ENSG00000060491	14.707	5.63514	5.95077	0.94696	0.343659	0.705994	0	44.121	0
ENSG00000060656	53.9257	7.50805	5.94881	1.26211	0.206909	0.705994	0	161.777	0
ENSG00000060688	25.8598	6.44844	5.9496	1.08384	0.278434	0.705994	0	77.5794	0
ENSG00000060749	41.0571	7.1149	5.94904	1.19598	0.231706	0.705994	0	123.171	0
ENSG00000060762	12.1333	5.35804	5.95134	0.900309	0.367956	0.705994	0	36.3998	0
ENSG00000060971	10.9077	5.2047	5.9517	0.874489	0.381852	0.705994	0	32.7231	0
ENSG00000060982	102.826	8.43892	5.94846	1.41867	0.155994	0.705994	0	308.479	0
ENSG00000061273	23.5312	6.31242	5.94976	1.06095	0.288711	0.705994	0	70.5936	0
ENSG00000061455	17.1582	5.85723	5.95038	0.984345	0.324946	0.705994	0	51.4745	0
ENSG00000061794	35.9096	6.92175	5.94917	1.16348	0.244634	0.705994	0	107.729	0
ENSG00000061936	25.8598	6.44844	5.9496	1.08384	0.278434	0.705994	0	77.5794	0
ENSG00000061938	36.0322	6.92667	5.94917	1.16431	0.244299	0.705994	0	108.096	0
ENSG00000061987	36.0322	6.92667	5.94917	1.16431	0.244299	0.705994	0	108.096	0
ENSG00000062194	62.3822	7.71813	5.94871	1.29745	0.194477	0.705994	0	187.147	0
ENSG00000062485	101.723	8.42337	5.94846	1.41606	0.156758	0.705994	0	305.17	0
ENSG00000062582	17.771	5.90779	5.9503	0.992856	0.32078	0.705994	0	53.3129	0
ENSG00000062598	34.3163	6.85632	5.94923	1.15247	0.249127	0.705994	0	102.949	0
ENSG00000062650	114.796	8.59774	5.55924	1.54657	0.121968	0.705994	55.7641	288.625	0
ENSG00000062716	28.9238	6.60985	5.94944	1.111	0.266567	0.705994	0	86.7713	0
ENSG00000062725	29.5366	6.64008	5.94941	1.11609	0.264384	0.705994	0	88.6097	0
ENSG00000062822	32.2328	6.76602	5.9493	1.13728	0.255422	0.705994	0	96.6985	0
ENSG00000063169	6.74071	4.51203	5.95394	0.757823	0.448557	0.705994	0	20.2221	0
ENSG00000063176	9.06932	4.93898	5.95244	0.829741	0.406685	0.705994	0	27.208	0
ENSG00000063241	9.06932	4.93898	5.95244	0.829741	0.406685	0.705994	0	27.208	0
ENSG00000063244	88.7323	8.2263	5.94852	1.38292	0.166691	0.705994	0	266.197	0
ENSG00000063245	27.6982	6.54744	5.9495	1.1005	0.271114	0.705994	0	83.0946	0
ENSG00000063322	17.4033	5.87767	5.95035	0.987786	0.323258	0.705994	0	52.2099	0
ENSG00000063438	7.47606	4.66097	5.95336	0.782914	0.433678	0.705994	0	22.4282	0
ENSG00000063587	20.4672	6.11136	5.95001	1.02712	0.304365	0.705994	0	61.4017	0
ENSG00000063601	24.3891	6.36404	5.9497	1.06964	0.284781	0.705994	0	73.1673	0
ENSG00000063978	25.6147	6.43471	5.94962	1.08153	0.27946	0.705994	0	76.8441	0
ENSG00000064012	11.8882	5.32865	5.9514	0.89536	0.370595	0.705994	0	35.6645	0
ENSG00000064042	38.6059	7.02614	5.9491	1.18104	0.237586	0.705994	0	115.818	0
ENSG00000064102	33.8261	6.83557	5.94924	1.14898	0.250563	0.705994	0	101.478	0
ENSG00000064115	28.1884	6.57273	5.94948	1.10476	0.269265	0.705994	0	84.5653	0
ENSG00000064195	77.3199	-11.0247	5.77239	-1.9099	0.0561461	0.705994	0	0	231.96
ENSG00000064309	15.9326	5.75045	5.95056	0.966372	0.333858	0.705994	0	47.7978	0
ENSG00000064313	30.6396	6.69293	5.94936	1.12498	0.260596	0.705994	0	91.9188	0
ENSG00000064393	50.8617	7.4237	5.94885	1.24792	0.21206	0.705994	0	152.585	0
ENSG00000064419	42.6503	7.1698	5.949	1.20521	0.228122	0.705994	0	127.951	0
ENSG00000064490	10.7851	5.18843	5.95174	0.87175	0.383345	0.705994	0	32.3554	0
ENSG00000064545	27.5756	6.54104	5.94951	1.09943	0.271582	0.705994	0	82.7269	0
ENSG00000064601	12.2558	5.37252	5.9513	0.902746	0.366661	0.705994	0	36.7675	0
ENSG00000064651	21.4477	6.1788	5.94992	1.03847	0.299053	0.705994	0	64.3431	0
ENSG00000064652	19.2417	6.02237	5.95013	1.01214	0.311471	0.705994	0	57.725	0
ENSG00000064666	8.21141	4.79597	5.95289	0.805653	0.420443	0.705994	0	24.6342	0
ENSG00000064687	14.4619	5.61092	5.95081	0.942884	0.34574	0.705994	0	43.3857	0
ENSG00000064692	7.47606	4.66097	5.95336	0.782914	0.433678	0.705994	0	22.4282	0
ENSG00000064703	40.3217	7.08884	5.94905	1.19159	0.233421	0.705994	0	120.965	0
ENSG00000064726	59.931	7.66032	5.94873	1.28772	0.197842	0.705994	0	179.793	0
ENSG00000064932	18.7514	5.98518	5.95019	1.00588	0.314473	0.705994	0	56.2543	0
ENSG00000064933	25.7373	6.44159	5.94961	1.08269	0.278946	0.705994	0	77.2118	0
ENSG00000064961	24.3891	6.36404	5.9497	1.06964	0.284781	0.705994	0	73.1673	0
ENSG00000064995	21.4477	6.1788	5.94992	1.03847	0.299053	0.705994	0	64.3431	0
ENSG00000064999	21.3252	6.17054	5.94993	1.03708	0.2997	0.705994	0	63.9755	0
ENSG00000065000	94.7376	8.32075	5.94849	1.3988	0.161873	0.705994	0	284.213	0
ENSG00000065029	10.4175	5.13849	5.95187	0.86334	0.387951	0.705994	0	31.2524	0
ENSG00000065054	9.19188	4.9583	5.95238	0.832995	0.404847	0.705994	0	27.5756	0
ENSG00000065057	7.47606	4.66097	5.95336	0.782914	0.433678	0.705994	0	22.4282	0
ENSG00000065060	43.6308	7.20257	5.94898	1.21072	0.226001	0.705994	0	130.892	0
ENSG00000065135	78.6825	8.05293	5.94857	1.35376	0.175814	0.705994	0	236.047	0
ENSG00000065154	35.2968	6.89694	5.94919	1.15931	0.246331	0.705994	0	105.89	0
ENSG00000065183	47.0624	7.31175	5.94891	1.22909	0.219038	0.705994	0	141.187	0
ENSG00000065243	52.0873	7.45804	5.94883	1.2537	0.209952	0.705994	0	156.262	0
ENSG00000065268	12.8686	5.44279	5.95115	0.914577	0.360414	0.705994	0	38.6059	0
ENSG00000065308	7.3535	4.63719	5.95345	0.778908	0.436034	0.705994	0	22.0605	0
ENSG00000065320	17.2807	5.86749	5.95036	0.986072	0.324098	0.705994	0	51.8422	0
ENSG00000065328	75.3734	7.99096	5.9486	1.34334	0.179163	0.705994	0	226.12	0
ENSG00000065361	12.1333	5.35804	5.95134	0.900309	0.367956	0.705994	0	36.3998	0
ENSG00000065413	26.1234	-4.60652	5.33296	-0.863783	0.387707	0.705994	0	5.8828	72.4874
ENSG00000065427	50.0038	7.39917	5.94886	1.2438	0.213575	0.705994	0	150.011	0
ENSG00000065485	11.2754	5.25244	5.95158	0.882528	0.377491	0.705994	0	33.8261	0
ENSG00000065491	13.604	5.52283	5.95098	0.928053	0.35338	0.705994	0	40.8119	0
ENSG00000065518	56.1317	7.56587	5.94878	1.27184	0.203431	0.705994	0	168.395	0
ENSG00000065534	15.4424	5.70542	5.95064	0.958792	0.337663	0.705994	0	46.3271	0
ENSG00000065548	60.7889	7.68082	5.94872	1.29117	0.196644	0.705994	0	182.367	0
ENSG00000065559	21.4477	6.1788	5.94992	1.03847	0.299053	0.705994	0	64.3431	0
ENSG00000065600	10.54	5.15533	5.95183	0.866176	0.386394	0.705994	0	31.6201	0
ENSG00000065613	77.0892	8.02343	5.94858	1.3488	0.177403	0.705994	0	231.268	0
ENSG00000065615	11.5205	5.28341	5.95151	0.887742	0.374679	0.705994	0	34.5615	0
ENSG00000065665	10.6626	5.17197	5.95179	0.868979	0.384859	0.705994	0	31.9877	0
ENSG00000065717	8.08885	4.77433	5.95296	0.802008	0.422548	0.705994	0	24.2666	0
ENSG00000065809	64.3074	7.76181	5.53845	1.40144	0.161082	0.705994	48.7935	144.129	0
ENSG00000065833	12.9912	5.45644	5.95112	0.916876	0.359208	0.705994	0	38.9736	0
ENSG00000065882	30.8847	6.70442	5.94935	1.12692	0.259778	0.705994	0	92.6541	0
ENSG00000065883	20.7124	6.12852	5.94998	1.03001	0.303007	0.705994	0	62.1371	0
ENSG00000065923	28.4335	6.58521	5.94947	1.10686	0.268356	0.705994	0	85.3006	0
ENSG00000065970	14.8296	5.64709	5.95074	0.948972	0.342635	0.705994	0	44.4887	0
ENSG00000066027	21.6928	6.19517	5.9499	1.04122	0.297772	0.705994	0	65.0785	0
ENSG00000066084	38.9736	7.03981	5.94909	1.18334	0.236673	0.705994	0	116.921	0
ENSG00000066117	40.1991	7.08445	5.94906	1.19085	0.233711	0.705994	0	120.597	0
ENSG00000066135	47.185	7.3155	5.94891	1.22972	0.218802	0.705994	0	141.555	0
ENSG00000066136	21.9379	6.21137	5.94988	1.04395	0.296509	0.705994	0	65.8138	0
ENSG00000066230	29.3017	6.62785	5.52618	1.19935	0.23039	0.705994	33.8567	54.0482	0
ENSG00000066279	44.4887	7.23065	5.94896	1.21545	0.224196	0.705994	0	133.466	0
ENSG00000066422	35.787	6.91682	5.94918	1.16265	0.244971	0.705994	0	107.361	0
ENSG00000066427	13.2363	5.48336	5.95106	0.921409	0.356837	0.705994	0	39.7089	0
ENSG00000066455	15.9326	5.75045	5.95056	0.966372	0.333858	0.705994	0	47.7978	0
ENSG00000066468	19.7319	6.05863	5.95008	1.01824	0.308562	0.705994	0	59.1957	0
ENSG00000066557	55.3964	7.54686	5.94879	1.26864	0.20457	0.705994	0	166.189	0
ENSG00000066583	17.4033	5.87767	5.95035	0.987786	0.323258	0.705994	0	52.2099	0
ENSG00000066629	10.54	5.15533	5.95183	0.866176	0.386394	0.705994	0	31.6201	0
ENSG00000066651	43.1405	7.18628	5.94899	1.20798	0.227054	0.705994	0	129.422	0
ENSG00000066654	32.6005	6.78237	5.94929	1.14003	0.254274	0.705994	0	97.8016	0
ENSG00000066697	12.7461	5.429	5.95118	0.912257	0.361634	0.705994	0	38.2382	0
ENSG00000066735	15.0747	5.67071	5.9507	0.952948	0.340616	0.705994	0	45.224	0
ENSG00000066739	55.5189	7.55004	5.94878	1.26917	0.204379	0.705994	0	166.557	0
ENSG00000066777	36.2773	6.93644	5.94916	1.16595	0.243634	0.705994	0	108.832	0
ENSG00000066855	16.5454	5.80483	5.95047	0.975525	0.3293	0.705994	0	49.6361	0
ENSG00000066926	16.7905	5.82602	5.95043	0.979092	0.327535	0.705994	0	50.3715	0
ENSG00000066933	53.4354	7.49488	5.94881	1.2599	0.207707	0.705994	0	160.306	0
ENSG00000067057	35.9096	6.92175	5.94917	1.16348	0.244634	0.705994	0	107.729	0
ENSG00000067064	102.826	8.43892	5.94846	1.41867	0.155994	0.705994	0	308.479	0
ENSG00000067082	55.6415	7.55322	5.94878	1.26971	0.204188	0.705994	0	166.924	0
ENSG00000067141	49.5136	7.38496	5.94887	1.24141	0.214456	0.705994	0	148.541	0
ENSG00000067167	56.4994	7.57529	5.94877	1.27342	0.202869	0.705994	0	169.498	0
ENSG00000067177	32.6005	6.78237	5.94929	1.14003	0.254274	0.705994	0	97.8016	0
ENSG00000067182	8.45653	4.83829	5.95275	0.812783	0.416343	0.705994	0	25.3696	0
ENSG00000067191	9.43699	4.99619	5.95227	0.839375	0.401259	0.705994	0	28.311	0
ENSG00000067208	12.9912	5.45644	5.95112	0.916876	0.359208	0.705994	0	38.9736	0
ENSG00000067248	9.43699	4.99619	5.95227	0.839375	0.401259	0.705994	0	28.311	0
ENSG00000067334	43.1405	7.18628	5.94899	1.20798	0.227054	0.705994	0	129.422	0
ENSG00000067365	11.643	5.29865	5.95147	0.890308	0.3733	0.705994	0	34.9291	0
ENSG00000067369	21.5703	6.18701	5.94991	1.03985	0.29841	0.705994	0	64.7108	0
ENSG00000067445	47.9203	7.3378	5.9489	1.23347	0.2174	0.705994	0	143.761	0
ENSG00000067533	33.4584	6.81982	5.94926	1.14633	0.251658	0.705994	0	100.375	0
ENSG00000067596	36.0322	6.92667	5.94917	1.16431	0.244299	0.705994	0	108.096	0
ENSG00000067606	7.96629	4.75236	5.95304	0.798308	0.424692	0.705994	0	23.8989	0
ENSG00000067704	72.5545	7.93599	5.94862	1.33409	0.182174	0.705994	0	217.664	0
ENSG00000067715	8.21141	4.79597	5.95289	0.805653	0.420443	0.705994	0	24.6342	0
ENSG00000067900	56.3768	7.57216	5.94877	1.27289	0.203056	0.705994	0	169.131	0
ENSG00000067955	28.1884	6.57273	5.94948	1.10476	0.269265	0.705994	0	84.5653	0
ENSG00000067992	54.4159	7.52111	5.9488	1.26431	0.20612	0.705994	0	163.248	0
ENSG00000068001	7.84374	4.73005	5.95312	0.79455	0.426875	0.705994	0	23.5312	0
ENSG00000068028	13.7265	5.53575	5.95096	0.930228	0.352253	0.705994	0	41.1796	0
ENSG00000068078	19.6093	6.04965	5.95009	1.01673	0.309281	0.705994	0	58.828	0
ENSG00000068097	28.5561	6.59141	5.94946	1.1079	0.267905	0.705994	0	85.6683	0
ENSG00000068120	19.1191	6.01316	5.95014	1.01059	0.312212	0.705994	0	57.3573	0
ENSG00000068305	54.2934	7.51785	5.9488	1.26376	0.206316	0.705994	0	162.88	0
ENSG00000068308	38.1156	7.00771	5.94911	1.17794	0.238819	0.705994	0	114.347	0
ENSG00000068323	55.0134	7.53608	5.53224	1.36221	0.173132	0.705994	116.507	48.5331	0
ENSG00000068366	71.8192	7.9213	5.94862	1.33162	0.182985	0.705994	0	215.458	0
ENSG00000068383	10.1723	5.10421	5.95196	0.857567	0.391132	0.705994	0	30.517	0
ENSG00000068394	12.3784	5.38685	5.95127	0.905159	0.365381	0.705994	0	37.1352	0
ENSG00000068400	34.4389	6.86146	5.94922	1.15334	0.248772	0.705994	0	103.317	0
ENSG00000068438	21.6928	6.19517	5.9499	1.04122	0.297772	0.705994	0	65.0785	0
ENSG00000068489	12.9912	5.45644	5.95112	0.916876	0.359208	0.705994	0	38.9736	0
ENSG00000068650	32.1103	6.76052	5.94931	1.13636	0.255808	0.705994	0	96.3309	0
ENSG00000068697	21.5703	6.18701	5.94991	1.03985	0.29841	0.705994	0	64.7108	0
ENSG00000068724	11.1528	5.2367	5.95162	0.879878	0.378926	0.705994	0	33.4584	0
ENSG00000068745	42.7729	7.17394	5.949	1.20591	0.227853	0.705994	0	128.319	0
ENSG00000068784	13.8491	5.54855	5.95093	0.932384	0.351138	0.705994	0	41.5473	0
ENSG00000068796	44.2436	7.22268	5.94897	1.21411	0.224707	0.705994	0	132.731	0
ENSG00000068831	8.70164	4.87942	5.95262	0.819709	0.412382	0.705994	0	26.1049	0
ENSG00000068878	51.9647	7.45464	5.94883	1.25313	0.21016	0.705994	0	155.894	0
ENSG00000068885	24.5117	6.37126	5.94969	1.07086	0.284234	0.705994	0	73.535	0
ENSG00000068912	25.1245	6.40685	5.94965	1.07685	0.281549	0.705994	0	75.3734	0
ENSG00000068971	9.68211	5.0331	5.95216	0.845592	0.397781	0.705994	0	29.0463	0
ENSG00000069011	6.74071	4.51203	5.95394	0.757823	0.448557	0.705994	0	20.2221	0
ENSG00000069020	14.2168	5.5863	5.95086	0.938738	0.347865	0.705994	0	42.6503	0
ENSG00000069122	78.1253	-11.0396	5.77237	-1.9125	0.0558126	0.705994	0	0	234.376
ENSG00000069188	27.3305	6.52817	5.94952	1.09726	0.272528	0.705994	0	81.9915	0
ENSG00000069248	80.5208	8.08624	5.94856	1.35936	0.174032	0.705994	0	241.563	0
ENSG00000069329	69.4906	7.87376	5.94864	1.32362	0.185628	0.705994	0	208.472	0
ENSG00000069345	20.4672	6.11136	5.95001	1.02712	0.304365	0.705994	0	61.4017	0
ENSG00000069509	8.57909	4.859	5.95268	0.816271	0.414345	0.705994	0	25.7373	0
ENSG00000069667	14.2168	5.5863	5.95086	0.938738	0.347865	0.705994	0	42.6503	0
ENSG00000069702	23.4086	6.30489	5.94976	1.05969	0.289287	0.705994	0	70.2259	0
ENSG00000069849	57.3573	7.59702	5.94876	1.27708	0.201575	0.705994	0	172.072	0
ENSG00000069869	9.92723	5.06909	5.95206	0.851653	0.394407	0.705994	0	29.7817	0
ENSG00000069956	50.6166	7.41673	5.94885	1.24675	0.212489	0.705994	0	151.85	0
ENSG00000069998	44.121	7.21868	5.94897	1.21343	0.224964	0.705994	0	132.363	0
ENSG00000070010	68.5101	7.85327	5.94865	1.32018	0.186776	0.705994	0	205.53	0
ENSG00000070018	70.7162	7.89898	5.94863	1.32786	0.184223	0.705994	0	212.149	0
ENSG00000070047	20.2221	6.094	5.95003	1.0242	0.305743	0.705994	0	60.6664	0
ENSG00000070061	43.5082	7.19851	5.94898	1.21004	0.226263	0.705994	0	130.525	0
ENSG00000070081	23.8989	6.33477	5.94973	1.06472	0.287005	0.705994	0	71.6966	0
ENSG00000070087	33.7035	6.83034	5.94925	1.1481	0.250927	0.705994	0	101.111	0
ENSG00000070159	18.6289	5.97573	5.9502	1.00429	0.315238	0.705994	0	55.8866	0
ENSG00000070190	48.3249	-10.3467	5.77352	-1.79209	0.0731189	0.705994	0	0	144.975
ENSG00000070214	13.2363	5.48336	5.95106	0.921409	0.356837	0.705994	0	39.7089	0
ENSG00000070269	9.80467	5.05121	5.95211	0.848641	0.396081	0.705994	0	29.414	0
ENSG00000070366	18.7514	5.98518	5.95019	1.00588	0.314473	0.705994	0	56.2543	0
ENSG00000070367	72.3094	7.93111	5.94862	1.33327	0.182444	0.705994	0	216.928	0
ENSG00000070371	13.1137	5.46996	5.95109	0.919153	0.358016	0.705994	0	39.3412	0
ENSG00000070413	26.8403	6.50208	5.94955	1.09287	0.274451	0.705994	0	80.5208	0
ENSG00000070423	65.0427	7.77781	5.52302	1.40825	0.159056	0.705994	120.49	74.638	0
ENSG00000070444	22.7959	6.26666	5.94981	1.05325	0.292225	0.705994	0	68.3876	0
ENSG00000070476	29.7817	6.65199	5.9494	1.11809	0.263527	0.705994	0	89.345	0
ENSG00000070495	32.8456	6.79317	5.94928	1.14185	0.253517	0.705994	0	98.5369	0
[truncated: 14,257 more rows]

## Sheet: Supplementary Table S3
Supplementary Table S3
[truncated: 174 more rows]

## Sheet: Supplementary Table S4
Supplementary Table S4
[truncated: 86 more rows]

## Sheet: Supplementary Table S5
Supplementary Table S5
[truncated: 170 more rows]
