# Supplementary material for: Chemotherapeutic drug-triggered AEP-cleaved G3BP1 orchestrates stress granules/nucleoli/mitochondria in osteosarcoma
Source: Bone Res. 2025 Aug 26;13:74. doi: 10.1038/s41413-025-00453-w (PMC12381239; doi:10.1038/s41413-025-00453-w)
Supplement: Supplementary file 4 — Supplement Table data [file 41413_2025_453_MOESM4_ESM.xlsx]

## Sheet: Figure 1b
Figure 1b
U2OS
SGs counts per cell															SGs+ cell ratio (%)
Num	Vehicle	Cisplatin 5μM	Cisplatin 50 μM												Num	Vehicle	Cisplatin 5 μM	Cisplatin 50 μM			U2OS-DDP
1	0	0	0		Table Analyzed	U2OS-DDP-CPC									1	0	30	18		Data sets analyzed	A-C						Number of families	1
2	0	35	0		Data sets analyzed	A-C									2	0	26	6									Number of comparisons per family	2
3	0	34	0												3	0	34	14		ANOVA summary							Alpha	0.05
4	0	0	0		ANOVA summary										4	0	38	13		F	77.16
5	0	30	15		F	19.02									5	0	24	4		P value	<0.0001						Dunnett's multiple comparisons test	Mean Diff.	95.00% CI of diff.	Below threshold?	Summary	Adjusted P Value	B-?
6	0	37	0		P value	<0.0001									6	0	36	12		P value summary	****						Cisplatin 5 μM vs. Vehicle	31.33	25.10 to 37.57	Yes	****	<0.0001	A	Vehicle
7	0	0	0		P value summary	****														Significant diff. among means (P < 0.05)?	Yes						Cisplatin 5 μM vs. Cisplatin 50 μM	20.17	13.93 to 26.40	Yes	****	<0.0001	C	Cisplatin 50 μM
8	0	36	15		Significant diff. among means (P < 0.05)?	Yes														R squared	0.9114
9	0	0	18		R squared	0.2056																					Test details	Mean 1	Mean 2	Mean Diff.	SE of diff.	n1	n2	q	DF
10	0	0	0																	Brown-Forsythe test							Cisplatin 5 μM vs. Vehicle	31.33	0	31.33	2.557	6	6	12.26	15
11	0	0	0		Brown-Forsythe test															F (DFn, DFd)	6.288 (2, 15)						Cisplatin 5 μM vs. Cisplatin 50 μM	31.33	11.17	20.17	2.557	6	6	7.888	15
12	0	0	0		F (DFn, DFd)	19.02 (2, 147)														P value	0.0104
13	0	0	0		P value	<0.0001														P value summary	*
14	0	37	0		P value summary	****														Are SDs significantly different (P < 0.05)?	Yes
15	0	42	0		Are SDs significantly different (P < 0.05)?	Yes
16	0	0	0																	Bartlett's test
17	0	32	0		Bartlett's test															Bartlett's statistic (corrected)
18	0	0	0		Bartlett's statistic (corrected)															P value
19	0	0	0		P value															P value summary
20	0	0	0		P value summary															Are SDs significantly different (P < 0.05)?
21	0	0	0		Are SDs significantly different (P < 0.05)?
22	0	32	0																	ANOVA table	SS	DF	MS	F (DFn, DFd)	P value
23	0	0	16		ANOVA table	SS	DF	MS	F (DFn, DFd)	P value										Treatment (between columns)	3026	2	1513	F (2, 15) = 77.16	P<0.0001
24	0	0	0		Treatment (between columns)	4864	2	2432	F (2, 147) = 19.02	P<0.0001										Residual (within columns)	294.2	15	19.61
25	0	0	0		Residual (within columns)	18797	147	127.9												Total	3321	17
26	0	36	0		Total	23661	149
27	0	0	0																	Data summary
28	0	0	0		Data summary															Number of treatments (columns)	3
29	0	20	0		Number of treatments (columns)	3														Number of values (total)	18
30	0	0	0		Number of values (total)	150
31	0	0	0
32	0	0	0
33	0	65	0		Number of families	1
34	0	42	0		Number of comparisons per family	2
35	0	0	0		Alpha	0.05
36	0	2	0
37	0	0	0		Dunnett's multiple comparisons test	Mean Diff.	95.00% CI of diff.	Below threshold?	Summary	Adjusted P Value	B-?
38	0	0	0		Cispaltin 5 µM vs. Vehicle	12.84	7.788 to 17.89	Yes	****	<0.0001	A	Vehicle
39	0	25	0		Cispaltin 5 µM vs. Cispaltin 50 µM	11.14	6.088 to 16.19	Yes	****	<0.0001	C	Cispaltin 50 µM
40	0	41	0
41	0	58	0		Test details	Mean 1	Mean 2	Mean Diff.	SE of diff.	n1	n2	q	DF
42	0	0	12		Cispaltin 5 µM vs. Vehicle	12.84	0	12.84	2.262	50	50	5.677	147
43	0	0	0		Cispaltin 5 µM vs. Cispaltin 50 µM	12.84	1.7	11.14	2.262	50	50	4.926	147
44	0	0	0
45	0	0	0
46	0	0	0
47	0	0	9
48	0	38	0
49	0	0	0
50	0	0	0
143B
SGs counts per cell															SGs+ cell ratio (%)
Num	Vehicle	Cispaltin 5 µM	Cispaltin 50 µM												Num	Vehicle	50	200		Table Analyzed	143B-DDP						Number of families	1
1	0	27	0		Table Analyzed	143B-DDP-CPC									1	0	26	14		Data sets analyzed	A-C						Number of comparisons per family	2
2	0	0	0		Data sets analyzed	A-C									2	0	34	20									Alpha	0.05
3	0	0	0												3	0	29	0		ANOVA summary
4	0	0	0		ANOVA summary										4	0	32	8		F	72.43						Dunnett's multiple comparisons test	Mean Diff.	95.00% CI of diff.	Below threshold?	Summary	Adjusted P Value	B-?
5	0	30	15		F	16.22									5	0	30	7		P value	<0.0001						50 vs. Vehicle	29.5	23.41 to 35.59	Yes	****	<0.0001	A	Vehicle
6	0	0	24		P value	<0.0001									6	0	26	10		P value summary	****						50 vs. 200	19.67	13.58 to 25.76	Yes	****	<0.0001	C	200
7	0	38	0		P value summary	****														Significant diff. among means (P < 0.05)?	Yes
8	0	0	15		Significant diff. among means (P < 0.05)?	Yes														R squared	0.9062						Test details	Mean 1	Mean 2	Mean Diff.	SE of diff.	n1	n2	q	DF
9	0	35	0		R squared	0.1808																					50 vs. Vehicle	29.5	0	29.5	2.496	6	6	11.82	15
10	0	0	19																	Brown-Forsythe test							50 vs. 200	29.5	9.833	19.67	2.496	6	6	7.88	15
11	0	0	0		Brown-Forsythe test															F (DFn, DFd)	4.922 (2, 15)
12	0	0	0		F (DFn, DFd)	16.22 (2, 147)														P value	0.0227
13	0	34	21		P value	<0.0001														P value summary	*
14	0	0	0		P value summary	****														Are SDs significantly different (P < 0.05)?	Yes
15	0	0	0		Are SDs significantly different (P < 0.05)?	Yes
16	0	30	0																	Bartlett's test
17	0	25	16		Bartlett's test															Bartlett's statistic (corrected)
18	0	0	0		Bartlett's statistic (corrected)															P value
19	0	32	0		P value															P value summary
20	0	31	0		P value summary															Are SDs significantly different (P < 0.05)?
21	0	0	0		Are SDs significantly different (P < 0.05)?
22	0	32	0																	ANOVA table	SS	DF	MS	F (DFn, DFd)	P value
23	0	0	0		ANOVA table	SS	DF	MS	F (DFn, DFd)	P value										Treatment (between columns)	2707	2	1354	F (2, 15) = 72.43	P<0.0001
24	0	0	0		Treatment (between columns)	2875	2	1438	F (2, 147) = 16.22	P<0.0001										Residual (within columns)	280.3	15	18.69
25	0	35	0		Residual (within columns)	13026	147	88.61												Total	2988	17
26	0	0	0		Total	15901	149
27	0	33	0																	Data summary
28	0	0	17		Data summary															Number of treatments (columns)	3
29	0	20	0		Number of treatments (columns)	3														Number of values (total)	18
30	0	0	0		Number of values (total)	150
31	0	0	0
32	0	41	0
33	0	0	0		Number of families	1
34	0	0	0		Number of comparisons per family	2
35	0	0	0		Alpha	0.05
36	0	2	0
37	0	0	0		Dunnett's multiple comparisons test	Mean Diff.	95.00% CI of diff.	Below threshold?	Summary	Adjusted P Value	B-?
38	0	0	0		Cispaltin 5 µM vs. Vehicle	10.36	6.155 to 14.57	Yes	****	<0.0001	A	Vehicle
39	0	25	0		Cispaltin 5 µM vs. Cispaltin 50 µM	7.58	3.375 to 11.79	Yes	***	0.0002	C	Cispaltin 50 µM
40	0	0	0
41	0	0	0		Test details	Mean 1	Mean 2	Mean Diff.	SE of diff.	n1	n2	q	DF
42	0	0	12		Cispaltin 5 µM vs. Vehicle	10.36	0	10.36	1.883	50	50	5.503	147
43	0	0	0		Cispaltin 5 µM vs. Cispaltin 50 µM	10.36	2.78	7.58	1.883	50	50	4.026	147
44	0	0	0
45	0	31	0
46	0	0	0
47	0	0	0
48	0	0	0
49	0	0	0
50	0	17	0
U87-MG
SGs counts per cell															SGs+ cell ratio (%)
Num	Vehicle	Cispaltin 5 µM	Cispaltin 50 µM												Num	Vehicle	50	200		Table Analyzed	U87-DDP					Number of families	1
1	0	0	0		Table Analyzed	U87-DDP-CPC									1	0	30	8		Data sets analyzed	A-C					Number of comparisons per family	2
2	0	35	18		Data sets analyzed	A-C									2	0	24	24								Alpha	0.05
3	0	34	0												3	0	28	6		ANOVA summary
4	0	0	0		ANOVA summary										4	0	36	14		F	42.06					Dunnett's multiple comparisons test	Mean Diff.	95.00% CI of diff.	Below threshold?	Summary	Adjusted P Value	B-?
5	0	0	15		F	18.84									5	0	20	8		P value	<0.0001					50 vs. Vehicle	27.67	20.24 to 35.09	Yes	****	<0.0001	A	Vehicle
6	0	37	24		P value	<0.0001									6	0	28	4		P value summary	****					50 vs. 200	17	9.577 to 24.42	Yes	***	0.0001	C	200
7	0	0	0		P value summary	****														Significant diff. among means (P < 0.05)?	Yes
8	0	36	15		Significant diff. among means (P < 0.05)?	Yes														R squared	0.8487					Test details	Mean 1	Mean 2	Mean Diff.	SE of diff.	n1	n2	q
9	0	0	0		R squared	0.2041																				50 vs. Vehicle	27.67	0	27.67	3.043	6	6	9.092
10	0	0	0																	Brown-Forsythe test						50 vs. 200	27.67	10.67	17	3.043	6	6	5.587
11	0	40	0		Brown-Forsythe test															F (DFn, DFd)	2.185 (2, 15)
12	0	0	0		F (DFn, DFd)	18.84 (2, 147)														P value	0.147
13	0	0	21		P value	<0.0001														P value summary	ns
14	0	37	0		P value summary	****														Are SDs significantly different (P < 0.05)?	No
15	0	0	0		Are SDs significantly different (P < 0.05)?	Yes
16	0	30	0																	Bartlett's test
17	0	0	0		Bartlett's test															Bartlett's statistic (corrected)
18	0	23	15		Bartlett's statistic (corrected)															P value
19	0	0	0		P value															P value summary
20	0	31	0		P value summary															Are SDs significantly different (P < 0.05)?
21	0	0	0		Are SDs significantly different (P < 0.05)?
22	0	32	24																	ANOVA table	SS	DF	MS	F (DFn, DFd)	P value
23	0	0	0		ANOVA table	SS	DF	MS	F (DFn, DFd)	P value										Treatment (between columns)	2336	2	1168	F (2, 15) = 42.06	P<0.0001
24	0	0	0		Treatment (between columns)	6099	2	3050	F (2, 147) = 18.84	P<0.0001										Residual (within columns)	416.7	15	27.78
25	0	0	0		Residual (within columns)	23790	147	161.8												Total	2753	17
26	0	0	0		Total	29890	149
27	0	33	0																	Data summary
28	0	0	0		Data summary															Number of treatments (columns)	3
29	0	0	16		Number of treatments (columns)	3														Number of values (total)	18
30	0	0	0		Number of values (total)	150
31	0	42	0
32	0	0	23
33	0	55	0		Number of families	1
34	0	0	17		Number of comparisons per family	2
35	0	43	0		Alpha	0.05
36	0	2	0
37	0	0	0		Dunnett's multiple comparisons test	Mean Diff.	95.00% CI of diff.	Below threshold?	Summary	Adjusted P Value	B-?
38	0	0	23		Cispaltin 5 µM vs. Vehicle	15.4	9.717 to 21.08	Yes	****	<0.0001	A	Vehicle
39	0	0	0		Cispaltin 5 µM vs. Cispaltin 50 µM	9.96	4.277 to 15.64	Yes	***	0.0003	C	Cispaltin 50 µM
40	0	41	14
41	0	0	0		Test details	Mean 1	Mean 2	Mean Diff.	SE of diff.	n1	n2	q	DF
42	0	44	12		Cispaltin 5 µM vs. Vehicle	15.4	0	15.4	2.544	50	50	6.053	147
43	0	0	0		Cispaltin 5 µM vs. Cispaltin 50 µM	15.4	5.44	9.96	2.544	50	50	3.915	147
44	0	0	26
45	0	0	0
46	0	36	0
47	0	57	9
48	0	65	0
49	0	0	0
50	0	17	0
A549
SGs counts per cell															SGs+ cell ratio (%)
Num	Vehicle	Cispaltin 5 µM	Cispaltin 50 µM												Num	Vehicle	Cisplatin 5 μM	Cisplatin 50 μM		Table Analyzed	A549-DDP-PCR					Number of families	1
1	0	71	0		Table Analyzed	A549-DDP-CPC									1	0	24	15		Data sets analyzed	A-C					Number of comparisons per family	2
2	0	0	0		Data sets analyzed	A-C									2	0	24	2								Alpha	0.05
3	0	0	0												3	0	28	12		ANOVA summary
4	0	56	10		ANOVA summary										4	0	18	8		F	46.99					Dunnett's multiple comparisons test	Mean Diff.	95.00% CI of diff.	Below threshold?	Summary	Adjusted P Value	B-?
5	0	0	0		F	14.48									5	0	36	8		P value	<0.0001					Cisplatin 5 μM vs. Vehicle	25	18.60 to 31.40	Yes	****	<0.0001	A	Vehicle
6	0	0	0		P value	<0.0001									6	0	20	6		P value summary	****					Cisplatin 5 μM vs. Cisplatin 50 μM	16.5	10.10 to 22.90	Yes	****	<0.0001	C	Cisplatin 50 μM
7	0	0	0		P value summary	****														Significant diff. among means (P < 0.05)?	Yes
8	0	58	0		Significant diff. among means (P < 0.05)?	Yes														R squared	0.8624					Test details	Mean 1	Mean 2	Mean Diff.	SE of diff.	n1	n2	q	DF
9	0	0	0		R squared	0.1646																				Cisplatin 5 μM vs. Vehicle	25	0	25	2.623	6	6	9.533	15
10	0	67	0																	Brown-Forsythe test						Cisplatin 5 μM vs. Cisplatin 50 μM	25	8.5	16.5	2.623	6	6	6.292	15
11	0	0	9		Brown-Forsythe test															F (DFn, DFd)	3.139 (2, 15)
12	0	0	0		F (DFn, DFd)	14.48 (2, 147)														P value	0.0727
13	0	0	0		P value	<0.0001														P value summary	ns
14	0	62	0		P value summary	****														Are SDs significantly different (P < 0.05)?	No
15	0	0	0		Are SDs significantly different (P < 0.05)?	Yes
16	0	35	0																	Bartlett's test
17	0	0	0		Bartlett's test															Bartlett's statistic (corrected)
18	0	0	0		Bartlett's statistic (corrected)															P value
19	0	56	0		P value															P value summary
20	0	0	0		P value summary															Are SDs significantly different (P < 0.05)?
21	0	59	8		Are SDs significantly different (P < 0.05)?
22	0	0	0																	ANOVA table	SS	DF	MS	F (DFn, DFd)	P value
23	0	0	0		ANOVA table	SS	DF	MS	F (DFn, DFd)	P value										Treatment (between columns)	1939	2	969.5	F (2, 15) = 46.99	P<0.0001
24	0	0	0		Treatment (between columns)	5307	2	2653	F (2, 147) = 14.48	P<0.0001										Residual (within columns)	309.5	15	20.63
25	0	0	0		Residual (within columns)	26930	147	183.2												Total	2249	17
26	0	0	0		Total	32236	149
27	0	45	0																	Data summary
28	0	0	0		Data summary															Number of treatments (columns)	3
29	0	49	0		Number of treatments (columns)	3														Number of values (total)	18
30	0	0	0		Number of values (total)	150
31	0	0	4
32	0	0	0
33	0	0	0		Number of families	1
34	0	21	0		Number of comparisons per family	2
35	0	0	0		Alpha	0.05
36	0	0	0
37	0	26	0		Dunnett's multiple comparisons test	Mean Diff.	95.00% CI of diff.	Below threshold?	Summary	Adjusted P Value	B-?
38	0	0	0		Cispaltin 5 µM vs. Vehicle	13.2	7.154 to 19.25	Yes	****	<0.0001	A	Vehicle
39	0	0	12		Cispaltin 5 µM vs. Cispaltin 50 µM	11.94	5.894 to 17.99	Yes	****	<0.0001	C	Cispaltin 50 µM
40	0	0	0
41	0	36	0		Test details	Mean 1	Mean 2	Mean Diff.	SE of diff.	n1	n2	q	DF
42	0	0	0		Cispaltin 5 µM vs. Vehicle	13.2	0	13.2	2.707	50	50	4.876	147
43	0	0	0		Cispaltin 5 µM vs. Cispaltin 50 µM	13.2	1.26	11.94	2.707	50	50	4.411	147
44	0	0	0
45	0	19	0
46	0	0	0
47	0	0	20
48	0	0	0
49	0	0	0
50	0	0	0

## Sheet: Figure 2b
Figure 2b
SGs counts per cell
	Vehicle		Cisplatin 5 μM		Doxorubicin					Šídák's multiple comparisons test	Mean Diff.	95.00% CI of diff.	Below threshold?	Summary	Adjusted P Value				SGs+ cell ratio (%)										Šídák's multiple comparisons test	Mean Diff.	95.00% CI of diff.	Below threshold?	Summary	Adjusted P Value
Num	NC-1	AEP-KD-1	NC-2	AEP-KD-2	NC-3	AEP-KD-3				NC-1 vs. AEP-KD-1	-0.02	-5.004 to 4.964	No	ns	>0.9999	A-B					Vehicle		Cisplatin 5 μM		Doxorubicin 5 μM				NC-1 vs. AEP-KD-1	-0.3333	-6.121 to 5.454	No	ns	0.9985	A-B
1	2	0	0	0	11	33				NC-2 vs. AEP-KD-2	-10.54	-15.52 to -5.556	Yes	****	<0.0001	C-D				Num	NC-1	AEP-KD-1	NC-2	AEP-KD-2	NC-3	AEP-KD-3			NC-2 vs. AEP-KD-2	-30	-35.79 to -24.21	Yes	****	<0.0001	C-D
2	0	0	0	32	0	29				NC-3 vs. AEP-KD-3	-14.56	-19.54 to -9.576	Yes	****	<0.0001	E-F				1	0	2	6	28	14	31			NC-3 vs. AEP-KD-3	-30.5	-36.29 to -24.71	Yes	****	<0.0001	E-F
3	0	0	0	0	0	0														2	0	0	12	44	10	46
4	0	0	0	0	9	0				Test details	Mean 1	Mean 2	Mean Diff.	SE of diff.	n1	n2	t	DF		3	0	0	2	36	6	36			Test details	Mean 1	Mean 2	Mean Diff.	SE of diff.	n1	n2	t	DF
5	0	0	12	0	2	33				NC-1 vs. AEP-KD-1	0.04	0.06	-0.02	2.075	50	50	0.009637	294		4	0	0	8	32	2	42			NC-1 vs. AEP-KD-1	0	0.3333	-0.3333	2.289	6	6	0.1456	30
6	0	0	0	0	0	37				NC-2 vs. AEP-KD-2	1.48	12.02	-10.54	2.075	50	50	5.079	294		5	0	0	4	38	6	36			NC-2 vs. AEP-KD-2	5.667	35.67	-30	2.289	6	6	13.11	30
7	0	0	0	32	0	0				NC-3 vs. AEP-KD-3	1.14	15.7	-14.56	2.075	50	50	7.016	294		6	0	0	2	36	4	34			NC-3 vs. AEP-KD-3	7	37.5	-30.5	2.289	6	6	13.33	30
8	0	0	0	0	0	38
9	0	0	0	30	2	0
10	0	0	14	32	0	0
11	0	0	0	0	0	0
12	0	0	0	35	5	35
13	0	0	0	0	0	39
14	0	0	0	33	0	0
15	0	0	0	0	0	0
16	0	1	8	32	0	42
17	0	0	0	0	0	0
18	0	0	4	0	0	0
19	0	0	0	0	0	35
20	0	0	9	0	0	0
21	0	0	0	0	11	0
22	0	0	0	0	0	40
23	0	0	0	34	0	41
24	0	0	0	0	0	0
25	0	0	0	42	0	36
26	0	0	0	0	0	0
27	0	0	7	0	0	0
28	0	0	0	38	0	42
29	0	0	2	0	8	0
30	0	0	0	50	0	41
31	0	0	0	0	0	0
32	0	0	0	0	0	0
33	0	0	0	26	2	38
34	0	2	11	0	0	0
35	0	0	0	27	0	39
36	0	0	0	0	0	0
37	0	0	4	26	5	0
38	0	0	0	0	0	34
39	0	0	0	0	0	0
40	0	0	0	33	2	0
41	0	0	0	0	0	36
42	0	0	0	0	0	0
43	0	0	0	0	0	0
44	0	0	0	31	0	0
45	0	0	0	0	0	0
46	0	0	2	0	0	43
47	0	0	0	36	0	0
48	0	0	0	0	0	36
49	0	0	0	32	0	38
50	0	0	1	0	0	0

## Sheet: Figure 2f
Figure 2f
SGs counts per cell																															SGs+ cell ratio（%）																		Doxorubicin
		Cisplatin 5 μM														Doxorubicin 5 μM																	Cisplatin 5 μM				Dunnett's multiple comparisons test	Mean Diff.	95.00% CI of diff.	Below threshold?	Summary	Adjusted P Value	B-?				Num	vehicle	NC
Num	Vehicle	NC	tG3BP1-N1	tG3BP1-N2		Dunnett's multiple comparisons test	Mean Diff.	95.00% CI of diff.	Below threshold?	Summary	Adjusted P Value	B-?			Num	Vehicle	NC	tG3BP1-N1	tG3BP1-N2		Dunnett's multiple comparisons test	Mean Diff.	95.00% CI of diff.	Below threshold?	Summary	Adjusted P Value	B-?				Num	vehicle	NC	tG3BP1-N1	tG3BP1-N2		NC vs. vehicle	30	22.39 to 37.61	Yes	****	<0.0001	A	vehicle			1	0	26
1	0	0	0	0		NC vs. Vehicle	8.06	4.000 to 12.12	Yes	****	<0.0001	A	Vehicle		1	0	0	0	10		NC vs. Vehicle	14.64	9.789 to 19.49	Yes	****	<0.0001	A	Vehicle			1	0	20	24	20		NC vs. tG3BP1-N1	10.67	3.054 to 18.28	Yes	**	0.0054	C	tG3BP1-N1			2	0	38
2	0	12	0	0		NC vs. tG3BP1-N1	4.34	0.2799 to 8.400	Yes	*	0.0328	C	tG3BP1-N1		2	0	34	22	0		NC vs. tG3BP1-N1	10.3	5.449 to 15.15	Yes	****	<0.0001	C	tG3BP1-N1			2	0	38	24	22		NC vs. tG3BP1-N2	9.333	1.721 to 16.95	Yes	*	0.0146	D	tG3BP1-N2			3	0	30
3	0	0	28	0		NC vs. tG3BP1-N2	4.1	0.03990 to 8.160	Yes	*	0.0471	D	tG3BP1-N2		3	0	0	0	7		NC vs. tG3BP1-N2	10.34	5.489 to 15.19	Yes	****	<0.0001	D	tG3BP1-N2			3	0	28	14	12												4	0	20
4	0	27	0	0											4	0	41	0	8												4	0	32	18	26		Test details	Mean 1	Mean 2	Mean Diff.	SE of diff.	n1	n2	q	DF		5	0	24
5	0	0	0	0		Test details	Mean 1	Mean 2	Mean Diff.	SE of diff.	n1	n2	q	DF	5	0	0	24	5		Test details	Mean 1	Mean 2	Mean Diff.	SE of diff.	n1	n2	q	DF		5	0	38	24	24		NC vs. vehicle	30	0	30	2.996	6	6	10.01	20		6	0	38
6	0	26	25	0		NC vs. Vehicle	8.06	0	8.06	1.715	50	50	4.7	196	6	0	0	7	7		NC vs. Vehicle	14.64	0	14.64	2.049	50	50	7.144	196		6	0	24	12	20		NC vs. tG3BP1-N1	30	19.33	10.67	2.996	6	6	3.56	20
7	0	0	0	0		NC vs. tG3BP1-N1	8.06	3.72	4.34	1.715	50	50	2.531	196	7	0	32	9	0		NC vs. tG3BP1-N1	14.64	4.34	10.3	2.049	50	50	5.026	196								NC vs. tG3BP1-N2	30	20.67	9.333	2.996	6	6	3.115	20
8	0	32	0	15		NC vs. tG3BP1-N2	8.06	3.96	4.1	1.715	50	50	2.391	196	8	0	0	0	7		NC vs. tG3BP1-N2	14.64	4.3	10.34	2.049	50	50	5.046	196
9	0	0	0	0											9	0	0	0	8
10	0	0	20	0											10	0	28	0	6
11	0	0	0	0											11	0	31	8	0
12	0	0	0	0											12	0	40	0	17
13	0	30	0	12											13	0	0	10	0
14	0	0	0	0											14	0	32	0	23
15	0	0	0	0											15	0	32	0	0
16	0	10	16	27											16	0	0	0	0
17	0	0	0	0											17	0	35	0	0
18	0	25	0	0											18	0	0	0	0
19	0	0	0	0											19	0	29	0	0
20	0	39	0	0											20	0	0	0	0
21	0	0	0	0											21	0	35	16	0
22	0	0	0	0											22	0	37	0	8
23	0	0	0	18											23	0	0	7	0
24	0	0	19	0											24	0	12	0	0
25	0	0	0	0											25	0	0	0	0
26	0	19	0	20											26	0	0	0	0
27	0	0	21	0											27	0	35	0	13
28	0	0	0	0											28	0	0	0	0
29	0	30	0	0											29	0	0	9	22
30	0	0	0	0											30	0	0	0	0
31	0	0	0	0											31	0	31	0	0
32	0	0	10	0											32	0	0	0	0
33	0	0	0	15											33	0	18	24	0
34	0	27	0	18											34	0	0	0	12
35	0	0	0	0											35	0	0	11	0
36	0	0	0	13											36	0	36	0	0
37	0	34	0	0											37	0	0	0	0
38	0	0	19	0											38	0	54	0	13
39	0	0	0	0											39	0	0	0	0
40	0	0	18	0											40	0	0	16	0
41	0	22	0	22											41	0	0	0	0
42	0	0	0	0											42	0	32	0	0
43	0	38	10	19											43	0	0	30	0
44	0	0	0	0											44	0	0	0	0
45	0	0	0	10											45	0	37	0	28
46	0	0	0	0											46	0	25	0	0
47	0	0	0	0											47	0	0	7	7
48	0	32	0	0											48	0	46	17	14
49	0	0	0	9											49	0	0	0	0
50	0	0	0	0											50	0	0	0	0
[truncated: 11 more columns]

## Sheet: Figure 3d
Figure 3d
	U2OS
		Vehicle			NC			AEP-KD			AEP-KD/tG3BP1-C1			AEP-KD/tG3BP1-C2			AEP-KD/tG3BP1-C1ΔRRM			AEP-KD/tG3BP1-C2ΔRRM
	Fluorescence intensity per cell	165.091	168.558	149.636	71.9643	69.5145	78.5817	109.056	117.311	111.428	48.1563	54.9797	51.1223	58.9243	50.5333	53.9095	114.171	114.922	116.487	111.773	105.864	120.108
	Dunnett's multiple comparisons test	Mean Diff.	95.00% CI of diff.	Below threshold?	Summary	Adjusted P Value	C-?
	AEP-KD vs. Vehicle	-48.5	-61.94 to -35.05	Yes	****	<0.0001	A	Vehicle
	AEP-KD vs. NC	39.24	25.80 to 52.69	Yes	****	<0.0001	B	NC
	AEP-KD vs. AEP-KD/G3BP1-C1	61.18	47.74 to 74.62	Yes	****	<0.0001	D	AEP-KD/G3BP1-C1
	AEP-KD vs. AEP-KD/G3BP1-C2	58.14	44.70 to 71.59	Yes	****	<0.0001	E	AEP-KD/G3BP1-C2
	AEP-KD vs. AEP-KD/G3BP1-C1ΔRRM	-2.595	-16.04 to 10.85	No	ns	0.9819	F	AEP-KD/G3BP1-C1ΔRRM
	AEP-KD vs. AEP-KD/G3BP1-C2ΔRRM	0.01664	-13.43 to 13.46	No	ns	>0.9999	G	AEP-KD/G3BP1-C2ΔRRM
	Dunnett's multiple comparisons test	Mean Diff.	95.00% CI of diff.	Below threshold?	Summary	Adjusted P Value	A-?
	Vehicle vs. NC	87.74	74.30 to 101.2	Yes	****	<0.0001	B	NC
	Vehicle vs. AEP-KD	48.5	35.05 to 61.94	Yes	****	<0.0001	C	AEP-KD
	Vehicle vs. AEP-KD/G3BP1-C1	109.7	96.23 to 123.1	Yes	****	<0.0001	D	AEP-KD/G3BP1-C1
	Vehicle vs. AEP-KD/G3BP1-C2	106.6	93.20 to 120.1	Yes	****	<0.0001	E	AEP-KD/G3BP1-C2
	Vehicle vs. AEP-KD/G3BP1-C1ΔRRM	45.9	32.46 to 59.34	Yes	****	<0.0001	F	AEP-KD/G3BP1-C1ΔRRM
	Vehicle vs. AEP-KD/G3BP1-C2ΔRRM	48.51	35.07 to 61.96	Yes	****	<0.0001	G	AEP-KD/G3BP1-C2ΔRRM
	143B
		Vehicle			NC			AEP-KD			AEP-KD/tG3BP1-C1			AEP-KD/tG3BP1-C2			AEP-KD/tG3BP1-C1ΔRRM			AEP-KD/tG3BP1-C2ΔRRM
	Fluorescence intensity per cell	132.619	138.496	144.784	89.7642	87.7438	89.1868	101.51	100.267	102.763	48.7411	46.2707	40.4029	55.0418	54.824	58.226	102.044	97.5149	110.086	107.082	102.968	99.4533
	Dunnett's multiple comparisons test	Mean Diff.	95.00% CI of diff.	Below threshold?	Summary	Adjusted P Value	C-?
	AEP-KD vs. Vehicle	-37.12	-46.83 to -27.41	Yes	****	<0.0001	A	Vehicle
	AEP-KD vs. NC	12.61	2.904 to 22.33	Yes	**	0.0096	B	NC
	AEP-KD vs. AEP-KD/G3BP1-C1	56.37	46.66 to 66.09	Yes	****	<0.0001	D	AEP-KD/G3BP1-C1
	AEP-KD vs. AEP-KD/G3BP1-C2	45.48	35.77 to 55.19	Yes	****	<0.0001	E	AEP-KD/G3BP1-C2
	AEP-KD vs. AEP-KD/G3BP1-C1ΔRRM	-1.702	-11.41 to 8.010	No	ns	0.9889	F	AEP-KD/G3BP1-C1ΔRRM
	AEP-KD vs. AEP-KD/G3BP1-C2ΔRRM	-1.655	-11.37 to 8.057	No	ns	0.9905	G	AEP-KD/G3BP1-C2ΔRRM
	Dunnett's multiple comparisons test	Mean Diff.	95.00% CI of diff.	Below threshold?	Summary	Adjusted P Value	A-?
	Vehicle vs. NC	49.73	40.02 to 59.45	Yes	****	<0.0001	B	NC
	Vehicle vs. AEP-KD	37.12	27.41 to 46.83	Yes	****	<0.0001	C	AEP-KD
	Vehicle vs. AEP-KD/G3BP1-C1	93.49	83.78 to 103.2	Yes	****	<0.0001	D	AEP-KD/G3BP1-C1
	Vehicle vs. AEP-KD/G3BP1-C2	82.6	72.89 to 92.31	Yes	****	<0.0001	E	AEP-KD/G3BP1-C2
	Vehicle vs. AEP-KD/G3BP1-C1ΔRRM	35.42	25.71 to 45.13	Yes	****	<0.0001	F	AEP-KD/G3BP1-C1ΔRRM
	Vehicle vs. AEP-KD/G3BP1-C2ΔRRM	35.47	25.75 to 45.18	Yes	****	<0.0001	G	AEP-KD/G3BP1-C2ΔRRM
	U87-MG
		Vehicle			NC			AEP-KD			AEP-KD/tG3BP1-C1			AEP-KD/tG3BP1-C2			AEP-KD/tG3BP1-C1ΔRRM			AEP-KD/tG3BP1-C2ΔRRM
	Fluorescence intensity per cell	161.017	148.049	153.227	78.4936	75.9231	71.9996	98.5596	97.5542	101.651	58.4723	51.0793	62.3673	55.359	61.7495	53.9185	107.777	108.126	110.587	107.884	101.077	115.799
	Dunnett's multiple comparisons test	Mean Diff.	95.00% CI of diff.	Below threshold?	Summary	Adjusted P Value	C-?
	AEP-KD vs. Vehicle	-54.84	-66.38 to -43.31	Yes	****	<0.0001	A	Vehicle
	AEP-KD vs. NC	23.78	12.25 to 35.32	Yes	***	0.0002	B	NC
	AEP-KD vs. AEP-KD/G3BP1-C1	41.95	30.41 to 53.49	Yes	****	<0.0001	D	AEP-KD/G3BP1-C1
	AEP-KD vs. AEP-KD/G3BP1-C2	42.25	30.71 to 53.78	Yes	****	<0.0001	E	AEP-KD/G3BP1-C2
	AEP-KD vs. AEP-KD/G3BP1-C1ΔRRM	-9.575	-21.11 to 1.961	No	ns	0.122	F	AEP-KD/G3BP1-C1ΔRRM
	AEP-KD vs. AEP-KD/G3BP1-C2ΔRRM	-8.999	-20.54 to 2.538	No	ns	0.1566	G	AEP-KD/G3BP1-C2ΔRRM
	Dunnett's multiple comparisons test	Mean Diff.	95.00% CI of diff.	Below threshold?	Summary	Adjusted P Value	A-?
	Vehicle vs. NC	78.63	67.09 to 90.16	Yes	****	<0.0001	B	NC
	Vehicle vs. AEP-KD	54.84	43.31 to 66.38	Yes	****	<0.0001	C	AEP-KD
	Vehicle vs. AEP-KD/G3BP1-C1	96.79	85.25 to 108.3	Yes	****	<0.0001	D	AEP-KD/G3BP1-C1
	Vehicle vs. AEP-KD/G3BP1-C2	97.09	85.55 to 108.6	Yes	****	<0.0001	E	AEP-KD/G3BP1-C2
	Vehicle vs. AEP-KD/G3BP1-C1ΔRRM	45.27	33.73 to 56.80	Yes	****	<0.0001	F	AEP-KD/G3BP1-C1ΔRRM
	Vehicle vs. AEP-KD/G3BP1-C2ΔRRM	45.84	34.31 to 57.38	Yes	****	<0.0001	G	AEP-KD/G3BP1-C2ΔRRM

## Sheet: Figure 4b
Figure 4b
				RIP-qPCR		Fold enrichment
	Input-C1			G3BP1-C1			Input-C2			G3BP1-C2
RPS4X	1	1	1	2.98	2.79	2.86	1	1	1	3.01	2.98	2.89
RPL11	1	1	1	1.89	1.87	1.79	1	1	1	2.31	2.21	2.01
RPL27A	1	1	1	3.54	3.78	3.76	1	1	1	3.65	3.78	3.67
MT-ND1	1	1	1	2.76	2.68	2.68	1	1	1	2.56	2.64	2.57
MT-CO1	1	1	1	2.87	2.56	2.76	1	1	1	2.421	2.45	2.65
MT-ATP6	1	1	1	2.56	2.76	2.78	1	1	1	2.34	2.41	2.32
RPS4X						RPL11						RPL27A						MT-ND1						MT-CO1						MT-ATP6
Column B	tG3BP1-C1		Column D	tG3BP1-C2		Column B	tG3BP1-C1		Column D	tG3BP1-C2		Column B	tG3BP1-C1		Column D	tG3BP1-C2		Column B	tG3BP1-C1		Column D	tG3BP1-C2		Column B	tG3BP1-C1		Column D	tG3BP1-C2		Column B	tG3BP1-C1		Column D	tG3BP1-C2
vs.	vs.		vs.	vs.		vs.	vs.		vs.	vs.		vs.	vs.		vs.	vs.		vs.	vs.		vs.	vs.		vs.	vs.		vs.	vs.		vs.	vs.		vs.	vs.
Column A	Input(tG3BP1-C1)		Column C	Input(tG3BP1-C2)		Column A	Input(tG3BP1-C1)		Column C	Input(tG3BP1-C2)		Column A	Input(tG3BP1-C1)		Column C	Input(tG3BP1-C2)		Column A	Input(tG3BP1-C1)		Column C	Input(tG3BP1-C2)		Column A	Input(tG3BP1-C1)		Column C	Input(tG3BP1-C2)		Column A	Input(tG3BP1-C1)		Column C	Input(tG3BP1-C2)
Unpaired t test			Unpaired t test			Unpaired t test			Unpaired t test			Unpaired t test			Unpaired t test			Unpaired t test			Unpaired t test			Unpaired t test			Unpaired t test			Unpaired t test			Unpaired t test
P value	<0.0001		P value	<0.0001		P value	<0.0001		P value	0.0002		P value	<0.0001		P value	<0.0001		P value	<0.0001		P value	<0.0001		P value	<0.0001		P value	<0.0001		P value	<0.0001		P value	<0.0001
P value summary	****		P value summary	****		P value summary	****		P value summary	***		P value summary	****		P value summary	****		P value summary	****		P value summary	****		P value summary	****		P value summary	****		P value summary	****		P value summary	****
Significantly different (P < 0.05)?	Yes		Significantly different (P < 0.05)?	Yes		Significantly different (P < 0.05)?	Yes		Significantly different (P < 0.05)?	Yes		Significantly different (P < 0.05)?	Yes		Significantly different (P < 0.05)?	Yes		Significantly different (P < 0.05)?	Yes		Significantly different (P < 0.05)?	Yes		Significantly different (P < 0.05)?	Yes		Significantly different (P < 0.05)?	Yes		Significantly different (P < 0.05)?	Yes		Significantly different (P < 0.05)?	Yes
One- or two-tailed P value?	Two-tailed		One- or two-tailed P value?	Two-tailed		One- or two-tailed P value?	Two-tailed		One- or two-tailed P value?	Two-tailed		One- or two-tailed P value?	Two-tailed		One- or two-tailed P value?	Two-tailed		One- or two-tailed P value?	Two-tailed		One- or two-tailed P value?	Two-tailed		One- or two-tailed P value?	Two-tailed		One- or two-tailed P value?	Two-tailed		One- or two-tailed P value?	Two-tailed		One- or two-tailed P value?	Two-tailed
t, df	t=33.83, df=4		t, df	t=54.36, df=4		t, df	t=27.82, df=4		t, df	t=13.34, df=4		t, df	t=35.03, df=4		t, df	t=66.81, df=4		t, df	t=64.00, df=4		t, df	t=63.18, df=4		t, df	t=19.07, df=4		t, df	t=20.93, df=4		t, df	t=24.20, df=4		t, df	t=49.72, df=4
How big is the difference?			How big is the difference?			How big is the difference?			How big is the difference?			How big is the difference?			How big is the difference?			How big is the difference?			How big is the difference?			How big is the difference?			How big is the difference?			How big is the difference?			How big is the difference?
Mean of column A	1		Mean of column C	1		Mean of column A	1		Mean of column C	1		Mean of column A	1		Mean of column C	1		Mean of column A	1		Mean of column C	1		Mean of column A	1		Mean of column C	1		Mean of column A	1		Mean of column C	1
Mean of column B	2.877		Mean of column D	2.96		Mean of column B	1.85		Mean of column D	2.177		Mean of column B	3.693		Mean of column D	3.7		Mean of column B	2.707		Mean of column D	2.59		Mean of column B	2.73		Mean of column D	2.507		Mean of column B	2.7		Mean of column D	2.357
Difference between means (B - A) ± SEM	1.877 ± 0.05548		Difference between means (D - C) ± SEM	1.960 ± 0.03606		Difference between means (B - A) ± SEM	0.8500 ± 0.03055		Difference between means (D - C) ± SEM	1.177 ± 0.08819		Difference between means (B - A) ± SEM	2.693 ± 0.07688		Difference between means (D - C) ± SEM	2.700 ± 0.04041		Difference between means (B - A) ± SEM	1.707 ± 0.02667		Difference between means (D - C) ± SEM	1.590 ± 0.02517		Difference between means (B - A) ± SEM	1.730 ± 0.09074		Difference between means (D - C) ± SEM	1.507 ± 0.07199		Difference between means (B - A) ± SEM	1.700 ± 0.07024		Difference between means (D - C) ± SEM	1.357 ± 0.02728
95% confidence interval	1.723 to 2.031		95% confidence interval	1.860 to 2.060		95% confidence interval	0.7652 to 0.9348		95% confidence interval	0.9318 to 1.422		95% confidence interval	2.480 to 2.907		95% confidence interval	2.588 to 2.812		95% confidence interval	1.633 to 1.781		95% confidence interval	1.520 to 1.660		95% confidence interval	1.478 to 1.982		95% confidence interval	1.307 to 1.707		95% confidence interval	1.505 to 1.895		95% confidence interval	1.281 to 1.432
R squared (eta squared)	0.9965		R squared (eta squared)	0.9986		R squared (eta squared)	0.9949		R squared (eta squared)	0.978		R squared (eta squared)	0.9968		R squared (eta squared)	0.9991		R squared (eta squared)	0.999		R squared (eta squared)	0.999		R squared (eta squared)	0.9891		R squared (eta squared)	0.991		R squared (eta squared)	0.9932		R squared (eta squared)	0.9984
F test to compare variances			F test to compare variances			F test to compare variances			F test to compare variances			F test to compare variances			F test to compare variances			F test to compare variances			F test to compare variances			F test to compare variances			F test to compare variances			F test to compare variances			F test to compare variances
F, DFn, Dfd	Infinity, 2, 2		F, DFn, Dfd	Infinity, 2, 2		F, DFn, Dfd	Infinity, 2, 2		F, DFn, Dfd	Infinity, 2, 2		F, DFn, Dfd	Infinity, 2, 2		F, DFn, Dfd	Infinity, 2, 2		F, DFn, Dfd	Infinity, 2, 2		F, DFn, Dfd	Infinity, 2, 2		F, DFn, Dfd	Infinity, 2, 2		F, DFn, Dfd	Infinity, 2, 2		F, DFn, Dfd	Infinity, 2, 2		F, DFn, Dfd	Infinity, 2, 2
P value	<0.0001		P value	<0.0001		P value	<0.0001		P value	<0.0001		P value	<0.0001		P value	<0.0001		P value	<0.0001		P value	<0.0001		P value	<0.0001		P value	<0.0001		P value	<0.0001		P value	<0.0001
P value summary	****		P value summary	****		P value summary	****		P value summary	****		P value summary	****		P value summary	****		P value summary	****		P value summary	****		P value summary	****		P value summary	****		P value summary	****		P value summary	****
Significantly different (P < 0.05)?	Yes		Significantly different (P < 0.05)?	Yes		Significantly different (P < 0.05)?	Yes		Significantly different (P < 0.05)?	Yes		Significantly different (P < 0.05)?	Yes		Significantly different (P < 0.05)?	Yes		Significantly different (P < 0.05)?	Yes		Significantly different (P < 0.05)?	Yes		Significantly different (P < 0.05)?	Yes		Significantly different (P < 0.05)?	Yes		Significantly different (P < 0.05)?	Yes		Significantly different (P < 0.05)?	Yes
Data analyzed			Data analyzed			Data analyzed			Data analyzed			Data analyzed			Data analyzed			Data analyzed			Data analyzed			Data analyzed			Data analyzed			Data analyzed			Data analyzed
Sample size, column A	3		Sample size, column C	3		Sample size, column A	3		Sample size, column C	3		Sample size, column A	3		Sample size, column C	3		Sample size, column A	3		Sample size, column C	3		Sample size, column A	3		Sample size, column C	3		Sample size, column A	3		Sample size, column C	3
Sample size, column B	3		Sample size, column D	3		Sample size, column B	3		Sample size, column D	3		Sample size, column B	3		Sample size, column D	3		Sample size, column B	3		Sample size, column D	3		Sample size, column B	3		Sample size, column D	3		Sample size, column B	3		Sample size, column D	3

## Sheet: Figure 4c
Figure 4c
	NC			tG3BP1-C1			tG3BP1-C2
RPS4X	1	1	1	0.606452	0.599301	0.580383	0.449351	0.398802	0.489655
RPL11	1	1	1	0.424989	0.407498	0.424809	0.424719	0.364964	0.406504
RPL27A	1	1	1	0.408163	0.352113	0.408163	0.426439	0.40568	0.408163
MT-ND1	1	1	1	0.534759	0.566572	0.504185	0.648172	0.603213	0.657895
MT-CO1	1	1	1	0.557576	0.641026	0.517063	0.530786	0.538007	0.606061
MT-ATP6	1	1	1	0.332601	0.290514	0.346269	0.306061	0.340205	0.266572
RPS4X
Dunnett's multiple comparisons test	Mean Diff.	95.00% CI of diff.	Below threshold?	Summary	Adjusted P Value	A-?
NC vs. tG3BP1-C1	0.4046	0.3405 to 0.4687	Yes	****	<0.0001	B	tG3BP1-C1
NC vs. tG3BP1-C2	0.5541	0.4900 to 0.6181	Yes	****	<0.0001	C	tG3BP1-C2
Test details	Mean 1	Mean 2	Mean Diff.	SE of diff.	n1	n2	q	DF
NC vs. tG3BP1-C1	1	0.5954	0.4046	0.02238	3	3	18.08	6
NC vs. tG3BP1-C2	1	0.4459	0.5541	0.02238	3	3	24.76	6
RPL11
Dunnett's multiple comparisons test	Mean Diff.	95.00% CI of diff.	Below threshold?	Summary	Adjusted P Value	A-?
NC vs. tG3BP1-C1	0.5809	0.5374 to 0.6244	Yes	****	<0.0001	B	tG3BP1-C1
NC vs. tG3BP1-C2	0.6013	0.5578 to 0.6448	Yes	****	<0.0001	C	tG3BP1-C2
Test details	Mean 1	Mean 2	Mean Diff.	SE of diff.	n1	n2	q	DF
NC vs. tG3BP1-C1	1	0.4191	0.5809	0.01519	3	3	38.23	6
NC vs. tG3BP1-C2	1	0.3987	0.6013	0.01519	3	3	39.57	6
RPL27A
Dunnett's multiple comparisons test	Mean Diff.	95.00% CI of diff.	Below threshold?	Summary	Adjusted P Value	A-?
NC vs. tG3BP1-C1	0.6105	0.5642 to 0.6568	Yes	****	<0.0001	B	tG3BP1-C1
NC vs. tG3BP1-C2	0.5866	0.5403 to 0.6329	Yes	****	<0.0001	C	tG3BP1-C2
Test details	Mean 1	Mean 2	Mean Diff.	SE of diff.	n1	n2	q	DF
NC vs. tG3BP1-C1	1	0.3895	0.6105	0.01616	3	3	37.77	6
NC vs. tG3BP1-C2	1	0.4134	0.5866	0.01616	3	3	36.29	6
MT-ND1
Dunnett's multiple comparisons test	Mean Diff.	95.00% CI of diff.	Below threshold?	Summary	Adjusted P Value	A-?
NC vs. tG3BP1-C1	0.4648	0.4072 to 0.5225	Yes	****	<0.0001	B	tG3BP1-C1
NC vs. tG3BP1-C2	0.3636	0.3059 to 0.4212	Yes	****	<0.0001	C	tG3BP1-C2
Test details	Mean 1	Mean 2	Mean Diff.	SE of diff.	n1	n2	q	DF
NC vs. tG3BP1-C1	1	0.5352	0.4648	0.02013	3	3	23.09	6
NC vs. tG3BP1-C2	1	0.6364	0.3636	0.02013	3	3	18.06	6
MT-CO1
Dunnett's multiple comparisons test	Mean Diff.	95.00% CI of diff.	Below threshold?	Summary	Adjusted P Value	A-?
NC vs. tG3BP1-C1	0.4281	0.3260 to 0.5302	Yes	****	<0.0001	B	tG3BP1-C1
NC vs. tG3BP1-C2	0.4417	0.3396 to 0.5438	Yes	****	<0.0001	C	tG3BP1-C2
Test details	Mean 1	Mean 2	Mean Diff.	SE of diff.	n1	n2	q	DF
NC vs. tG3BP1-C1	1	0.5719	0.4281	0.03565	3	3	12.01	6
NC vs. tG3BP1-C2	1	0.5583	0.4417	0.03565	3	3	12.39	6
MT-ATP6
Dunnett's multiple comparisons test	Mean Diff.	95.00% CI of diff.	Below threshold?	Summary	Adjusted P Value	A-?
NC vs. tG3BP1-C1	0.6769	0.6135 to 0.7402	Yes	****	<0.0001	B	tG3BP1-C1
NC vs. tG3BP1-C2	0.6957	0.6324 to 0.7591	Yes	****	<0.0001	C	tG3BP1-C2
Test details	Mean 1	Mean 2	Mean Diff.	SE of diff.	n1	n2	q	DF
NC vs. tG3BP1-C1	1	0.3231	0.6769	0.02212	3	3	30.6	6
NC vs. tG3BP1-C2	1	0.3043	0.6957	0.02212	3	3	31.45	6

## Sheet: Figure 5b
Figure 5b
	Diameter differences between ipsilateral and contralateral hind limbs (mm)
	Days Elapsed	Vehicle					NC					AEP-KD					Ns										Cs										CsΔRRM
	0	0.01	0	0	0.02	0	0	0.01	0.01	0.02	0	0.01	0	0.02	0.01	0.02	0	0.01	0.03	0	0.01	0	0.01	0	0.01	0.02	0.01	0	0.01	0.02	0	0	0.01	0	0.01	0.02	0	0	0.01	0.01	0.02	0	0	0.01	0	0.01
	5	0.11	0.09	0.1	0.11	0.12	0.03	0.03	0.02	0.02	0.02	0.02	0.01	0.05	0.02	0.03	0	0.1	0.1	0	0.1	0.05	0.1	0	0.05	0.1	0.1	0.05	0.1	0.11	0.07	0.09	0.11	0.1	0.09	0.08	0.03	0.05	0.04	0.03	0.04	0.02	0.03	0.02	0.03	0.05
	10	0.83	0.85	0.78	0.77	0.78	0.4	0.4	0.36	0.38	0.47	0.24	0.19	0.19	0.22	0.17	0.52	0.54	0.55	0.55	0.68	0.67	0.7	0.69	0.67	0.71	0.63	0.71	0.7	0.69	0.63	0.62	0.62	0.64	0.72	0.64	0.21	0.18	0.2	0.17	0.18	0.2	0.21	0.17	0.15	0.24
	15	1.58	1.63	1.55	1.6	1.68	1.2	1.16	1.17	1.12	1.1	0.8	0.92	0.88	0.82	0.75	1.24	1.26	1.25	1.25	1.3	1.29	1.3	1.27	1.26	1.26	1.31	1.29	1.27	1.3	1.29	1.27	1.31	1.28	1.26	1.26	0.75	0.76	0.8	0.82	0.84	0.79	0.76	0.78	0.81	0.81
	20	2.34	2.06	2.31	2.17	2.23	1.72	1.68	1.63	1.61	1.62	1.43	1.38	1.38	1.42	1.37	1.82	1.78	1.74	1.73	1.76	1.78	1.74	1.83	1.75	1.8	1.72	1.69	1.73	1.72	1.74	1.68	1.71	1.67	1.72	1.7	1.27	1.32	1.28	1.31	1.29	1.28	1.3	1.27	1.32	1.27
	Dunnett's multiple comparisons test	Mean Diff.	95.00% CI of diff.	Below threshold?	Summary	Adjusted P Value
	AEP-KD vs. Vehicle	-0.4497	-0.4937 to -0.4056	Yes	***	<0.001
	AEP-KD vs. NC	-0.18	-0.2241 to -0.1359	Yes	**	<0.01
	AEP-KD vs. AEP-KD/tG3BP1-N1	-0.3	-0.3441 to -0.2559	Yes	****	<0.0001
	AEP-KD vs. AEP-KD/tG3BP1-N2	-0.309	-0.3531 to -0.2649	Yes	****	<0.0001
	AEP-KD vs. AEP-KD/tG3BP1-C1	-0.3083	-0.3524 to -0.2643	Yes	****	<0.0001
	AEP-KD vs. AEP-KD/tG3BP1-C2	-0.27	-0.3141 to -0.2259	Yes	****	<0.0001
	AEP-KD vs. AEP-KD/tG3BP1-C1ΔRRM	0.007667	-0.03639 to 0.05172	No	ns	0.9972
	AEP-KD vs. AEP-KD/tG3BP1-C2ΔRRM	0.011	-0.03305 to 0.05505	No	ns	0.981

## Sheet: Figure 5d
Figure 5d
	Days Elapsed	Vehicle	NC	AEP-KD	AEP-KD/tG3BP1-Ns	AEP-KD/tG3BP1-Cs	AEP-KD/tG3BP1-CsΔRRM					Comparison of Survival Curves
	19	1
	21	1										Log-rank (Mantel-Cox) test (recommended)
	21	1										Chi square	21.78
	23	1										df	2
	25	1										P value	<0.0001
	23		1									P value summary	****
	26		1									Are the survival curves sig different?	Yes
	27		1
	30		1									Logrank test for trend (recommended)
	31		1									Chi square	19.88
	30			1								df	1
	35			1								P value	<0.0001
	36			1								P value summary	****
	37			0								Sig. trend?	Yes
	37			0
	22				1							Gehan-Breslow-Wilcoxon test
	23				1							Chi square	18.63
	23				1							df	2
	24				1							P value	<0.0001
	25				1							P value summary	****
	23				1							Are the survival curves sig different?	Yes
	24				1
	25				1
	26				1
	27				1
	22					1
	23					1
	25					1
	24					1
	25					1
	23					1
	24					1
	25					1
	26					1
	26					1
	30						1
	30						1
	32						1
	33						1
	33						1
	35						1
	35						1
	36						1
	37						1
	38						0

## Sheet: Figure 5f
Figure 5f
	Diameter differences between ipsilateral and contralateral hind limbs (mm)
	Days Elapsed	vehicle					Cisplatin					Cisplatin+RR-11a
	0	0.01	0	0	0.02	0	0	0.01	0	0.02	0	0	0.01	0	0.01	0.002
	5	0.1	0.09	0.11	0.12	0.12	0.02	0.03	0.02	0.01	0.02	0.03	0.04	0.05	0.05	0.06
	10	0.8	0.82	0.7	0.72	0.66	0.32	0.36	0.35	0.37	0.51	0.18	0.18	0.19	0.09	0.13
	15	1.61	1.7	1.72	1.67	1.66	1.2	1.06	1.17	1.05	1.11	0.69	0.75	0.69	0.73	0.75
	20	2.31	2.01	1.98	2.23	2.35	1.7	1.63	1.46	1.59	1.62	1.07	1.17	1.17	1.14	1.27
	Compare column means (main column effect)
	Number of families	1
	Number of comparisons per family	2
	Alpha	0.05
	Dunnett's multiple comparisons test	Mean Diff.	95.00% CI of diff.	Below threshold?	Summary	Adjusted P Value
	NC vs. vehicle	-0.3152	-0.3563 to -0.2741	Yes	****	<0.0001
	NC vs. RR-11a	0.2071	0.1660 to 0.2482	Yes	****	<0.0001
	Test details	Mean 1	Mean 2	Mean Diff.	SE of diff.	N1	N2	q	DF
	NC vs. vehicle	0.6252	0.9404	-0.3152	0.01814	25	25	17.37	60
	NC vs. RR-11a	0.6252	0.4181	0.2071	0.01814	25	25	11.42	60

## Sheet: Figure 5g
Figure 5g
Elapsed days	Mock	cisplatin	Cispatin+RR-11a				Comparison of Survival Curves
18	1
19	1						Log-rank (Mantel-Cox) test (recommended)
20	1						Chi square	21.78
22	1						df	2
22	1						P value	<0.0001
27		1					P value summary	****
28		1					Are the survival curves sig different?	Yes
28		1
31		1					Logrank test for trend (recommended)
31		1					Chi square	19.88
34			1				df	1
35			1				P value	<0.0001
37			1				P value summary	****
38			1				Sig. trend?	Yes
40			0
							Gehan-Breslow-Wilcoxon test
							Chi square	18.63
							df	2
							P value	<0.0001
							P value summary	****
							Are the survival curves sig different?	Yes

[truncated: 26 more sheets: Figure S1b, Figure S2b, Figure S4c, Figure S4d, Figure S5e, Figure S6b, Figure S9a, Figure S9c, Figure S10a, Figure S10b, Figure S11a, Figure S11c, Figure S13a, Figure S13b, Figure S13f, Figure S13g, Figure S14b, Figrue S14d, sheet2, sheet3 …]
